# Supplementary material for: The transcriptional landscape and biomarker potential of circular RNAs in prostate cancer
Source: Genome Med. 2022 Jan 25;14:8. doi: 10.1186/s13073-021-01009-3 (PMC8788096; doi:10.1186/s13073-021-01009-3)
Supplement: Supplementary file 3 — Additional file 3. circRNA top biomarker candidates selected for validation. [file 13073_2021_1009_MOESM3_ESM.xlsx]

## Sheet: circAnno_candidates
Supplementary Table S1: circRNA top biomarker candidates selected for validation.
circRNA	Genomic Location	strand	gene_id	circRNA type	Genomic size	sumReads CPM	mean CPM	max CPM	median CPM	transcript id	circBase spliced length	Target Sequence for the Capture- and Reporter probe	Diagnostic potential	Prognostic potential
circANKRD12	chr18:9182379-9221997	+	gencode::ANKRD12::tc_ENSG00000101745.11,	exon	39618	198.586	1.09716	3.12145	1.01023	ENSG00000101745.11	994	GCTACTAAAAAGAGAGGTGCCTTTATCTGATGATGATGAAAGTTACACAGATCCAGGATGAGAAGACTGATAAAAGAAGAAGCTAGCTGAACAGCTGTAA	TRUE	TRUE
circARHGAP10	chr4:148778703-148803083	+	gencode::ARHGAP10::tc_ENSG00000071205.7,	exon	24380	190.322	1.0515	3.75724	0.945745	ENSG00000071205.7	650	ACTGACTCCATTGACAGAAGGTTTTGTTTTGACATAGAAGCTGCTGATCGGAAGAAAAAAAGAAGTTTGACAAAGAGACAGAAAAGAATTATAGTCTAAT	TRUE	TRUE
circBACH1	chr21:30693541-30702014	+	gencode::BACH1::tc_ENSG00000156273.11,	exon	8473	71.9525	0.397528	1.73612	0.364019	ENSG00000156273.11	1836	AGAGAAAACTTGACTGTATACAGAATCTTGAATCAGAAATTGAGAAGCTGGTTGATGATAATTAGAAGCATGCTTTCCACTGAACTTCCCGACAACATTT	TRUE	TRUE
circCCDC66	chr3:56626997-56628056	+	gencode::CCDC66::tc_ENSG00000180376.12,	exon	1059	133.627	0.73827	3.99942	0.713983	ENSG00000180376.12	468	CTCAGATTGAGGAACGAGACAGACGACGACAAAAACAATTAGAGCATCAGGAAACAGTACTGCTGGAGCACCCTTTCAGTGCTGTGAAACAAGAACTGCA	TRUE	TRUE
ciRS-7	chrX:139865339-139866824	+	n/a	intergenic_region	1485	390.898	2.15966	28.1952	1.54804	ciRS-7	1485	AGTGTGCTGATCTTCTGACATTCAGGTCTTCCAGTGTCTGCAATATCCAGGGTTTCCGATGGCACCTGTGTCAAGGTCTTCCAACAACTCCGGGTCTTCC	TRUE	TRUE
circCDYL2	chr16:80718434-80719026	-	gencode::CDYL2::tc_ENSG00000166446.10,	exon	592	308.241	1.70299	6.6594	1.68382	ENSG00000166446.10	592	TATGGGTGAATGTGACGTGAATCACGCTACACTGGCGGAGAACGGGCTCGGTTGAAAGGATTGTAGACAAGAGGAAGAACAAGAAAGGAAAATGGGAGTA	TRUE	TRUE
circELK4	chr1:205585605-205593019	-	gencode::ELK4::tc_ENSG00000158711.9,	exon	7414	409.619	2.26309	9.36715	2.09261	ENSG00000158711.9	4577	GAGAGAACCGAGGAACGAAGAAACAGACATTCAACATGATTGCATTTGAACTCATTGCTATGGACAGTGCTATCACCCTGTGGCAGTTCCTTCTTCAGCT	TRUE	TRUE
circFAT3	chr11:92085261-92088570	+	gencode::FAT3::tc_ENSG00000165323.11,	exon	3309	544.282	3.00709	14.9532	2.59066	ENSG00000165323.11	3309	CATCAGGGATGGCAGTGGTCTTGGAAGGTTCAGTATAGACGACGAGAGTGGATGGAAGTATGATGTGATGGATATAATTATGGGACACTGTGTGGGCACA	TRUE	TRUE
circHIPK3	chr11:33307958-33309057	+	gencode::HIPK3::tc_ENSG00000110422.7,	exon	1099	554.659	3.06442	8.05942	2.89761	ENSG00000110422.7	1099	TCAAAGACTGTTTGTTCAACATATCTACAATCTCGGTACTACAGGTATGGCCTCACAAGTCTTGGTCTACCCACCATATGTTTATCAAACTCAGTCAAGT	TRUE	TRUE
circITGA7	chr12:56094682-56094938	-	gencode::ITGA7::tc_ENSG00000135424.11,	exon	256	92.646	0.511856	3.42577	0.378861	ENSG00000135424.11	256	TGATAGCCACTACCTCCTCTTTGGGGCCCCAGGAACCTATAATTGGAAGGACCTGTGCACACCGATATGAGGCAAGGCAGCGAGTGGACCAGATCCTGGA	TRUE	TRUE
circLPAR3	chr1:85331067-85331821	-	gencode::LPAR3::tc_ENSG00000171517.5,	exon	754	106.785	0.589974	3.12892	0.509462	ENSG00000171517.5	754	CCGCCGGAGGACACCCATGAAGCTAATGAAGACGGTGATGACTGTCTTAGGATGTTCACTTCTCCACAATGAATGAGTGTCACTATGACAAGCACATGGA	TRUE	TRUE
circMAN1A2	chr1:117944807-117963271	+	gencode::MAN1A2::tc_ENSG00000198162.8,	exon	18464	644.645	3.56158	11.7205	3.45701	ENSG00000198162.8	553	TTCGATTTATTGGAGGCCTACTTGCAGCATATTACCTATCAGGAGAGGAGGGAAGAGGAAGAACGTCTGAGAAATAAAATTCGAGCTGATCATGAGAAGG	TRUE	TRUE
circMED13L	chr12:116668337-116675510	-	gencode::MED13L::tc_ENSG00000123066.3,	intron	7173	128.726	0.711191	2.23302	0.660467	ENSG00000123066.3	7173	AATTAATCCCTGACTGAATTGGAAAGGAATTGTATTTGCAGTATTTGGATTTATTTATTTTTCAGGCTGAACTCACGGGAATCAAATGGCGTAGGTACAA	TRUE	TRUE
circMGA	chr15:41961025-41962156	+	gencode::MGA::tc_ENSG00000174197.12,	exon	1131	96.8515	0.535091	1.85112	0.470368	ENSG00000174197.12	1131	GATTCAGCACTTAGTGAAGTTCCTCAATTGAAGCAAGAGATTTCTGAATGGATGGGAAGGCCATTGTGACTATGTGGTGATTACAGTTGTCTTACTACTG	TRUE	TRUE
circMIB1	chr18:19345732-19359646	+	gencode::MIB1::tc_ENSG00000101752.7,	exon	13914	95.806	0.529315	2.05792	0.493667	ENSG00000101752.7	679	GGCATTGATGAAGATCATGACATTGTAGTACAGTATCCAAGTGGCAATAGGCATCAAGCATGATGGAACCATGTGTGATACCTGCCGCCAGCAACCAATC	TRUE	TRUE
circMKLN1	chr7:131060182-131084192	+	gencode::MKLN1::tc_ENSG00000128585.13,	exon	24010	60.8691	0.336293	1.55795	0.279401	ENSG00000128585.13	605	GAAGGGTGATTTTGATGCTTGCGAAGAGTTGATTGAAAAGGCTGTAAATGGAACATTTTAGTGGACAAACCAAATGACCAATCTTCAAGATGGTCTTCAG	TRUE	TRUE
circN4BP2L2	chr13:33091993-33101669	-	gencode::N4BP2L2::tc_ENSG00000244754.4,	exon	9676	202.843	1.12068	4.96703	1.05166	ENSG00000244754.4	388	CCATCACACAAAAGCACACAAAGACCTCCTCCTCCACAGGGGAGACAGAGAATTCTGCTTGGTCAGAATCGTGATGGCATTGTGTTCAGCACTGATGACT	TRUE	FALSE
circNFATC3	chr16:68155889-68160513	+	gencode::NFATC3::tc_ENSG00000072736.14,	exon	4624	132.481	0.731938	2.28021	0.732072	ENSG00000072736.14	1298	CGAGGGGCAGTAAAAGCATCTACTGGGGGACATCCTGTTGTGAAGATCTTGAGCCAGATGATTGTGCATCCATTTACATCTTTAATGTAGATCCACCTCC	TRUE	TRUE
circNIPBL	chr5:36953719-36976504	+	gencode::NIPBL::tc_ENSG00000164190.12,	exon	22785	49.322	0.272497	1.02817	0.26553	ENSG00000164190.12	1574	AGAATCAGCTATTGAAAGGGAGCGCTTCTCAAAAGAAGTTCAAGATAAAGTGTTTGGGAAATGGGAAGTAATGACAGCTGGCACCTGAACTAAGTACTTT	TRUE	TRUE
circPLEKHM3	chr2:208841374-208842310	-	gencode::PLEKHM3::tc_ENSG00000178385.9,	exon	936	87.4513	0.483157	1.60098	0.467281	ENSG00000178385.9	936	GACTTTGTCTTTGGAACGAGGACTCACTGCTCAGAGTTTCAAATGTGCAGAACACAAGCAGACATTCCCAAACATTCTAAAGAAGGGTTACCTGGAGATT	TRUE	TRUE
circRBM39	chr20:34302106-34313077	-	gencode::RBM39::tc_ENSG00000131051.16,	exon	10971	150.545	0.831741	2.89774	0.84376	ENSG00000131051.16	680	TGATTTGGGAACAACTGGTCGTCTTCAGTTAATGGCAAGACTTGCAGAGGAGAACCTATTGATAATTTAACTCCTGAGGAAAGAGATGCAAGGACAGTCT	TRUE	TRUE
circRNASEH2B	chr13:51501542-51523641	+	gencode::RNASEH2B::tc_ENSG00000136104.14,	exon	22099	71.4052	0.394504	1.38043	0.354481	ENSG00000136104.14	677	AGCTTCCAGAACCTTCAGCCTCATTGCCAAATCCTCCATCAAAGAATATTTAAAAGATGCTTCAAAGAAGATGAAAAATGGGCTAATGTTTGTAAAACTG	TRUE	TRUE
circSEMA3C	chr7:80418621-80440017	-	gencode::SEMA3C::tc_ENSG00000075223.9,	exon	21396	79.2993	0.438118	1.75841	0.388016	ENSG00000075223.9	907	TCGAGTGAACGCTGCTGATGGGAGATACCATGTCCTGTTTCTCGGAACAGGACCAAGTTTTCATGATTGACTCCAAGTGTGAATCTGGAAAAGGACGCTG	TRUE	TRUE
circSHOC2	chr10:112723882-112745523	+	gencode::SHOC2::tc_ENSG00000108061.7,	exon	21641	60.0207	0.331606	0.922806	0.322118	ENSG00000108061.7	1075	CAACCTTGACTTGCAGCACAATGAACTGCTAGACCTCCCAGATACTATAGGAACTCTAATGAATCATTGATTGACCAGCACTATTTTACCAGTTGGAATG	TRUE	TRUE
circSLC45A4	chr8:142264087-142264728	-	gencode::SLC45A4::tc_ENSG00000022567.5,	exon	641	125.132	0.691338	2.01305	0.636709	ENSG00000022567.5	641	CTGTTACGCCATGGAAACCGCTCTGGTCACACCAATACTGTTGCAGATTGATCATCCAGTCACTCGATGGGGATTACCAGCGGACCACCTGTTTGTATCA	TRUE	TRUE
circSLC8A1	chr2:40655612-40657444	-	gencode::SLC8A1::tc_ENSG00000183023.14,	exon	1832	539.235	2.9792	14.9174	2.69966	ENSG00000183023.14	1832	GATTTTGAGGACACTTGTGGAGAGCTCGAATTCCAGAATGATGAAATTGTTAGGTTGTGACAGTTGGAAGTGTCATGTACAACATGCGGCGATTAAGTCT	TRUE	TRUE
circSUMF1	chr3:3819408-3830758	-	gencode::SUMF1::tc_ENSG00000144455.9,	exon	11350	77.8564	0.430146	2.13073	0.346069	ENSG00000144455.9	11350	ATCTCATTCAATCTTCTATCTCAAGTATCTACTGCAAAACCAAGCAAACGTGCCTGAGAAGAAAACAGAACTGCCAGCAGACTATGGGACAAACGACTAA	TRUE	TRUE
circTULP4	chr6:158733082-158735300	+	n/a	intergenic_region	2218	117.104	0.646985	1.67511	0.631495			GGAGTACTCCACAGAGGATAAATTTCAACCTCCGGGGCCACAATAGCGAGATTTGTAAGACTCCAGGGCCTCCCAGCCGTGAATAATCTGATGGTTCCTG	TRUE	TRUE
circZMYM4	chr1:35824525-35827390	+	gencode::ZMYM4::tc_ENSG00000146463.7,	exon	2865	120.946	0.668211	2.19109	0.665629	ENSG00000146463.7	755	CACAGCAGGGACTACTAGACAAAATAAAAGATGAACCTGACAATGCTCAAGTGGTGGTATCATGGATACAGAAATGTCTGAAGATATAGACCACAACTTA	TRUE	TRUE
circZNF124	chr1:247319707-247323115	-	gencode::ZNF124::tc_ENSG00000196418.8,	exon	3408	171.935	0.949918	2.81465	0.895183	ENSG00000196418.8		ACATGAAACGAATCAAACTGGAGATAAACCCTATGACTATAAGCAATAAGAACTCGGTTGCCTTTGAGGATGTGGCTGTGAACTTCACCCAGGAGGAGTG	TRUE	TRUE
circZNF532	chr18:56601664-56621031	+	gencode::ZNF532::tc_ENSG00000074657.9,	exon	19367	147.42	0.814475	3.5132	0.7311	ENSG00000074657.9	804	TCATGCAGAGAGATGTGTACATATCCCACGTGAGGAAGGAGCACGGGAAGAAGACTTGCACTATCTGCCAGATGCTGCTTCCTAACCAGTGCAGTTATGC	TRUE	TRUE
circZNF577	chr19:52364156-52380630	-	gencode::ZNF577::tc_ENSG00000161551.8,	exon	16474	46.7682	0.258388	1.43548	0.219515	ENSG00000161551.8		ACAGATGGAGGGAATGCAGGAAAGCTAAGAAGAATCACACCTCATTGCAGGGTATCGAGGCACCAAGCCAGATTCGCTCTTCAAGTTGGAGCAAGGAGAA	TRUE	TRUE
circABCC4	chr13:95813442-95840796	-	gencode::ABCC4::tc_ENSG00000125257.9,	exon	27354	58.3578	0.322419	1.5599	0.28595	ENSG00000125257.9	1192	CTGAAAGCTCCGGTATTATTCTTTGATAGAAATCCAATAGGCATCAGAGACCCCAACTCTACAAGGCCTTTCCTTTACTGTCAGACCTGGCGAATTGTTA	TRUE	FALSE
circACVR2A	chr2:148653869-148657467	+	gencode::ACVR2A::tc_ENSG00000121989.10,	exon	3598	61.9656	0.342351	1.76487	0.282521	ENSG00000121989.10	473	TGTACAGGCATCACAAGATGGCCTACCCTCCTGTACTTGTTCCAACTCAAGTGCTATACTTGGTAGATCAGAAACTCAGGAGTGTCTTTTCTTTAATGCT	TRUE	FALSE
circATRNL1	chr10:116879948-116889297	+	gencode::ATRNL1::tc_ENSG00000107518.12,	exon	9349	93.7786	0.518114	2.99703	0.410014	ENSG00000107518.12	536	CTGTGACCTGACTGGAGAAAAATTATGTGTCTGCAATGATAGTTGGCAAGGTTAACAGAACCTTCTGGATATTTAACAGATGGCCCAATTAACTATAAAT	TRUE	FALSE
circEXOC6B	chr2:72945231-72960247	-	gencode::EXOC6B::tc_ENSG00000144036.10,	exon	15016	307.378	1.69822	6.65709	1.63257	ENSG00000144036.10	390	AGAGCATCCGCAAACATTCAGACAAAATTGGAGAGACTGCCATGAAGCAAAATCAAGTGACGGATACTAATAGAAAACTACAACATGAGGGAAAGGAACT	TRUE	FALSE
circKDM1A	chr1:23356961-23377013	+	gencode::KDM1A::tc_ENSG00000004487.11,	exon	20052	106.318	0.587392	2.20303	0.521893	ENSG00000004487.11	360	GTGGACCACAACAGACCCAGAAGGTTTTTCTTTTCATTAGAAACCGCACAGTAGAGTACAGAGAGATGGATGAAAGCTTGGCCAACCTCTCAGAAGATGA	TRUE	FALSE
circRIMS1	chr6:73005639-73043538	+	gencode::RIMS1::tc_ENSG00000079841.14,	exon	37899	828.446	4.57705	18.2982	4.19941	ENSG00000079841.14		TGCCATAGTGTCTCGAAGGAGTAGAAGCACATCCCAGCTTAGTCAAACAGAACAAGAAAAATATAACTCTTCCACAAAAGCAAGCTTAGTAGTGGAGGAG	FALSE	FALSE
circSMARCA5	chr4:144464661-144465125	+	gencode::SMARCA5::tc_ENSG00000153147.5,	exon	464	745.085	4.11649	17.4949	3.90461	ENSG00000153147.5	269	AGTCAAGTGTTTATAACTTCGAAGGAGAAGACTATAGAGAAAAACAAAAGGGAGGCTTGTGGATCAGAATCTGAACAAAATTGGGAAAGATGAAATGCTT	TRUE	FALSE
