# Supplementary material for: The transcriptional landscape and biomarker potential of circular RNAs in prostate cancer
Source: Genome Med. 2022 Jan 25;14:8. doi: 10.1186/s13073-021-01009-3 (PMC8788096; doi:10.1186/s13073-021-01009-3)
Supplement: Supplementary file 4 — Additional file 4. Dysregulated circRNAs in cohort 1. [file 13073_2021_1009_MOESM4_ESM.xlsx]

## Sheet: A 
Supplementary Table S2A: Dysregulated circRNAs in cohort 1.
		AN vs. PC samples			circ/lin ratio AN vs. PC samples			LPC vs. MPC samples			circ/lin ratio LPC vs. MPC samples
circRNA	Host gene	P value	Adj. P value	Log2FC	P value	Adj. P value	Log2FC	P value	Adj. P value	Log2FC	P value	Adj. P value	Log2FC
chr11:92085261-92088570	FAT3	2.79362e-08	1.64756e-06	-1.65098	0.0287271	0.11977	-0.161592	3.02752e-07	4.10229e-05	-2.69138	3.66759e-05	0.00198783	-0.688154
chr1:205585605-205593019	ELK4	0.0036552	0.00634973	-0.701273	0.00722537	0.0563403	-0.240098	1.74606e-08	4.73184e-06	-2.06747	0.017332	0.0670996	-0.274698
chr12:56094682-56094938	ITGA7	1.11e-05	6.99559e-05	-1.20747	0.804828	0.897566	0.107079	2.46319e-06	0.000166881	-1.92654	0.216932	0.356294	0.327291
chr2:40655612-40657444	SLC8A1	5.66089e-06	4.62964e-05	-1.02958	0.0953877	0.253432	0.171327	0.000364343	0.00559842	-1.45723	3.28512e-05	0.00198783	1.50382
chr10:29801663-29820217	SVIL	0.000148499	0.000419199	-0.992707	0.56303	0.76097	0.732708	0.000141883	0.00320418	-1.42266	0.00311638	0.0249295	1.77203
chr11:36248634-36248980	LDLRAD3	0.699835	0.710319	-0.0164843	0.450396	0.693508	-0.294281	1.67899e-06	0.000151669	-1.37982	0.112977	0.225124	0.631945
chr8:142264087-142264728	SLC45A4	4.00437e-08	1.64756e-06	-1.11624	3.05338e-05	0.00278682	-0.413495	4.33507e-05	0.00146851	-1.36655	0.00221743	0.0220341	-1.13173
chr13:95813442-95840796	ABCC4	0.000298403	0.00072203	0.698563	0.00158699	0.0252985	-0.893259	6.97656e-06	0.000315108	-1.35889	0.00386485	0.0268558	2.12824
chr12:70193988-70195501	RAB3IP	0.639764	0.659225	0.144741	0.0284728	0.11977	-0.215483	6.40007e-06	0.000315108	-1.33892	0.0255495	0.0793291	0.0555102
chr12:97886238-97954825	RMST	0.00150342	0.00295236	-0.645509	0.970189	0.978977	-0.0586969	0.00490599	0.0342678	-1.33481	0.297432	0.44733	-0.109312
chr5:38523520-38530768	LIFR	0.109843	0.131714	-0.190752	0.0678852	0.20441	-0.36259	0.000253709	0.00528885	-1.27941	0.000265201	0.00718694	1.54832
chr7:80418621-80440017	SEMA3C	1.981e-07	3.65105e-06	-1.04731	0.730481	0.849615	1.21856	0.000113547	0.0027974	-1.27017	0.0010048	0.0170188	2.27378
chr8:72211281-72246409	EYA1	5.78341e-05	0.000207265	-1.08907	0.000359428	0.0124838	0.688573	5.96622e-05	0.00161685	-1.24553	1.82134e-05	0.00198783	0.774585
chr4:95494501-95507595	PDLIM5	2.06556e-05	9.99583e-05	-0.639349	0.653761	0.812703	0.765697	1.12604e-05	0.000435939	-1.21291	0.0557624	0.131405	1.96828
chr1:85331067-85331821	LPAR3	0.000204889	0.00052382	-0.828511	0.000556427	0.012566	-0.654426	0.000935689	0.0117677	-1.19829	0.402689	0.542929	0.51049
chr15:101104896-101105470	LINS	0.209548	0.233693	-0.256448	0.680492	0.821436	-0.015999	0.000371851	0.00559842	-1.16749	0.733349	0.811174	-0.170472
chr19:5047486-5082515	KDM4B	0.543237	0.570609	-0.180147	0.562345	0.76097	0.775569	5.4573e-05	0.00161685	-1.09744	4.46141e-05	0.00201507	2.09709
chr4:148778703-148803083	ARHGAP10	3.66744e-07	5.84632e-06	-1.00687	0.11702	0.296379	-0.0398866	0.000549045	0.00743955	-1.09033	0.328954	0.471674	0.641194
chr6:73005639-73043538	RIMS1	0.795189	0.801101	-0.114943	0.130967	0.303352	-0.198636	0.103533	0.240459	-1.08916	0.00261604	0.0236316	-0.538153
chr5:176370335-176385155	UIMC1	0.000357729	0.000857917	-0.651278	0.48377	0.701078	-0.0751028	0.00391242	0.0302933	-1.08246	0.0186579	0.0683282	0.927426
chr11:120916382-120930794	TBCEL	1.26677e-05	7.4137e-05	-0.713591	0.0385276	0.139213	-0.10185	0.00358025	0.0285367	-1.06793	0.0472508	0.119673	0.874333
chr1:35824525-35827390	ZMYM4	9.43282e-08	2.22776e-06	-0.881247	0.00267184	0.0344795	-0.213931	0.00158046	0.0163225	-1.03936	0.774133	0.835965	0.907284
chr7:131060182-131084192	MKLN1	0.00248822	0.00455614	-0.529734	0.298967	0.52271	1.06011	0.000359166	0.00559842	-1.02085	0.00580603	0.0357599	1.8393
chr1:41536266-41541123	SCMH1	4.60724e-05	0.000186353	-0.562089	0.00100836	0.0182176	-0.441656	0.00711381	0.0409208	-1.00594	0.300461	0.44733	0.522175
chr21:37619814-37620866	DOPEY2	0.0878338	0.107221	0.181155	0.0636727	0.198337	0.0801002	0.00659924	0.0406453	-0.982042	0.00963585	0.0437942	1.53864
chr6:16326624-16328701	ATXN1	0.0631055	0.0788092	-0.384482	0.535483	0.751895	0.0940288	0.00937605	0.0488636	-0.980967	0.759792	0.830257	0.398144
chr11:130130750-130131824	ZBTB44	8.25026e-05	0.000272661	-0.803212	0.00494269	0.0478382	-0.472024	0.00415501	0.0306322	-0.976262	0.932874	0.945567	0.163297
chr10:27962888-27964483	MKX	9.64411e-08	2.22776e-06	-1.11233	0.330306	0.559457	0.972028	0.000432158	0.00616393	-0.966582	0.00155103	0.0209545	1.48397
chr1:8601272-8674745	RERE	0.0210507	0.0294059	-0.368041	0.122749	0.302409	0.391049	0.000955309	0.0117677	-0.91632	0.0358461	0.0991254	1.57545
chr2:208841374-208842310	PLEKHM3	8.08888e-08	2.22776e-06	-0.940654	0.12528	0.303352	-0.272825	0.00779767	0.0431259	-0.908428	0.703238	0.804125	-0.097407
chr14:21971315-21972024	METTL3	0.302763	0.328196	-0.195986	0.296229	0.521286	0.0423292	0.00697703	0.0409208	-0.88499	0.0432084	0.110467	1.12093
chr10:116879948-116889297	ATRNL1	9.87557e-07	1.40857e-05	-1.17007	0.0724083	0.21329	0.49589	0.00543197	0.0359342	-0.884655	0.00137316	0.0206737	0.849425
chr18:42529845-42533305	SETBP1	0.000449714	0.00103282	-0.684415	0.682004	0.821436	0.224655	0.0148281	0.0658757	-0.883894	0.0107426	0.0462102	1.08818
chr9:113734352-113735838	LPAR1	7.46186e-06	5.18503e-05	-0.800663	0.898216	0.943107	0.111156	0.0490605	0.147727	-0.879059	0.0095693	0.0437942	0.553427
chr2:40655612-40657441	SLC8A1	2.89209e-05	0.000130626	-0.894314	0.0181872	0.0947833	1.19175	0.0132444	0.0618831	-0.869177	0.206543	0.343394	0.170247
chr10:112723882-112745523	SHOC2	5.17503e-05	0.000197526	-0.679011	0.245474	0.458783	0.209141	0.00903067	0.0488636	-0.859801	0.249065	0.401766	1.13411
chr19:18650180-18650530	FKBP8	7.65906e-05	0.000259451	-0.664337	0.0949382	0.253432	0.372299	0.00116714	0.013179	-0.8548	0.135101	0.25098	1.16364
chr19:22157530-22171711	ZNF208	6.73265e-06	4.93121e-05	-1.23608	0.482989	0.701078	-0.0601479	0.106126	0.241681	-0.846766	0.0824631	0.17878	-0.549898
chr2:168920009-168986268	STK39	0.206757	0.232495	-0.275272	0.0790362	0.223199	-0.0345602	0.00283868	0.02404	-0.834294	0.00360161	0.0268558	1.65321
chr2:190593385-190609514	ANKAR	0.0200812	0.0283438	-0.43253	0.429415	0.672668	-0.130632	0.00127042	0.0137713	-0.831508	0.0961459	0.203559	0.155391
chr4:187627716-187630999	FAT1	0.000110473	0.000328991	-0.71018	0.0136435	0.0821645	0.267966	0.00347226	0.0285146	-0.83048	0.179745	0.302552	1.01113
chr13:33091993-33101669	N4BP2L2	9.79402e-05	0.000298222	-0.642432	0.132472	0.304238	-0.13506	0.0253453	0.0981225	-0.823893	0.346254	0.483442	0.739589
chr18:56601664-56621031	ZNF532	0.000449559	0.00103282	-0.738872	0.591159	0.766527	0.129093	0.0124617	0.0592475	-0.811791	0.00907892	0.0437942	0.725851
chr2:120885263-120932580	EPB41L5	2.05652e-07	3.65105e-06	-0.835476	0.0255682	0.117184	-0.166804	0.00109431	0.0128938	-0.810034	0.0239894	0.0765377	0.391495
chr19:52364156-52380630	ZNF577	0.0120493	0.0181409	0.4119	0.27409	0.493473	-0.254036	0.00162623	0.0163225	-0.808064	0.00968187	0.0437942	1.67072
chr9:86293355-86301070	UBQLN1	0.0202028	0.0283677	-0.415701	0.873394	0.93185	0.550723	0.0163234	0.0713489	-0.789649	0.764509	0.832055	1.29614
chr6:57058639-57075243	RAB23	1.04906e-06	1.42148e-05	-0.949617	0.639424	0.802241	0.466886	0.0265377	0.101292	-0.788133	0.000656389	0.0150237	1.91732
chr1:67356836-67371058	WDR78	0.0097037	0.0149415	-0.491313	0.0708403	0.210964	-0.375303	0.0455699	0.14363	-0.785672	0.120817	0.233867	0.515887
chr21:30693541-30702014	BACH1	0.00272645	0.00486098	-0.548417	0.0997263	0.262387	0.146452	0.0122661	0.0592475	-0.783944	0.0289914	0.0827018	1.23652
chr6:151669845-151674887	AKAP12	5.8084e-06	4.62964e-05	-0.849439	0.0214789	0.109826	1.5061	0.00552346	0.0359342	-0.783179	0.00731805	0.0413165	1.47554
chr12:46319924-46322642	SCAF11	0.0903943	0.109361	-0.285448	0.717347	0.849615	0.222189	0.0117246	0.0579531	-0.773334	0.179655	0.302552	1.68862
chr2:24357988-24369956	FAM228B	8.95589e-05	0.000277335	-0.75992	0.0353391	0.134886	-0.117059	0.035828	0.128605	-0.772477	0.439181	0.574967	0.54926
chr6:87920168-87928449	ZNF292	6.54412e-06	4.92627e-05	-0.799656	0.51982	0.741427	0.431412	0.0147045	0.0658757	-0.771851	0.0161614	0.0634746	0.89384
chr12:27867712-27877119	MRPS35	0.00301846	0.0053117	-0.564504	0.0505407	0.167031	0.493914	0.0062247	0.0392301	-0.77125	0.00190339	0.021865	1.81873
chr6:161455290-161471011	MAP3K4	0.00117536	0.00235942	-0.49889	0.664291	0.820264	0.570315	0.000326987	0.00559842	-0.763442	0.105922	0.217461	0.938787
chr4:148860975-148876525	ARHGAP10	0.000122067	0.000351916	-0.796842	0.00463738	0.0465455	1.10834	0.00493153	0.0342678	-0.762778	0.0023579	0.0220341	0.850395
chr13:96409897-96416207	DNAJC3	0.00207049	0.00389967	-0.471256	0.0254181	0.117184	-0.142651	0.00283623	0.02404	-0.757133	0.0123372	0.0514365	1.85565
chr1:92798947-92846430	RPAP2	0.00342626	0.00599043	-0.513465	0.172374	0.367821	-0.0865097	0.0209867	0.083638	-0.751007	0.848878	0.891651	0.298489
chr1:8601272-8617582	RERE	0.000161836	0.00043928	-0.651788	0.0299873	0.12313	0.751328	0.00280533	0.02404	-0.749103	0.334725	0.473058	1.45777
chr5:95091099-95099324	RHOBTB3	0.00705581	0.0112478	-0.442409	0.0159797	0.0866098	-0.158334	0.0194935	0.0788468	-0.748749	0.000998995	0.0170188	0.789109
chr7:128655032-128658211	TNPO3	0.00195143	0.0037242	-0.467404	0.0533092	0.174058	-0.114577	0.0229787	0.0902495	-0.74517	0.0424948	0.109677	1.08528
chr18:19345732-19359646	MIB1	8.24055e-05	0.000272661	-0.607877	0.000667343	0.0129179	-0.373286	0.0168892	0.0714703	-0.744337	0.318198	0.461131	1.02134
chr15:59204761-59205895	SLTM	0.169777	0.195785	-0.231824	0.723053	0.849615	0.805029	0.0021202	0.0205206	-0.739548	0.00367264	0.0268558	2.23507
chr1:155408117-155408859	ASH1L	2.50169e-06	2.94765e-05	-0.765875	0.0483003	0.165155	0.353959	0.0306638	0.113834	-0.729762	0.696568	0.799954	1.10809
chr2:227729319-227779067	RHBDD1	0.213058	0.236634	-0.209824	0.4224	0.665525	0.243355	0.00418225	0.0306322	-0.728996	0.115721	0.228909	0.858721
chr16:68155889-68157024	NFATC3	5.8126e-05	0.000207265	-0.648334	0.61791	0.789875	0.195967	0.0517823	0.151363	-0.720386	0.00870775	0.0437942	0.519645
chr3:18419661-18462483	SATB1	0.000908227	0.0018933	-0.57335	0.851387	0.923963	0.669249	0.00239048	0.0223386	-0.707637	0.0194755	0.0694454	1.41149
chr10:7839009-7844817	ATP5C1	0.0961777	0.115841	-0.370588	0.474101	0.701078	0.177091	0.0770069	0.200662	-0.695399	0.729203	0.809894	0.670192
chr1:169947225-170001116	KIFAP3	4.25569e-08	1.64756e-06	-0.985533	0.419107	0.665525	0.564707	0.0171423	0.0714703	-0.69321	0.711825	0.807133	0.583439
chr6:158733082-158735300	TULP4	3.50974e-05	0.000146329	-0.728937	0.000525744	0.012566	-0.258407	0.098976	0.235285	-0.692406	0.682824	0.794185	0.165753
chr7:158552176-158557544	ESYT2	0.0230013	0.0316414	-0.418103	0.0763298	0.222424	-0.205016	0.237189	0.425683	-0.691566	0.443981	0.576972	0.93546
chr16:80718434-80719026	CDYL2	1.65612e-05	8.63091e-05	-0.841283	0.00292423	0.0345886	-0.27917	0.038361	0.13328	-0.675801	0.0738882	0.165046	0.664833
chr1:8716031-8716500	RERE	0.258958	0.282974	-0.169943	0.0118097	0.0744284	-0.128759	0.0455801	0.14363	-0.6644	0.0703936	0.158972	1.65811
chr4:48371865-48385801	SLAIN2	0.198398	0.224025	-0.127978	0.868793	0.930604	-0.406688	0.00724796	0.0409208	-0.664268	0.49855	0.637298	1.11725
chr1:59805629-59844509	FGGY	0.000130189	0.000371382	-0.681336	0.332871	0.560298	0.0860544	0.0141838	0.0651493	-0.659418	0.437329	0.574967	0.634057
chr19:58772216-58775042	ZNF544	0.0595225	0.0750261	-0.303075	0.825557	0.913167	0.139328	0.00677191	0.040782	-0.659123	0.621817	0.74563	0.56957
chr10:103427642-103436193	FBXW4	7.21916e-06	5.1484e-05	-0.819143	0.450061	0.693508	0.393104	0.0414885	0.139449	-0.651628	0.674733	0.788158	0.2731
chr11:33307958-33309057	HIPK3	9.86463e-08	2.22776e-06	-0.77411	0.00367808	0.0415317	-0.283779	0.0436141	0.143263	-0.651476	0.135214	0.25098	-0.351535
chr15:94899365-94945248	MCTP2	0.147011	0.172467	-0.289251	0.965383	0.978977	0.880881	0.0100163	0.0512156	-0.645634	0.0240063	0.0765377	1.00651
chr7:101870646-101870949	CUX1	0.585662	0.608101	-0.0288061	0.932353	0.957074	0.00695343	0.0169766	0.0714703	-0.640272	0.723603	0.809894	0.259812
chr1:155408117-155429689	ASH1L	0.000162096	0.00043928	-0.547844	0.119812	0.300105	0.320827	0.0690318	0.187076	-0.639225	0.0136236	0.0553977	1.43245
chr10:70404454-70406762	TET1	3.27125e-05	0.000138517	-0.67969	0.727264	0.849615	-0.132784	0.0360663	0.128605	-0.631631	0.195067	0.326315	0.050662
chr16:31733946-31734674	ZNF720	0.0215055	0.0298871	-0.165537	0.0072993	0.0563403	-0.315474	0.0662153	0.181256	-0.630542	0.459764	0.593314	0.0242283
chrY:2821949-2829687	ZFY	0.0139602	0.0204298	-0.384453	0.853311	0.923963	0.0323535	0.0285608	0.1075	-0.62756	0.708131	0.806318	0.334305
chr14:23378691-23380612	RBM23	0.0440353	0.0573729	-0.459257	0.459647	0.69589	0.227154	0.11816	0.260336	-0.616914	0.858899	0.895237	0.775925
chr1:24840803-24841057	RCAN3	0.111556	0.13318	-0.36094	0.00778945	0.0570524	1.08566	0.0625245	0.174682	-0.614828	0.0235642	0.0765377	1.30722
chr6:139264649-139265759	REPS1	3.21058e-05	0.000138106	-0.736211	0.0863271	0.241182	0.0719388	0.0976411	0.235285	-0.61373	0.00985774	0.0437942	1.07355
chr16:68155889-68160513	NFATC3	1.31417e-06	1.61882e-05	-0.693936	0.00239164	0.0324068	-0.318559	0.260231	0.449188	-0.60455	0.259934	0.409547	0.423486
chr3:107429298-107435696	BBX	4.75095e-05	0.00018934	-0.690863	0.035136	0.134886	1.95094	0.00556913	0.0359342	-0.592539	0.0136961	0.0553977	1.50433
chr3:71090478-71102924	FOXP1	0.139655	0.164549	-0.315428	0.909163	0.94344	0.379043	0.134315	0.281841	-0.591156	0.107398	0.218834	1.56614
chr8:17601112-17613470	MTUS1	3.20349e-06	3.16202e-05	-0.771507	0.802632	0.897566	0.677036	0.019466	0.0788468	-0.589232	0.0116222	0.0492127	1.15089
chr7:40027197-40041630	CDK13	0.39757	0.424179	-0.197103	0.216384	0.42919	0.422059	0.00934223	0.0488636	-0.588154	0.586095	0.721963	0.585357
chr9:88920106-88924932	ZCCHC6	0.249138	0.273346	0.0790918	0.264745	0.481516	0.995632	0.0445715	0.14363	-0.584554	0.00943885	0.0437942	1.66773
chr20:32207322-32211102	CBFA2T2	0.0173544	0.0250162	-0.413212	0.0463888	0.161171	-0.102893	0.0496632	0.147898	-0.581401	0.775902	0.835965	0.361353
chr2:231307651-231314970	SP100	3.65557e-06	3.3022e-05	-0.760244	0.581181	0.763784	1.2073	0.0490078	0.147727	-0.570053	0.00552569	0.0348247	1.54308
chr22:32874967-32875262	FBXO7	2.1556e-07	3.65105e-06	-0.970989	0.11494	0.296379	0.422197	0.0646987	0.178912	-0.566693	0.0509998	0.125645	1.32621
chr3:125032151-125050082	ZNF148	1.80767e-05	9.07181e-05	-0.721895	0.0282105	0.11977	-0.128663	0.0469446	0.14623	-0.556963	0.331674	0.473058	1.32297
chr15:42553155-42560230	TMEM87A	0.308923	0.333539	0.13702	0.552669	0.756431	-0.0897274	0.076759	0.200662	-0.554021	0.00420709	0.0285031	1.58683
chr3:169863210-169867032	PHC3	9.0057e-05	0.000277335	-0.644455	0.747027	0.861466	0.0620607	0.0566582	0.163344	-0.546671	0.795703	0.848958	0.820369
chr2:72958135-72960247	EXOC6B	0.00379418	0.00650774	-0.490695	0.388952	0.631173	0.724805	0.0608692	0.171829	-0.543285	0.696544	0.799954	0.929022
chr12:46622935-46637097	SLC38A1	0.000980803	0.00201362	-0.582362	0.026242	0.117184	-0.122982	0.1352	0.281841	-0.528127	0.124847	0.239954	1.09538
chr5:36953719-36976504	NIPBL	0.000114994	0.000338733	-0.545749	0.313816	0.541683	0.261424	0.100239	0.236216	-0.525427	0.61758	0.74563	0.674065
chr6:144808683-144814592	UTRN	0.0899256	0.109282	-0.273964	0.243682	0.458596	0.929091	0.0698365	0.187383	-0.525029	0.0180552	0.0673579	1.42357
chr11:85707868-85742653	PICALM	0.00372	0.00642116	-0.437602	0.47859	0.701078	0.482325	0.140094	0.285455	-0.521255	0.0484559	0.121588	1.32193
chr10:128768965-128798571	DOCK1	0.00256081	0.00459589	-0.52461	0.706796	0.847529	0.360822	0.0415819	0.139449	-0.510521	0.0891898	0.191829	1.58482
chr6:87925620-87928449	ZNF292	0.0039575	0.00670301	-0.599442	0.717297	0.849615	0.177475	0.0988877	0.235285	-0.50259	0.0273299	0.0822932	1.1084
chr5:153413350-153414527	FAM114A2	0.0540798	0.069458	-0.321586	0.41862	0.665525	-0.0714747	0.136638	0.282663	-0.498507	0.291605	0.44148	0.443054
chr2:58425728-58459247	FANCL	0.00100515	0.00204809	-0.572746	0.349314	0.584347	-0.000833318	0.1302	0.280233	-0.491911	0.0703578	0.158972	0.559439
chr16:47531309-47549512	PHKB	0.0042101	0.00708657	-0.518142	0.0634647	0.198337	-0.164032	0.0963635	0.235266	-0.489532	0.563153	0.703293	0.739635
chr12:123983090-123984083	RILPL1	0.0222463	0.0307589	-0.415924	0.729846	0.849615	0.175425	0.0475421	0.146408	-0.489271	0.935099	0.945567	0.737398
chr20:2944917-2945848	PTPRA	0.000650931	0.00141122	-0.536253	0.756914	0.869168	0.439291	0.19422	0.373289	-0.483097	0.0791723	0.17303	0.963189
chr16:53175090-53191453	CHD9	3.05915e-05	0.000133714	-0.592823	0.0315849	0.127754	-0.341263	0.185025	0.358155	-0.479616	0.0652756	0.149913	0.534248
chr19:47767859-47768203	CCDC9	0.0052221	0.00847418	-0.535091	0.901346	0.943107	0.199806	0.0438777	0.143263	-0.475163	0.159205	0.28199	0.00166652
chr12:121220457-121222396	SPPL3	0.027756	0.0377984	-0.400457	0.260996	0.481155	0.310978	0.206502	0.38782	-0.472512	0.903056	0.92967	0.211031
chr1:23356961-23377013	KDM1A	0.000514752	0.00114343	-0.562077	0.00175244	0.026384	-0.371368	0.133581	0.281841	-0.472328	0.428192	0.566049	0.449577
chr1:46105881-46108171	GPBP1L1	0.00508297	0.00829811	-0.408498	0.781071	0.881959	0.440649	0.058629	0.167247	-0.465793	0.865859	0.89778	0.572637
chr8:141828375-141900868	PTK2	7.59623e-05	0.000259451	-0.599862	0.893581	0.942259	1.27165	0.1977	0.3773	-0.456579	0.930366	0.945567	0.872641
chr22:46125304-46136418	ATXN10	2.05956e-05	9.99583e-05	-0.732897	0.25903	0.480802	1.3431	0.273505	0.460372	-0.455724	0.0222625	0.0735748	1.55201
chr3:3819408-3830758	SUMF1	0.00167363	0.00323966	-0.587396	0.139169	0.314291	-0.29337	0.164195	0.327184	-0.453998	0.78339	0.839125	0.0921373
chr17:49340634-49346265	UTP18	0.0519982	0.0671024	-0.254556	0.0055289	0.0481123	-0.298086	0.24718	0.433546	-0.453491	0.266574	0.415376	0.717599
chr9:138773478-138774924	CAMSAP1	0.00385646	0.00657296	-0.613708	0.476075	0.701078	-0.127023	0.103814	0.240459	-0.444295	0.777355	0.835965	-0.0376399
chr2:68717321-68772444	APLF	8.29611e-10	2.24825e-07	-1.2526	0.241224	0.458596	-0.142409	0.316284	0.501245	-0.441239	0.0531049	0.128495	0.320232
chr2:72945231-72960247	EXOC6B	8.04556e-06	5.45087e-05	-0.701725	0.00419285	0.0454505	-0.351264	0.0958354	0.235266	-0.441229	0.0551074	0.131405	-0.394784
chr14:67736417-67770316	MPP5	0.00128408	0.00255872	-0.444438	0.648516	0.809898	0.682404	0.0117617	0.0579531	-0.43861	0.00369887	0.0268558	1.37057
chr15:41988272-41991357	MGA	0.0312827	0.0419799	-0.365194	0.857918	0.923963	0.320965	0.0945661	0.235266	-0.426945	0.0209324	0.0727268	1.51983
chr4:128995614-128999117	LARP1B	0.69539	0.708535	-0.0245864	0.607278	0.779964	0.164906	0.0832165	0.213412	-0.424557	0.35516	0.491062	0.668449
chr5:137320945-137324004	FAM13B	1.24497e-05	7.4137e-05	-0.603053	0.814968	0.905149	0.0330936	0.2422	0.431816	-0.423597	0.131966	0.248353	0.525982
chr18:9524591-9525849	RALBP1	0.0133625	0.0197882	-0.446148	1	1	0.180293	0.227434	0.415431	-0.421684	0.0071408	0.0411736	0.902399
chr11:73418464-73431944	RAB6A	0.166126	0.192394	-0.250724	0.63631	0.802046	0.0743091	0.174748	0.343165	-0.420341	0.0091262	0.0437942	0.668558
chr11:34978930-34999729	PDHX	1.34049e-05	7.4137e-05	-0.791811	0.433053	0.674468	0.641839	0.183736	0.358155	-0.420326	0.000208335	0.0062732	1.42154
chr20:57014000-57016139	VAPB	0.0312913	0.0419799	-0.374618	0.422314	0.665525	0.139433	0.270932	0.460372	-0.42018	0.738573	0.813631	1.15998
chr13:61013821-61041513	TDRD3	0.037031	0.0487155	-0.41504	0.571376	0.76232	0.292319	0.20078	0.380499	-0.41947	0.118237	0.23094	0.478864
chr9:5968018-5988545	KIAA2026	2.73542e-08	1.64756e-06	-0.875695	0.022641	0.113624	0.033389	0.488683	0.667716	-0.419428	0.00233108	0.0220341	1.10849
chr14:45587230-45599993	FKBP3	0.000250477	0.000617085	-0.547006	0.028158	0.11977	-0.0428452	0.301908	0.487006	-0.415087	0.420901	0.559138	0.936841
chr2:148653869-148657467	ACVR2A	0.000838008	0.00178819	-0.645584	0.0895639	0.247672	-0.246856	0.226162	0.415431	-0.414377	0.16641	0.289085	0.489813
chr15:25650607-25657118	UBE3A	0.177944	0.202616	-0.22609	0.60634	0.779964	0.141045	0.547215	0.714955	-0.40521	0.0407246	0.1082	0.583342
chr6:144858717-144860579	UTRN	0.577741	0.602184	-0.173695	0.905783	0.94344	1.38652	0.114395	0.254106	-0.400192	0.00194366	0.021865	1.10698
chr8:48308935-48320523	SPIDR	0.00144041	0.00284928	-0.557003	0.276012	0.493473	0.490265	0.0519436	0.151363	-0.398673	0.856073	0.895237	0.614117
chr4:140810510-140812121	MAML3	0.0820304	0.100589	0.258245	0.179123	0.374189	-0.26184	0.272141	0.460372	-0.390536	0.229203	0.371941	0.611758
chr15:41961025-41962156	MGA	0.000640473	0.00139974	-0.604979	0.00213963	0.0305179	-0.268726	0.538959	0.714955	-0.388797	0.0380509	0.103118	0.810519
chr11:120345268-120348235	ARHGEF12	8.93528e-05	0.000277335	-0.690717	0.500859	0.721983	1.57129	0.130293	0.280233	-0.386855	0.021328	0.0729329	1.72235
chr2:239090705-239093928	ILKAP	0.001527	0.0029771	-0.527571	0.586225	0.763784	0.235097	0.411791	0.60229	-0.386631	0.0219287	0.0733665	0.93707
chr22:50810448-50832564	PPP6R2	0.668109	0.685824	-0.0111784	0.116666	0.296379	0.596092	0.154027	0.309196	-0.383456	0.02153	0.0729329	1.13754
chr15:89656955-89659752	ABHD2	0.165007	0.191918	-0.176364	0.00554599	0.0481123	0.18342	0.339878	0.514147	-0.381454	0.000126086	0.00488134	2.12363
chr5:167915606-167921655	RARS	0.547323	0.572682	-0.0160948	0.764994	0.871065	-0.0979149	0.854007	0.917287	-0.373185	0.147852	0.267119	0.875165
chr7:24663284-24708279	MPP6	0.715985	0.723999	-0.0634187	0.0370063	0.139213	-0.0266486	0.266848	0.457695	-0.372906	0.00844017	0.0437942	0.967023
chr10:32832227-32873232		4.56331e-05	0.000186353	-0.725067	0.221585	0.432835	-0.122336	0.32585	0.510436	-0.372817	0.574008	0.71356	0.276923
chr10:99196173-99197507	EXOSC1	0.0144957	0.0210072	-0.415064	0.0384185	0.139213	-0.25387	0.370687	0.551957	-0.370883	0.0192475	0.0694454	1.0776
chr15:63988322-64008672	HERC1	0.00015641	0.000432523	-0.611723	0.57385	0.76232	1.0486	0.146503	0.296286	-0.368524	0.0970892	0.203963	0.941458
chr10:15875628-15889942	FAM188A	0.00539471	0.00870219	-0.498732	0.358455	0.593778	0.390922	0.0762807	0.200662	-0.368098	0.130152	0.248218	1.32242
chr14:99924615-99932150	SETD3	0.0614535	0.0771014	-0.181938	0.263852	0.481516	-0.265357	0.538953	0.714955	-0.35992	0.985067	0.985067	0.265068
chr4:73956383-73958017	ANKRD17	0.327422	0.350717	-0.187196	0.957653	0.978977	0.456344	0.829619	0.902919	-0.356169	0.00166678	0.0209545	1.36287
chr7:99090662-99092254	ZNF789	0.000852377	0.00180464	-0.567905	0.673784	0.821436	0.0539757	0.617783	0.750759	-0.35078	0.130979	0.248218	0.41012
chr1:247319707-247323115	ZNF124	0.000254467	0.000621267	-0.658763	0.0263772	0.117184	-0.168239	0.738602	0.830545	-0.350283	0.0523363	0.127776	-0.399234
chr9:33953282-33963789	UBAP2	0.179217	0.203213	-0.234104	0.879611	0.934802	0.300432	0.249788	0.433926	-0.34616	0.307806	0.44847	-0.0515139
chr9:134381500-134381840	POMT1	5.54551e-05	0.000205868	-0.634078	0.0608797	0.19641	-0.100108	0.13278	0.281841	-0.336915	0.745612	0.81806	0.357681
chr7:158580694-158591763	ESYT2	0.0195688	0.0277651	-0.477968	0.981151	0.984785	0.826409	0.335105	0.514147	-0.331267	0.171816	0.294696	0.989277
chr8:62593526-62596747	ASPH	5.38506e-06	4.62964e-05	-0.77373	0.21697	0.42919	1.3158	0.276301	0.461846	-0.329449	0.026923	0.081979	1.31285
chr3:56626997-56628056	CCDC66	5.44276e-05	0.000204859	-0.716451	0.359334	0.593778	0.0169371	0.215571	0.400135	-0.322926	0.171763	0.294696	0.609391
chr10:112356155-112358048	SMC3	0.000475989	0.00107494	-0.532164	0.735942	0.852309	0.876015	0.334927	0.514147	-0.317944	0.00107695	0.0171679	1.17594
chrY:21749095-21749393	TXLNG2P	0.522722	0.551197	-0.10671	0.00936841	0.063471	0.0281974	0.591642	0.732123	-0.314888	3.03717e-05	0.00198783	1.98197
chr15:85657103-85664245	PDE8A	0.000181333	0.000481642	-0.589663	0.102884	0.268092	0.831359	0.112203	0.251587	-0.310046	0.361863	0.495277	0.545133
chr7:99621041-99621930	ZKSCAN1	0.0122341	0.0183173	-0.267517	0.000132953	0.00600506	-0.593722	0.277789	0.461846	-0.30746	0.722192	0.809894	0.170798
chr1:117944807-117963271	MAN1A2	8.38929e-05	0.000273916	-0.539134	0.00112776	0.0191014	-0.301034	0.680585	0.801086	-0.30639	0.268232	0.415376	0.450169
chr19:13039155-13039661	FARSA	1.5789e-05	8.38986e-05	-0.663056	0.366965	0.599081	0.300702	0.401362	0.591137	-0.304588	0.643503	0.768234	0.396698
chr1:33760537-33760906	ZNF362	1.802e-05	9.07181e-05	-0.707171	0.764152	0.871065	0.151567	0.124398	0.271869	-0.300848	0.375237	0.508447	0.640895
chr7:23650789-23651172	CCDC126	1.19925e-06	1.5476e-05	-0.752164	0.0424358	0.151317	-0.232124	0.284688	0.470429	-0.300011	0.118452	0.23094	0.448515
chr14:23375403-23380612	RBM23	0.000473217	0.00107494	-0.584057	0.0781795	0.223199	1.36576	0.301721	0.487006	-0.299541	0.00154739	0.0209545	1.1698
chr4:73950965-73958017	ANKRD17	0.315672	0.339472	-0.186026	0.529762	0.751651	0.38114	0.172623	0.341467	-0.298121	0.597387	0.732542	-0.124849
chr8:18656804-18662408	PSD3	0.0706287	0.087399	-0.370388	0.421385	0.665525	0.0391021	0.574351	0.717277	-0.293768	0.109056	0.220554	1.08965
chr9:96233422-96261168	FAM120A	0.0194669	0.0277651	-0.291894	0.0504895	0.167031	-0.0528262	0.543045	0.714955	-0.292275	0.360556	0.495277	1.01766
chr11:77330650-77336863	CLNS1A	0.0113085	0.0172168	-0.514571	0.837929	0.923085	0.0759616	0.415602	0.60229	-0.286759	0.82472	0.873043	0.280341
chr3:171965322-171969331	FNDC3B	1.03894e-05	6.70365e-05	-0.60878	0.000428188	0.0124838	-0.313336	0.578806	0.719525	-0.283682	0.578801	0.716233	0.0698478
chr3:157839891-157841780	RSRC1	0.000105107	0.000316488	-0.889631	0.0924461	0.253059	0.399592	0.557564	0.71549	-0.278257	0.038992	0.104622	1.29343
chr15:62299506-62306191	VPS13C	0.0048292	0.0079316	-0.511571	0.971752	0.978977	0.72632	0.559719	0.71549	-0.272661	0.158399	0.28199	0.954514
chr14:50616725-50616948	SOS2	0.00921442	0.0143512	-0.439201	0.773902	0.877521	0.640867	0.309211	0.492918	-0.261449	0.0286636	0.0826366	1.27965
chr9:33960823-33973235	UBAP2	0.0175912	0.0252233	-0.335139	0.850063	0.923963	0.398709	0.45591	0.643498	-0.258778	0.621537	0.74563	0.482479
chr4:56277780-56284152	TMEM165	5.10028e-05	0.000197454	-0.712082	0.079067	0.223199	0.0862504	0.424649	0.608888	-0.256361	0.268218	0.415376	0.6898
chr14:32559707-32563592	ARHGAP5	3.9183e-08	1.64756e-06	-0.906153	0.0340071	0.133564	-0.175388	0.290389	0.47407	-0.251272	0.165159	0.288762	0.43097
chr2:61343113-61345251	KIAA1841	5.80344e-05	0.000207265	-0.636233	0.859183	0.923963	0.407131	0.247969	0.433546	-0.245751	0.00296548	0.0249295	0.858872
chr1:21083658-21100103	HP1BP3	0.068529	0.0851897	-0.29254	0.12777	0.303352	0.605687	0.233293	0.421482	-0.244816	0.303722	0.44733	0.763192
chr12:109046047-109048186	CORO1C	8.95506e-05	0.000277335	-0.760006	0.726296	0.849615	0.114271	0.54516	0.714955	-0.244353	0.0490656	0.121989	-0.335712
chr8:62531536-62566219	ASPH	1.29493e-05	7.4137e-05	-0.880572	0.466268	0.701078	1.14373	0.528508	0.712565	-0.242099	0.00680094	0.0400664	1.13355
chr10:32197099-32199491	ARHGAP12	3.03453e-06	3.16202e-05	-0.704002	4.64249e-05	0.00314529	-0.480251	0.563969	0.717277	-0.238784	0.00871209	0.0437942	0.706954
chr5:56542126-56546968	GPBP1	0.00174798	0.00335959	-0.499722	0.634916	0.802046	0.51141	0.705754	0.813183	-0.233277	0.00304094	0.0249295	1.11353
chr12:95602618-95605043	FGD6	3.38371e-06	3.16202e-05	-0.841761	0.478917	0.701078	0.112674	0.482711	0.666871	-0.233202	0.0774399	0.17062	-0.324108
chr1:29481207-29481422	SRSF4	0.000184837	0.000481642	-0.664165	0.130167	0.303352	2.31928	0.376875	0.558104	-0.231435	0.305992	0.448237	0.852209
chr14:32559707-32586493	ARHGAP5	3.27491e-06	3.16202e-05	-0.795802	0.0261067	0.117184	-0.251851	0.441106	0.629156	-0.229183	0.0908361	0.193831	0.375716
chr1:59787207-59844509	FGGY	9.21093e-08	2.22776e-06	-0.966348	0.243491	0.458596	-0.0529754	0.422438	0.608888	-0.225889	0.867964	0.89778	0.0203345
chr8:18622958-18662408	PSD3	0.695463	0.708535	-0.0876015	0.326771	0.55695	0.123876	0.516396	0.699716	-0.220547	0.372648	0.507475	0.481849
chr2:169018296-169038600	STK39	0.176029	0.202135	-0.128277	0.000460656	0.0124838	-0.646453	0.484773	0.666871	-0.202709	0.0989296	0.205453	1.33898
chr11:73418464-73429763	RAB6A	0.00910774	0.014267	-0.518045	0.667903	0.820264	0.692572	0.662301	0.787209	-0.199219	0.02576	0.0793291	0.984047
chr5:170610198-170632616	RANBP17	3.01853e-05	0.000133714	-0.657031	0.0671296	0.20441	-0.116287	0.606673	0.743929	-0.186247	0.17718	0.301986	0.781614
chr20:34302106-34313077	RBM39	0.00932812	0.0144453	-0.299547	0.00457092	0.0465455	-0.38249	0.839356	0.909861	-0.179241	0.0579322	0.135342	0.797496
chr1:27269150-27269556	NUDC	7.50769e-05	0.000259451	-0.751954	0.668924	0.820264	0.978859	0.207505	0.38782	-0.178453	0.0197379	0.0694672	-0.0534238
chr8:37623043-37623873	PROSC	0.00869232	0.0137198	-0.404884	0.456114	0.695866	0.0396001	0.719796	0.8179	-0.164805	0.0103405	0.0451978	0.770067
chr6:158703294-158735300		0.00252285	0.00455811	-0.480908	0.120706	0.300105	-0.178894	0.551386	0.714955	-0.16461	0.660046	0.777706	0.280601
chr15:59204761-59209198	SLTM	0.208188	0.233136	-0.142302	0.127489	0.303352	-0.361219	0.637698	0.764673	-0.163067	0.347864	0.483442	0.869572
chr1:1158623-1159348	SDF4	0.000715586	0.00153908	-0.580089	0.324946	0.55695	0.414892	0.659795	0.787209	-0.157275	0.444971	0.576972	1.1289
chr2:58449076-58459247	FANCL	0.00038269	0.000909728	-0.504103	0.198963	0.405405	-0.0696659	0.947776	0.972906	-0.151149	0.0257544	0.0793291	0.801341
chr4:106155053-106158508	TET2	0.00295844	0.00524012	-0.492422	0.276782	0.493473	0.49756	0.898216	0.937798	-0.145015	0.408885	0.547781	0.349069
chr9:114332370-114348445	PTGR1	0.448909	0.477075	-0.15788	0.585452	0.763784	0.803193	0.708159	0.813183	-0.142094	0.00455487	0.0301066	1.04425
chr8:103372298-103373854	UBR5	2.21399e-05	0.000105262	-0.648284	0.0157907	0.0866098	0.0451118	0.77176	0.85716	-0.140651	0.074301	0.165046	1.11884
chr21:17135209-17138460	USP25	0.00207215	0.00389967	-0.479653	0.0446009	0.156972	0.692267	0.682845	0.801086	-0.139852	0.00901038	0.0437942	1.05993
chr21:37711076-37717005	MORC3	0.00695423	0.0111515	-0.518332	0.145312	0.32545	0.849102	0.626443	0.75737	-0.136056	0.0308959	0.0863175	0.665649
chr5:49694940-49707217	EMB	0.071022	0.0874862	-0.320546	0.233196	0.448199	0.350442	0.960199	0.974584	-0.132519	0.00381952	0.0268558	1.29837
chr17:57808781-57816308	VMP1	0.011104	0.017001	-0.49883	0.180223	0.374189	0.574224	0.551247	0.714955	-0.127706	0.259754	0.409547	1.04812
chr11:46098304-46113774	PHF21A	9.35823e-07	1.40857e-05	-0.857225	0.0487543	0.165155	0.0060602	0.92793	0.956156	-0.123387	0.164137	0.288762	0.660121
chr20:40161688-40179999	CHD6	0.000214736	0.000543864	-0.53278	0.0376409	0.139213	0.579942	0.701267	0.812151	-0.122746	0.137627	0.253721	1.5652
chr8:52773404-52773806	PCMTD1	2.80861e-06	3.04453e-05	-1.03906	0.00565658	0.0481123	-0.176753	0.719843	0.8179	-0.121664	0.829599	0.874792	0.0554479
chr7:139415730-139416814	HIPK2	0.161448	0.188588	-0.292567	0.205969	0.414961	0.977155	0.613367	0.748749	-0.120769	0.000181235	0.00613935	1.59331
chr7:155465560-155473602	RBM33	0.000152187	0.000425183	-0.618392	0.00748433	0.0563403	-0.238681	0.722193	0.8179	-0.11425	0.0285696	0.0826366	0.81986
chr6:13632601-13644961	RANBP9	0.177304	0.202616	-0.219465	0.457063	0.695866	0.762367	0.863797	0.92161	-0.109536	0.110761	0.222343	0.943379
chr19:23541231-23545527	ZNF91	0.275955	0.300337	-0.221997	0.130452	0.303352	0.287183	0.694351	0.807593	-0.109212	0.696639	0.799954	0.150159
chr8:141856358-141900868	PTK2	0.000183541	0.000481642	-0.570987	0.00826425	0.0589371	0.246746	0.880989	0.93261	-0.102361	0.337862	0.474407	0.747022
chr4:153332454-153333681	FBXW7	0.000578552	0.0012747	-0.457988	0.303634	0.527467	-0.0303772	0.977607	0.984876	-0.101518	0.210992	0.348652	-0.153126
chr18:9195548-9221997	ANKRD12	0.00455904	0.00757975	-0.480786	0.062293	0.198337	1.56766	0.797838	0.878919	-0.0982047	0.321294	0.463142	-0.277817
chr15:80412669-80415142	ZFAND6	0.0118669	0.0179661	-0.37608	0.126704	0.303352	-0.121344	0.805325	0.883575	-0.0980934	0.0181444	0.0673579	0.644134
chr1:117944807-117984947	MAN1A2	0.00446139	0.00746318	-0.399425	0.222007	0.432835	0.00679984	0.669191	0.791925	-0.0912525	0.666919	0.782403	0.293376
chr12:116668337-116675510	MED13L	2.75722e-06	3.04453e-05	-0.640421	0.00063119	0.0129179	-0.450902	0.957718	0.974584	-0.0766443	0.256278	0.408537	0.422319
chr1:179972308-179975702	CEP350	0.0462725	0.0599993	-0.295945	0.570425	0.76232	0.407365	0.795628	0.878919	-0.0735949	0.0181092	0.0673579	0.952041
chr2:99786012-99787892	MITD1	0.01233	0.0183595	-0.436356	0.0935717	0.253432	0.533792	0.85636	0.917287	-0.0688303	0.0993149	0.205453	0.520851
chr10:34558584-34573173	PARD3	1.33514e-05	7.4137e-05	-0.686761	0.884195	0.936003	0.498714	0.490316	0.667716	-0.0672617	0.04141	0.108288	0.950125
chr3:170077486-170079217	SKIL	0.119323	0.141548	-0.2536	0.150337	0.333945	0.614492	0.570238	0.717277	-0.061711	0.028662	0.0826366	0.902792
chr2:113057425-113057606	ZC3H6	0.63414	0.655923	0.175105	0.798188	0.897547	0.00760113	0.628813	0.75737	-0.0578017	0.000977998	0.0170188	0.89057
chr1:7837219-7838229	VAMP3	0.0566918	0.0718083	-0.258414	0.581679	0.763784	-0.141998	0.98507	0.987558	-0.0564908	0.534647	0.673903	0.555311
chr1:155823066-155823597	GON4L	0.0302248	0.0409545	-0.367403	0.629914	0.80144	0.313495	0.987558	0.987558	-0.046832	0.549236	0.689087	0.3428
chr3:149563797-149639014	RNF13	0.981171	0.981171	-0.0251985	0.0675833	0.20441	0.253316	0.463563	0.650909	-0.0401647	0.00312769	0.0249295	0.735655
chr16:69404385-69406258	TERF2	0.00243145	0.00448247	-0.576566	0.134715	0.306789	0.874146	0.724339	0.8179	-0.0385666	0.613581	0.74563	0.387763
chr19:8520288-8528570	HNRNPM	0.237254	0.261366	-0.152114	0.539502	0.753634	0.0536315	0.957717	0.974584	-0.0383846	0.299011	0.44733	0.863804
chr10:15858833-15889942	FAM188A	0.000870101	0.00182789	-0.539781	0.0147965	0.0853162	-0.145452	0.88592	0.933136	-0.0292336	0.142548	0.261018	0.828327
chr8:95676924-95677424	ESRP1	0.466332	0.493657	-0.148251	0.162991	0.353364	0.388708	0.848941	0.916586	-0.0251596	0.927635	0.945567	0.713124
chr8:141874410-141900868	PTK2	0.000218116	0.00054731	-0.551823	0.00932603	0.063471	-0.0575542	0.538961	0.714955	-0.0130835	0.648852	0.771223	0.692434
chr3:169694733-169706147	SEC62	0.00232779	0.00432076	-0.511962	0.845322	0.923963	1.28984	0.827124	0.902919	-0.00177506	0.0304154	0.0858603	0.793366
chr2:106774513-106782539	UXS1	0.0138846	0.0204298	-0.374866	0.0145432	0.0853162	-0.180662	0.878536	0.93261	-0.00108613	0.0379944	0.103118	0.960512
chr9:114148656-114154104	KIAA0368	0.0567047	0.0718083	-0.305458	0.564409	0.76097	0.628208	0.767014	0.855395	3.93501e-05	0.0554366	0.131405	1.01423
chr21:40578033-40584633	BRWD1	0.0342906	0.0455527	-0.329308	0.926273	0.954449	0.438342	0.967642	0.978473	0.0171355	0.229118	0.371941	0.628647
chr1:32381495-32385259	PTP4A2	6.79861e-05	0.000239276	-0.738356	0.157077	0.346079	-0.141138	0.572104	0.717277	0.0184416	0.601607	0.734395	0.160953
chr2:191523883-191537878	NAB1	0.00462998	0.00765076	-0.50567	0.364744	0.599065	-0.0450417	0.602143	0.741731	0.0255379	0.0017011	0.0209545	0.610504
chr13:51501542-51523641	RNASEH2B	4.17969e-08	1.64756e-06	-1.05349	0.679396	0.821436	0.699223	0.888373	0.933136	0.0297477	0.0152415	0.060742	0.931107
chr15:64791491-64792365	ZNF609	1.20089e-05	7.39637e-05	-0.548264	0.0172402	0.0916095	-0.360729	0.413875	0.60229	0.0368847	0.726858	0.809894	0.234697
chr2:61749745-61761038	XPO1	0.0381994	0.0500098	-0.177292	0.177932	0.374189	-0.512058	0.3415	0.514147	0.0395005	0.810215	0.861052	0.706197
chr4:87967317-87968746	AFF1	5.66076e-06	4.62964e-05	-0.650581	3.08504e-05	0.00278682	-0.128599	0.74804	0.837681	0.0417845	0.0078069	0.043177	1.34069
chr20:30954186-30956926	ASXL1	8.85964e-05	0.000277335	-0.651354	0.0242876	0.117184	-0.0959602	0.341394	0.514147	0.0610278	0.303113	0.44733	0.179194
chr4:52729602-52758017	DCUN1D4	6.05284e-06	4.68663e-05	-0.829761	0.549354	0.755711	1.1491	0.687268	0.802801	0.0786585	0.0276949	0.0824759	1.26154
chr4:129913321-129925031	SCLT1	0.235685	0.260697	-0.166484	0.51954	0.741427	0.140821	0.335192	0.514147	0.0814687	0.280898	0.432519	0.220938
chr6:117010482-117013555	KPNA5	0.00012171	0.000351916	-0.594908	0.471635	0.701078	0.452583	0.55555	0.71549	0.0969537	1.37538e-07	3.72728e-05	1.30246
chr10:128768965-128926028	DOCK1	0.979599	0.981171	0.00183238	0.00293556	0.0345886	0.669128	0.913043	0.944407	0.102608	0.00201707	0.021865	1.16647
chr2:203329531-203332412	BMPR2	1.44784e-05	7.84727e-05	-0.712404	0.196746	0.403925	0.436146	0.482801	0.666871	0.109963	0.149219	0.267803	0.480406
chr17:65941524-65972074	BPTF	0.0544477	0.0696006	-0.181328	0.206715	0.414961	-0.0968367	0.903193	0.937798	0.121142	0.287534	0.437763	-0.252022
chr1:117944807-117957453	MAN1A2	0.000183815	0.000481642	-0.58171	0.0102206	0.0666228	-0.283361	0.355941	0.532928	0.148838	0.51654	0.657194	0.0177547
chr6:4891946-4892613	CDYL	4.84917e-05	0.000190453	-0.710255	0.00607764	0.0499103	-0.358826	0.903193	0.937798	0.150203	0.00653071	0.0393294	-0.583497
chr7:91924202-91957214	ANKIB1	2.47949e-05	0.000113888	-0.600247	0.0103253	0.0666228	0.347787	0.444743	0.631023	0.158747	0.285465	0.437069	0.673644
chr18:9182379-9221997	ANKRD12	0.0330332	0.0440985	-0.190006	0.161453	0.352853	-0.230224	0.572428	0.717277	0.169905	0.00228752	0.0220341	1.13835
chr8:131164981-131193126	ASAP1	0.000507174	0.0011359	-0.509052	0.96548	0.978977	0.153558	0.0958095	0.235266	0.216655	0.488501	0.627411	-0.0498687
chr20:34317233-34320057	RBM39	0.036331	0.0480278	-0.384705	0.228091	0.441519	1.76195	0.307465	0.492918	0.245336	0.652497	0.772169	0.37056
chr5:65349233-65350779	ERBB2IP	0.00211867	0.00395973	-0.522555	0.0133937	0.0821645	2.2476	0.336379	0.514147	0.245764	0.253862	0.40708	0.492981
chr17:20107645-20109225	SPECC1	0.00252294	0.00455811	-0.485195	0.291816	0.516877	0.00138048	0.0369385	0.130004	0.247414	0.00466766	0.0301175	0.709223
chr5:72370568-72373320	FCHO2	0.000951673	0.00196873	-0.606554	0.533534	0.751895	0.0436686	0.139217	0.285455	0.276661	0.000777028	0.016198	1.11148
chr9:33971648-33973235	UBAP2	1.0203e-05	6.70365e-05	-0.476963	1.13674e-05	0.00278682	-0.478613	0.0331671	0.121463	0.278635	0.520419	0.659035	0.922952
chr5:65284462-65290692	ERBB2IP	0.119611	0.141548	-0.175425	0.180881	0.374189	0.3292	0.289996	0.47407	0.285815	0.41033	0.547781	0.331844
chr14:39648294-39648666	PNN	0.00870774	0.0137198	-0.381246	0.548632	0.755711	0.584517	0.0897768	0.227379	0.299604	0.905657	0.92967	0.144989
chr4:144464661-144465125	SMARCA5	2.39969e-05	0.000112124	-0.754918	0.000400585	0.0124838	-0.385936	0.478983	0.666871	0.308527	0.962688	0.969846	0.215561
chr1:155646338-155649303	YY1AP1	0.000423393	0.000989133	-0.739563	0.912108	0.94344	0.417022	0.22841	0.415431	0.324417	0.975036	0.978648	0.185927
chr4:37633006-37640126	RELL1	0.0140219	0.0204298	-0.368322	0.543959	0.755711	-0.0629336	0.112332	0.251587	0.343394	0.72404	0.809894	0.223842
chr2:61749745-61753656	XPO1	0.000195451	0.000504449	-0.586911	0.0158629	0.0866098	0.769622	0.0416804	0.139449	0.346049	0.041557	0.108288	0.19785
chr5:122881110-122893258	CSNK1G3	0.000221554	0.000550835	-0.615927	0.0247096	0.117184	-0.345239	0.319805	0.503879	0.360235	0.335156	0.473058	0.535648
chr2:202010100-202014558	CFLAR	0.0264888	0.0362549	-0.353165	0.170615	0.366957	0.716623	0.244496	0.433061	0.361181	0.147386	0.267119	0.402193
chrX:139865339-139866824	CDR1as	0.000412688	0.000972508	-0.79061	6.59767e-05	0.00357594	-0.458747	0.0834747	0.213412	0.37195	0.00971815	0.0437942	0.525477
chr6:18236682-18258636	DEK	1.33122e-07	2.77507e-06	-0.877522	0.00568116	0.0481123	-0.0906009	0.10551	0.241681	0.508159	0.000665256	0.0150237	-1.47755
chr3:196118683-196129890	UBXN7	0.00110467	0.00223407	-0.587516	0.0338451	0.133564	-0.259625	0.000323361	0.00559842	0.977501	0.0630586	0.146059	0.668168
Candidate circRNAs are highlighted in grey.

## Sheet: B 
Supplementary Table S2B: Dysregulated circRNAs in cohort 1.
		AN vs. LPC samples			circ/lin ratio AN vs. LPC samples			AN vs. MPC samples			circ/lin ratio AN vs. MPC samples
circRNA	Host gene	P value	Adj. P value	Log2FC	P value	Adj. P value	Log2FC	P value	Adj. P value	Log2FC	P value	Adj. P value	Log2FC
chr11:92085261-92088570	FAT3	2.63041e-07	8.39927e-06	-1.33103	0.0959599	0.242692	-0.0950165	1.31238e-07	1.18552e-05	-4.02241	0.000115747	0.00392093	-0.783171
chr2:68717321-68772444	APLF	1.20004e-09	3.25211e-07	-1.20014	0.144553	0.31072	-0.184417	9.20165e-05	0.000733426	-1.64138	0.473346	0.711799	0.135815
chr19:22157530-22171711	ZNF208	1.51784e-05	8.75178e-05	-1.13542	0.636738	0.799505	-0.00474079	0.0004328	0.0022091	-1.98219	0.126836	0.327357	-0.554639
chr10:116879948-116889297	ATRNL1	7.52395e-06	5.99703e-05	-1.06491	0.192956	0.376194	0.364542	8.54583e-07	3.27831e-05	-1.94956	0.000522701	0.0118043	1.21397
chr13:51501542-51523641	RNASEH2B	1.71977e-08	2.33028e-06	-1.05703	0.355365	0.535022	0.551533	0.0131609	0.0252951	-1.02728	0.0248799	0.115694	1.48264
chr8:52773404-52773806	PCMTD1	3.04734e-06	3.51685e-05	-1.0246	0.00561709	0.0419648	-0.183458	0.00443286	0.0112272	-1.14626	0.105918	0.295916	-0.12801
chr10:27962888-27964483	MKX	7.40643e-07	1.3381e-05	-0.997426	0.668677	0.819962	0.692675	5.06337e-07	2.74435e-05	-1.96401	0.00116153	0.0157387	2.17665
chr12:56094682-56094938	ITGA7	8.90274e-05	0.00033464	-0.978442	0.980602	0.984233	0.0640512	7.62494e-07	3.27831e-05	-2.90498	0.217467	0.453335	0.391342
chr8:142264087-142264728	SLC45A4	4.09622e-07	9.89738e-06	-0.953783	0.000249184	0.00648766	-0.317107	9.95965e-08	1.18552e-05	-2.32034	8.18725e-07	7.39581e-05	-1.44884
chr8:72211281-72246409	EYA1	0.000300914	0.000769318	-0.941001	0.00328221	0.0306717	0.571558	1.21915e-05	0.000206494	-2.18653	2.59432e-07	6.88169e-05	1.34614
chr1:59787207-59844509	FGGY	2.1823e-07	8.39927e-06	-0.939494	0.222079	0.41794	-0.00562951	8.65513e-05	0.000733426	-1.16538	0.508278	0.729768	0.628427
chr6:18236682-18258636	DEK	6.34367e-08	3.99202e-06	-0.937933	0.0231018	0.0857616	0.0237327	0.0139885	0.0263256	-0.429774	5.29392e-05	0.00216334	-1.45382
chr22:32874967-32875262	FBXO7	4.74782e-07	9.89738e-06	-0.90362	0.052019	0.154914	0.184381	0.00015251	0.000984054	-1.47031	0.393411	0.642256	1.5106
chr1:169947225-170001116	KIFAP3	1.83725e-07	8.29822e-06	-0.903123	0.371299	0.549848	0.481661	5.86315e-06	0.000132409	-1.59633	0.965556	0.98745	1.0651
chr7:80418621-80440017	SEMA3C	1.64012e-06	2.33809e-05	-0.896315	0.345241	0.524459	0.676534	3.81642e-07	2.58563e-05	-2.16649	0.00628482	0.0517015	2.95031
chr4:148778703-148803083	ARHGAP10	1.39113e-06	2.21763e-05	-0.877252	0.0193569	0.0760249	0.976805	1.94953e-05	0.000310778	-1.96758	4.86128e-05	0.00216334	1.8272
chr14:32559707-32563592	ARHGAP5	7.36535e-08	3.99202e-06	-0.876282	0.0124012	0.0657018	-0.301991	6.69774e-05	0.000672255	-1.12755	0.982794	0.993796	0.0737251
chr3:157839891-157841780	RSRC1	0.000135304	0.000431381	-0.856552	0.0286958	0.10135	0.169995	0.00961728	0.0199564	-1.13481	0.141772	0.343477	1.46342
chr2:40655612-40657444	SLC8A1	3.36564e-05	0.000168905	-0.856341	0.140208	0.306421	0.150003	4.39535e-06	0.000108285	-2.31358	0.0549994	0.201417	0.320251
chr6:57058639-57075243	RAB23	1.77103e-06	2.33809e-05	-0.855923	0.28283	0.467607	0.0552883	0.000684064	0.00299002	-1.64406	0.00705888	0.0517015	1.97261
chr8:62531536-62566219	ASPH	1.51705e-05	8.75178e-05	-0.851791	0.447838	0.638759	1.12431	0.00613763	0.0144635	-1.09389	0.00233331	0.026347	2.25786
chr11:46098304-46113774	PHF21A	5.9179e-07	1.14554e-05	-0.842557	0.0238174	0.0872231	-0.0901701	0.0139651	0.0263256	-0.965944	0.812489	0.940982	0.569951
chr4:52729602-52758017	DCUN1D4	4.74576e-06	4.43483e-05	-0.839112	0.803042	0.922138	0.927364	0.0157054	0.0291519	-0.760454	0.0404599	0.156638	2.1889
chrX:139865339-139866824	CDR1as	5.11739e-05	0.000223685	-0.834828	1.48723e-05	0.00134347	-0.532207	0.666359	0.7166	-0.462878	0.490259	0.718163	-0.00673018
chr2:208841374-208842310	PLEKHM3	3.09741e-07	8.39927e-06	-0.832659	0.129162	0.294142	-0.261583	1.19533e-05	0.000206494	-1.74109	0.33149	0.587847	-0.35899
chr9:5968018-5988545	KIAA2026	2.72451e-08	2.46114e-06	-0.825833	0.00421057	0.0345777	-0.152415	0.00104384	0.00399682	-1.24526	0.136688	0.33984	0.956078
chr10:29801663-29820217	SVIL	0.000625708	0.00142493	-0.823579	0.926119	0.95429	0.368541	4.55747e-05	0.000536989	-2.24624	0.00620913	0.0517015	2.14057
chr12:95602618-95605043	FGD6	7.34633e-06	5.99703e-05	-0.814038	0.305917	0.487668	0.147602	0.000404302	0.00214835	-1.04724	0.266401	0.516153	-0.176506
chr4:144464661-144465125	SMARCA5	1.13493e-05	7.8462e-05	-0.791597	0.000263337	0.00648766	-0.413314	0.0928851	0.126492	-0.483069	0.121444	0.319528	-0.197754
chr2:40655612-40657441	SLC8A1	0.000122548	0.000410008	-0.790985	0.0923106	0.24054	0.906929	3.50787e-05	0.000432106	-1.66016	2.47992e-06	0.000168015	2.41075
chr1:155646338-155649303	YY1AP1	0.000213294	0.000583866	-0.77813	0.906765	0.95429	0.393622	0.227309	0.273781	-0.453713	0.982792	0.993796	0.57955
chr14:32559707-32586493	ARHGAP5	3.32051e-06	3.59943e-05	-0.768557	0.0188641	0.0760249	-0.233895	0.00579139	0.0137673	-0.997739	0.897085	0.984251	0.197075
chr16:80718434-80719026	CDYL2	5.83508e-05	0.000243278	-0.760944	0.000785131	0.0106385	-0.376229	7.96836e-05	0.000719808	-1.43674	0.922696	0.986086	0.288604
chr1:35824525-35827390	ZMYM4	4.70573e-07	9.89738e-06	-0.757687	0.00148724	0.0175236	-0.356778	3.8825e-06	0.000105216	-1.79705	0.359068	0.612153	0.550506
chr6:151669845-151674887	AKAP12	2.38891e-05	0.00012694	-0.756333	0.0579341	0.163543	1.22906	2.78863e-05	0.00037786	-1.53951	0.000906375	0.013646	2.7046
chr11:34978930-34999729	PDHX	1.34462e-05	8.28162e-05	-0.741842	0.121441	0.288774	0.379324	0.0101856	0.0209113	-1.16217	0.00103586	0.0147747	1.80087
chr10:103427642-103436193	FBXW4	2.02723e-05	0.000114454	-0.741677	0.474	0.658739	0.357796	0.000175409	0.0010568	-1.39331	0.531247	0.735225	0.630896
chr1:32381495-32385259	PTP4A2	5.95351e-05	0.000244455	-0.740548	0.124116	0.28996	-0.16124	0.0278576	0.0471838	-0.722107	0.820629	0.942333	-0.000286645
chr2:120885263-120932580	EPB41L5	1.29725e-06	2.19721e-05	-0.739179	0.0077926	0.0479954	-0.219305	1.6139e-06	4.85963e-05	-1.54921	0.433939	0.671986	0.172191
chr8:62593526-62596747	ASPH	4.41082e-06	4.26904e-05	-0.734565	0.707619	0.858189	0.909284	0.0130865	0.0252951	-1.06401	0.0315646	0.129568	2.22213
chr12:109046047-109048186	CORO1C	0.000119392	0.00040444	-0.730957	0.501268	0.675862	0.150325	0.00707314	0.0159735	-0.97531	0.174412	0.390626	-0.185388
chr1:27269150-27269556	NUDC	0.000177429	0.000522644	-0.730739	0.91029	0.95429	0.985108	0.000770308	0.00311573	-0.909192	0.0752431	0.242749	0.931684
chr6:4891946-4892613	CDYL	5.62192e-05	0.000240174	-0.728111	0.0183054	0.0751631	-0.300614	0.00929471	0.0195261	-0.577908	0.000478674	0.0118043	-0.884111
chr2:203329531-203332412	BMPR2	8.42466e-06	6.3419e-05	-0.725476	0.121477	0.288774	0.36992	0.0473167	0.0728569	-0.615513	0.627561	0.821589	0.850326
chr7:23650789-23651172	CCDC126	1.51878e-06	2.28661e-05	-0.716498	0.0198204	0.0767331	-0.293345	0.00195909	0.00589905	-1.01651	0.79557	0.940982	0.15517
chr6:87920168-87928449	ZNF292	2.19225e-05	0.00011882	-0.707897	0.473546	0.658739	-0.0083094	7.78479e-05	0.000719808	-1.47975	0.130034	0.332447	1.1001
chr4:148860975-148876525	ARHGAP10	0.000417228	0.000974731	-0.706162	0.0803851	0.215687	-0.132809	0.000146085	0.000965587	-1.46894	0.974179	0.99249	0.508385
chr3:196118683-196129890	UBXN7	0.000181312	0.000522718	-0.703722	0.0204872	0.0781977	-0.357273	0.68514	0.725285	0.273779	0.771025	0.928657	0.310895
chr8:17601112-17613470	MTUS1	9.25057e-06	6.59712e-05	-0.701459	0.847838	0.937851	0.481567	0.000123373	0.000879843	-1.29069	0.0202853	0.100321	1.63246
chr11:33307958-33309057	HIPK3	3.09936e-07	8.39927e-06	-0.696662	0.00687003	0.0463658	-0.246205	7.80199e-06	0.000162641	-1.34814	0.00704229	0.0517015	-0.59774
chr9:113734352-113735838	LPAR1	1.22991e-05	8.12938e-05	-0.69616	0.754146	0.896376	0.0331128	0.00149259	0.00493283	-1.57522	0.0244804	0.115694	0.58654
chr2:231307651-231314970	SP100	4.95735e-06	4.47814e-05	-0.692475	0.948979	0.968601	0.911508	0.00233267	0.00679381	-1.26253	0.00679269	0.0517015	2.45459
chr11:130130750-130131824	ZBTB44	0.000281959	0.000749127	-0.687153	0.00448053	0.0357125	-0.492434	0.000135295	0.000940124	-1.66341	0.133688	0.335459	-0.329137
chr1:85331067-85331821	LPAR3	0.000964724	0.00205858	-0.686057	0.000370952	0.00680546	-0.725459	2.60059e-05	0.00037786	-1.88435	0.133466	0.335459	-0.214969
chr4:56277780-56284152	TMEM165	0.000109104	0.000383991	-0.681606	0.0545304	0.15721	-0.01524	0.000718961	0.00304435	-0.937966	0.829319	0.944308	0.67456
chr10:32832227-32873232		5.67201e-05	0.000240174	-0.680746	0.0933409	0.240909	-0.215255	0.00797929	0.0175804	-1.05356	0.77097	0.928657	0.0653452
chr1:155408117-155408859	ASH1L	5.51618e-06	4.67152e-05	-0.67912	0.0477115	0.145279	0.0554087	0.000343072	0.00194415	-1.40888	0.253097	0.500652	1.48786
chr10:34558584-34573173	PARD3	1.42489e-05	8.58102e-05	-0.678765	0.625914	0.792629	0.347113	0.0084397	0.0183635	-0.746027	0.114994	0.305522	1.29724
chr22:46125304-46136418	ATXN10	2.68913e-05	0.000140145	-0.67872	0.111147	0.273825	1.04478	0.00502939	0.0125043	-1.13444	0.109502	0.302807	2.59679
chr3:56626997-56628056	CCDC66	8.76653e-05	0.00033461	-0.678061	0.231167	0.426165	-0.0705064	0.00335339	0.00908769	-1.00099	0.412363	0.645956	0.538885
chr10:32197099-32199491	ARHGAP12	4.19694e-06	4.21249e-05	-0.675615	6.71964e-06	0.000910511	-0.584822	0.00205113	0.00610831	-0.914399	0.762769	0.926953	0.122132
chr1:33760537-33760906	ZNF362	4.07518e-05	0.000200795	-0.671406	0.871842	0.941616	0.0586963	0.000598751	0.00270436	-0.972253	0.396815	0.64261	0.699592
chr2:24357988-24369956	FAM228B	0.000179729	0.000522718	-0.668088	0.0303689	0.10345	-0.194413	0.00164585	0.00530983	-1.44056	0.347887	0.600493	0.354847
chr6:139264649-139265759	REPS1	6.14992e-05	0.00024875	-0.66325	0.027384	0.0989476	-0.106065	0.00140493	0.00472451	-1.27698	0.165765	0.377525	0.967489
chr5:122881110-122893258	CSNK1G3	0.000105223	0.000380207	-0.658752	0.0134463	0.0657018	-0.420358	0.205696	0.252233	-0.298517	0.82931	0.944308	0.115289
chr20:30954186-30956926	ASXL1	4.86307e-05	0.000219649	-0.658609	0.0148921	0.0684026	-0.118466	0.105918	0.142805	-0.597581	0.666333	0.839922	0.0607283
chr3:125032151-125050082	ZNF148	4.4791e-05	0.000212954	-0.655683	0.0134244	0.0657018	-0.365659	0.000398884	0.00214835	-1.21265	0.956826	0.986086	0.957309
chr4:87967317-87968746	AFF1	3.11455e-06	3.51685e-05	-0.655549	2.67825e-06	0.000725806	-0.370087	0.038497	0.0620994	-0.613764	0.922717	0.986086	0.970601
chr2:72945231-72960247	EXOC6B	2.15081e-05	0.00011882	-0.649271	0.412073	0.600386	0.577542	0.000114535	0.000862194	-1.0905	0.483291	0.715693	1.50656
chr6:158733082-158735300	TULP4	7.16253e-05	0.000281311	-0.646623	0.000336888	0.00680546	-0.279138	0.00113001	0.004146	-1.33903	0.142531	0.343477	-0.113385
chr11:120345268-120348235	ARHGEF12	0.000147896	0.000460686	-0.644727	0.27111	0.45634	1.22261	0.00357934	0.00960397	-1.03158	0.091933	0.266241	2.94496
chr18:56601664-56621031	ZNF532	0.00191944	0.00374545	-0.642365	0.924451	0.95429	0.0210924	4.93088e-05	0.000556778	-1.45416	0.0133616	0.0754372	0.746943
chr5:72370568-72373320	FCHO2	0.000311626	0.00078195	-0.639444	0.227211	0.421741	-0.142808	0.635219	0.685834	-0.362783	0.0128718	0.074218	0.968667
chr1:29481207-29481422	SRSF4	0.000295483	0.000769318	-0.636652	0.177335	0.350786	2.18739	0.00537773	0.0132488	-0.868087	0.0923494	0.266241	3.0396
chr5:170610198-170632616	RANBP17	4.26916e-05	0.000206597	-0.63489	0.028797	0.10135	-0.234623	0.0043964	0.0112272	-0.821137	0.517149	0.735225	0.546992
chr8:103372298-103373854	UBR5	1.33352e-05	8.28162e-05	-0.631563	0.00513696	0.0397748	-0.143031	0.0508481	0.0765546	-0.772214	0.658227	0.839922	0.975811
chr12:116668337-116675510	MED13L	1.81181e-06	2.33809e-05	-0.631309	0.000233367	0.00648766	-0.508081	0.0176734	0.0321442	-0.707953	0.463464	0.701669	-0.0857616
chr2:61749745-61753656	XPO1	4.82749e-05	0.000219649	-0.62805	0.16347	0.334167	-0.616493	0.589929	0.642052	-0.282001	0.574944	0.775173	0.0897045
chr19:13039155-13039661	FARSA	2.85056e-05	0.000145755	-0.626846	0.4004	0.588987	0.247417	0.00139691	0.00472451	-0.931434	0.411969	0.645956	0.644115
chr16:68155889-68160513	NFATC3	2.25323e-06	2.77556e-05	-0.622067	0.000532409	0.00801572	-0.391072	0.00071228	0.00304435	-1.22662	0.779065	0.934189	0.128572
chr3:107429298-107435696	BBX	0.000172579	0.000513945	-0.620421	0.0788975	0.214686	1.66598	9.05228e-05	0.000733426	-1.21296	0.00329651	0.0343598	3.17031
chr7:91924202-91957214	ANKIB1	8.86746e-06	6.49481e-05	-0.619119	0.00390304	0.0341895	0.249171	0.167581	0.210252	-0.460373	0.965587	0.98745	0.922815
chr1:247319707-247323115	ZNF124	0.000339951	0.000829971	-0.617121	0.0730342	0.201962	-0.126171	0.0116613	0.023409	-0.967404	0.000677462	0.0131137	-0.525405
chr4:187627716-187630999	FAT1	0.000415421	0.000974731	-0.611451	0.00572952	0.0419648	0.103537	8.69354e-05	0.000733426	-1.44193	1	1	1.11466
chr2:61343113-61345251	KIAA1841	8.26019e-05	0.000319787	-0.607018	0.459557	0.652042	0.27393	0.00549638	0.0134191	-0.852769	0.00832249	0.0563849	1.1328
chr6:117010482-117013555	KPNA5	6.40673e-05	0.000255327	-0.606434	0.827203	0.926331	0.220735	0.13126	0.171017	-0.509481	5.07873e-07	6.88169e-05	1.5232
chr7:155465560-155473602	RBM33	0.00011312	0.000388045	-0.604809	0.00255992	0.025694	-0.364295	0.0607232	0.0884731	-0.719059	0.939849	0.986086	0.455566
chr10:70404454-70406762	TET1	0.000109045	0.000383991	-0.604601	0.825294	0.926331	-0.138901	0.000122641	0.000879843	-1.23623	0.41193	0.645956	-0.088239
chr1:59805629-59844509	FGGY	0.00035932	0.000861733	-0.602943	0.259417	0.447783	-0.0554078	0.000438453	0.0022091	-1.26236	0.388006	0.637715	-0.0350733
chr1:117944807-117957453	MAN1A2	0.000129448	0.000417623	-0.599404	0.177226	0.350786	-0.031367	0.0753223	0.108002	-0.450566	0.931278	0.986086	0.262009
chr2:148653869-148657467	ACVR2A	0.00135309	0.00276017	-0.596322	0.0542759	0.15721	-0.314576	0.00849683	0.0183635	-1.0107	0.922463	0.986086	0.175236
chr9:134381500-134381840	POMT1	0.000103323	0.000378384	-0.594025	0.0517981	0.154914	-0.147575	0.00190577	0.00580626	-0.930941	0.450504	0.689755	0.210106
chr11:120916382-120930794	TBCEL	4.70038e-05	0.000219621	-0.586634	0.0131982	0.0657018	-0.238103	5.71705e-05	0.000619729	-1.65457	0.443068	0.682225	0.63623
chr3:169863210-169867032	PHC3	0.000199514	0.000557404	-0.579467	0.784539	0.912475	-0.0636513	0.00107934	0.00406253	-1.12614	0.673922	0.845522	0.756718
chr18:42529845-42533305	SETBP1	0.0011803	0.00244169	-0.579337	0.369153	0.549848	0.0434043	0.000756887	0.00310886	-1.46323	0.0320334	0.129568	1.13158
chr10:112723882-112745523	SHOC2	0.000164448	0.000495172	-0.576797	0.136548	0.305823	0.0175236	0.000173633	0.0010568	-1.4366	0.363678	0.612153	1.15164
chr3:171965322-171969331	FNDC3B	1.15811e-05	7.8462e-05	-0.575055	0.000494681	0.0078858	-0.321819	0.00572689	0.0137344	-0.858737	0.0235835	0.114127	-0.251971
chr16:69404385-69406258	TERF2	0.00233517	0.00445655	-0.571981	0.152665	0.32322	0.822205	0.0845147	0.119289	-0.610548	0.234991	0.483019	1.20997
chr15:63988322-64008672	HERC1	0.000300527	0.000769318	-0.567913	0.821705	0.926331	0.898785	0.00239994	0.00684616	-0.936437	0.049013	0.184479	1.84024
chr1:8601272-8617582	RERE	0.00064748	0.00145014	-0.562734	0.00403714	0.0341895	-0.457951	6.49377e-05	0.000672255	-1.31184	0.803759	0.940982	1.20015
chr19:18650180-18650530	FKBP8	0.000294189	0.000769318	-0.562717	0.139583	0.306421	0.173882	7.26137e-05	0.000702796	-1.41752	0.0549071	0.201417	1.33752
chr16:68155889-68157024	NFATC3	0.000110538	0.000384048	-0.562693	0.481057	0.665134	0.13861	0.00176276	0.00550836	-1.28308	0.482098	0.715693	0.562096
chr1:1158623-1159348	SDF4	0.00070929	0.00157555	-0.561392	0.247009	0.44187	0.224465	0.0478194	0.073215	-0.718667	0.794677	0.940982	1.35336
chr9:138773478-138774924	CAMSAP1	0.00731503	0.0121618	-0.56089	0.508368	0.682018	-0.122599	0.00654688	0.0151641	-1.00518	0.508953	0.729768	-0.160239
chr8:141856358-141900868	PTK2	0.000184245	0.000525584	-0.558818	0.00714621	0.0463658	-0.159516	0.0270922	0.046176	-0.661179	0.276254	0.519894	0.532918
chr15:41961025-41962156	MGA	0.000810768	0.00175775	-0.558759	0.556031	0.727944	0.031698	0.0198874	0.0354571	-0.947556	0.0586572	0.206443	1.55153
chr15:85657103-85664245	PDE8A	0.000358744	0.000861733	-0.552805	0.139969	0.306421	0.754684	0.00219314	0.00646022	-0.862851	0.0880406	0.262187	1.29982
chr5:137320945-137324004	FAM13B	1.30743e-05	8.28162e-05	-0.552695	0.994722	0.994722	-0.0404489	0.00853801	0.0183635	-0.976293	0.184803	0.405582	0.485533
chr15:64791491-64792365	ZNF609	5.23641e-06	4.57763e-05	-0.552649	0.014477	0.0684026	-0.390714	0.0865611	0.121544	-0.515764	0.276162	0.519894	-0.156016
chr5:65349233-65350779	ERBB2IP	0.00103931	0.00216657	-0.551771	0.0225108	0.0847282	2.20391	0.425048	0.481959	-0.306007	0.0171837	0.0913093	2.53576
chr8:141874410-141900868	PTK2	0.000128264	0.000417623	-0.550267	0.00399162	0.0341895	0.13486	0.125872	0.166397	-0.563351	0.697717	0.871342	0.881883
chr14:23375403-23380612	RBM23	0.000777291	0.00169876	-0.548447	0.431215	0.621592	0.109888	0.00652202	0.0151641	-0.847988	0.846125	0.951452	0.885813
chr8:141828375-141900868	PTK2	0.000128233	0.000417623	-0.545584	0.896478	0.95429	1.13574	0.00313579	0.00858382	-1.00216	0.931263	0.986086	2.00838
chr13:33091993-33101669	N4BP2L2	0.000215912	0.000584295	-0.544486	0.0951093	0.242692	-0.245577	0.00113212	0.004146	-1.36838	0.939841	0.986086	0.494012
chr6:87925620-87928449	ZNF292	0.00655535	0.0112437	-0.539694	0.266298	0.452722	0.29127	0.0126424	0.0251918	-1.04228	0.0574257	0.205239	1.18511
chr10:15858833-15889942	FAM188A	0.000647474	0.00145014	-0.536306	0.225628	0.42169	0.154064	0.117981	0.157502	-0.565539	0.373891	0.623842	1.47649
chr16:53175090-53191453	CHD9	5.11753e-05	0.000223685	-0.535806	0.0146539	0.0684026	-0.416153	0.00235652	0.00679381	-1.01542	0.888393	0.984251	0.118095
chr8:131164981-131193126	ASAP1	0.000137766	0.000434124	-0.534808	0.858226	0.941616	0.159397	0.68208	0.724877	-0.318154	0.531749	0.735225	0.109528
chr3:3819408-3830758	SUMF1	0.0032443	0.00602196	-0.533425	0.145293	0.31072	-0.304636	0.00468015	0.0117437	-0.987423	0.330343	0.587847	-0.212499
chr7:99090662-99092254	ZNF789	0.000995653	0.00210798	-0.526204	0.490071	0.670754	-0.00134163	0.0294442	0.0492554	-0.876983	0.290495	0.539206	0.408778
chr5:176370335-176385155	UIMC1	0.00100343	0.00210799	-0.522595	0.283898	0.467607	-0.22204	0.000497634	0.00236594	-1.60505	0.162506	0.377525	0.705386
chr12:46622935-46637097	SLC38A1	0.00144254	0.00291738	-0.519578	0.0112914	0.0624482	-0.305841	0.0131237	0.0252951	-1.04771	0.846017	0.951452	0.78954
chr18:19345732-19359646	MIB1	0.000196137	0.00055368	-0.51939	0.000217584	0.00648766	-0.539905	0.000757139	0.00310886	-1.26373	0.574559	0.775173	0.481437
chr20:40161688-40179999	CHD6	0.000210353	0.000581691	-0.518188	0.0172551	0.0730644	0.277875	0.0310618	0.0516426	-0.640934	0.812509	0.940982	1.84307
chr17:20107645-20109225	SPECC1	0.00038889	0.000924467	-0.514607	0.120076	0.288774	-0.103601	0.43767	0.494202	-0.267194	0.0700906	0.231641	0.605623
chr2:58425728-58459247	FANCL	0.00135462	0.00276017	-0.514267	0.0920489	0.24054	-0.148704	0.0185154	0.0334512	-1.00618	0.235271	0.483019	0.410735
chr3:169694733-169706147	SEC62	0.00167591	0.00333949	-0.511751	0.523352	0.691846	1.16928	0.188447	0.234262	-0.513526	0.0413214	0.15772	1.96265
chr9:33971648-33973235	UBAP2	3.46599e-06	3.61262e-05	-0.510087	2.28029e-05	0.0015449	-0.472585	0.136859	0.177458	-0.231453	0.000832157	0.0136017	-0.524099
chr8:48308935-48320523	SPIDR	0.0037332	0.00683578	-0.509608	0.242903	0.44187	0.402014	0.00104714	0.00399682	-0.908281	0.80401	0.940982	1.01613
chr2:191523883-191537878	NAB1	0.00293488	0.00556191	-0.508706	0.134854	0.304544	-0.132675	0.33174	0.381104	-0.483168	0.0193305	0.0988411	0.477829
chr1:23356961-23377013	KDM1A	0.000772829	0.00169876	-0.505926	0.00179414	0.0202589	-0.432754	0.0096468	0.0199564	-0.978254	0.0605833	0.207824	0.0168231
chr1:117944807-117963271	MAN1A2	9.01428e-05	0.00033464	-0.50271	0.00141024	0.0173716	-0.303156	0.0162316	0.0299236	-0.8091	0.0256515	0.115859	-0.285401
chr21:37711076-37717005	MORC3	0.00662163	0.0112859	-0.502157	0.281194	0.467607	0.751899	0.131187	0.171017	-0.638213	0.00696061	0.0517015	1.41755
chr14:45587230-45599993	FKBP3	0.000317632	0.000789709	-0.49766	0.0172468	0.0730644	-0.19171	0.0139651	0.0263256	-0.912747	0.705815	0.877413	0.745131
chr4:95494501-95507595	PDLIM5	0.000163063	0.000495172	-0.495157	0.429874	0.621592	0.336696	9.67767e-07	3.27831e-05	-1.70806	0.163426	0.377525	2.30497
chr10:112356155-112358048	SMC3	0.000549352	0.00126165	-0.494366	0.763925	0.900103	0.674733	0.024496	0.0425539	-0.812311	0.000853243	0.0136017	1.85067
chr11:73418464-73429763	RAB6A	0.0118751	0.0183894	-0.494361	0.920894	0.95429	-0.0234075	0.0472206	0.0728569	-0.69358	0.0353964	0.141065	0.645151
chr3:18419661-18462483	SATB1	0.00411885	0.00739211	-0.489225	0.513496	0.685505	0.409398	3.21458e-05	0.000414834	-1.19686	0.0298086	0.128224	1.82088
chr12:97886238-97954825	RMST	0.00304428	0.00568965	-0.486825	0.882555	0.945346	-0.0461273	0.0037059	0.00975049	-1.82164	0.347638	0.600493	-0.155439
chr2:58449076-58459247	FANCL	0.000217763	0.000584295	-0.486134	0.186963	0.367151	-0.122903	0.167465	0.210252	-0.637283	0.185846	0.405582	0.678437
chr17:57808781-57816308	VMP1	0.0124804	0.019217	-0.483649	0.114796	0.280267	0.401806	0.0902976	0.124216	-0.611355	0.721812	0.893202	1.44993
chr5:36953719-36976504	NIPBL	0.000331151	0.000815837	-0.483286	0.341865	0.523421	0.162733	0.000344351	0.00194415	-1.00871	0.388277	0.637715	0.836798
chr2:239090705-239093928	ILKAP	0.00197537	0.00379663	-0.481608	0.334517	0.519898	0.0861853	0.0253316	0.0437252	-0.868239	0.0827336	0.254808	1.02326
chr11:77330650-77336863	CLNS1A	0.016349	0.0244783	-0.480481	0.806658	0.922381	0.0396372	0.0327367	0.0537676	-0.76724	0.948404	0.986086	0.319978
chr15:62299506-62306191	VPS13C	0.00705093	0.0117951	-0.479157	0.787893	0.912475	0.57381	0.0235683	0.0412066	-0.751818	0.266648	0.516153	1.52832
chr20:2944917-2945848	PTPRA	0.000922754	0.00198465	-0.478822	0.52767	0.694168	0.284978	0.0130345	0.0252951	-0.961919	0.165777	0.377525	1.24817
chr19:47767859-47768203	CCDC9	0.0133635	0.0202319	-0.478603	0.709351	0.858189	0.199608	0.00135414	0.00472451	-0.953767	0.257266	0.50521	0.201274
chr4:106155053-106158508	TET2	0.00303733	0.00568965	-0.475183	0.335727	0.519898	0.45136	0.0735001	0.10595	-0.620198	0.214703	0.451042	0.800428
chr12:27867712-27877119	MRPS35	0.00945765	0.0150766	-0.472817	0.0110127	0.0621757	0.114851	0.0003676	0.00203305	-1.24407	0.0877984	0.262187	1.93358
chr5:56542126-56546968	GPBP1	0.0016613	0.00333491	-0.471989	0.321613	0.503798	0.324469	0.0766588	0.109188	-0.705266	0.025188	0.115694	1.438
chr1:155408117-155429689	ASH1L	0.000451792	0.00104646	-0.471852	0.0305387	0.10345	0.168246	0.000440191	0.0022091	-1.11108	0.812454	0.940982	1.27633
chr18:9195548-9221997	ANKRD12	0.00465453	0.00829853	-0.469111	0.16879	0.339588	1.37508	0.0898686	0.124216	-0.567316	0.000517747	0.0118043	2.51342
chr10:128768965-128798571	DOCK1	0.0057279	0.00988701	-0.463919	0.0081376	0.0490065	0.470054	0.0025519	0.00720381	-0.97444	0.000801277	0.0136017	1.63652
chr21:17135209-17138460	USP25	0.0019211	0.00374545	-0.463027	0.104597	0.260053	0.517265	0.0884818	0.122967	-0.602879	0.00219131	0.026347	1.57719
chr6:158703294-158735300		0.00194998	0.0037746	-0.461339	0.203007	0.392964	-0.15818	0.161108	0.204978	-0.625949	0.642817	0.833532	0.118743
chr16:47531309-47549512	PHKB	0.00752367	0.0124324	-0.459945	0.0438631	0.139846	-0.274557	0.00899185	0.0191207	-0.949478	0.76177	0.926953	0.465078
chr1:205585605-205593019	ELK4	0.0322864	0.0439679	-0.455489	0.0170504	0.0730644	-0.210052	6.54977e-11	1.77499e-08	-2.52296	0.00228229	0.026347	-0.484749
chr21:30693541-30702014	BACH1	0.00682473	0.0114876	-0.455221	0.0411831	0.13398	-0.0692106	0.00141212	0.00472451	-1.23916	0.342387	0.599381	1.16731
chr10:15875628-15889942	FAM188A	0.0114949	0.0179029	-0.454972	0.0059613	0.0424654	-0.272699	0.0038423	0.0100122	-0.82307	0.939792	0.986086	0.555629
chr4:153332454-153333681	FBXW7	0.00030704	0.000777644	-0.445919	0.402076	0.588987	-0.013002	0.227233	0.273781	-0.547437	0.125677	0.327357	-0.166128
chr1:41536266-41541123	SCMH1	0.000150632	0.000463877	-0.442502	0.000388821	0.00680546	-0.51458	0.000144812	0.000965587	-1.44844	0.502977	0.728914	0.00759524
chr7:158580694-158591763	ESYT2	0.0283986	0.0398758	-0.438587	0.873788	0.941616	0.677828	0.0384444	0.0620994	-0.769854	0.52418	0.735225	1.61329
chr2:99786012-99787892	MITD1	0.00980093	0.0155325	-0.428173	0.162506	0.334167	0.461083	0.280828	0.33115	-0.497004	0.0190508	0.0988411	0.981934
chr2:72958135-72960247	EXOC6B	0.00933711	0.0150616	-0.426108	0.0121046	0.0656068	-0.30961	0.00164297	0.00530983	-0.969394	0.000633242	0.0131137	-0.704394
chr1:92798947-92846430	RPAP2	0.00863047	0.0140895	-0.424184	0.1566	0.328981	-0.125403	0.00141043	0.00472451	-1.17519	0.588723	0.789822	0.173086
chr14:39648294-39648666	PNN	0.00334001	0.00615744	-0.416863	0.560505	0.730273	0.566497	0.982984	0.986625	-0.117259	0.666359	0.839922	0.711486
chr20:34317233-34320057	RBM39	0.02272	0.0325774	-0.413871	0.250111	0.44187	1.71257	0.746361	0.777937	-0.168535	0.331884	0.587847	2.08313
chr4:37633006-37640126	RELL1	0.00568596	0.00988649	-0.409145	0.577864	0.749288	-0.0914362	0.965591	0.9764	-0.0657514	0.551963	0.759299	0.132406
chr7:131060182-131084192	MKLN1	0.0126442	0.0192504	-0.408374	0.123255	0.28996	0.674386	1.17203e-05	0.000206494	-1.42922	0.0664788	0.225197	2.51368
chr6:161455290-161471011	MAP3K4	0.00545426	0.00959808	-0.408131	0.871928	0.941616	0.421051	2.71989e-05	0.00037786	-1.17157	0.11337	0.304192	1.35984
chr14:50616725-50616948	SOS2	0.0125637	0.019236	-0.408119	0.906953	0.95429	0.41468	0.0393368	0.0630785	-0.669568	0.0308427	0.129294	1.69433
chr1:67356836-67371058	WDR78	0.0239465	0.0341552	-0.397911	0.0415288	0.13398	-0.447208	0.00176837	0.00550836	-1.18358	0.956972	0.986086	0.0686797
chr2:202010100-202014558	CFLAR	0.0157362	0.0236917	-0.396103	0.26729	0.452722	0.662508	0.730105	0.763932	-0.0349218	0.0382025	0.150042	1.0647
chr18:9524591-9525849	RALBP1	0.0217203	0.031477	-0.396018	0.659149	0.811951	0.0384312	0.0198371	0.0354571	-0.817702	0.0310116	0.129294	0.94083
chr14:67736417-67770316	MPP5	0.00383881	0.00698199	-0.392296	0.977098	0.984233	0.433248	0.000451378	0.00222085	-0.830906	0.00777847	0.0554458	1.80381
chr1:117944807-117984947	MAN1A2	0.00406809	0.00734968	-0.388577	0.00753507	0.0474884	-0.344839	0.126796	0.166804	-0.479829	0.316138	0.57499	0.10533
chr14:23378691-23380612	RBM23	0.0716534	0.0890738	-0.385917	0.251099	0.44187	1.16591	0.0263531	0.0452006	-1.00283	5.58796e-05	0.00216334	2.33571
chr8:37623043-37623873	PROSC	0.0102616	0.0161681	-0.385292	0.256245	0.445143	-0.0765686	0.0682287	0.0988769	-0.550097	0.143221	0.343477	0.693499
chr13:96409897-96416207	DNAJC3	0.00682318	0.0114876	-0.381247	0.00718585	0.0463658	-0.533723	0.000263598	0.00155293	-1.13838	0.375226	0.623842	1.32193
chr7:128655032-128658211	TNPO3	0.00496831	0.00880007	-0.378818	0.0192903	0.0760249	-0.295182	0.00120918	0.00436917	-1.12399	0.398371	0.64261	0.790099
chr11:85707868-85742653	PICALM	0.00569112	0.00988649	-0.375634	0.284705	0.467607	0.245591	0.0176194	0.0321442	-0.896889	0.180379	0.400679	1.56752
chr2:106774513-106782539	UXS1	0.00869646	0.0141122	-0.374737	0.00321416	0.0306717	-0.334417	0.517593	0.57276	-0.375823	0.315388	0.57499	0.626095
chr10:99196173-99197507	EXOSC1	0.0194146	0.0284398	-0.370973	0.0135768	0.0657018	-0.432768	0.0496507	0.0751695	-0.741856	0.475408	0.711799	0.644828
chr13:61013821-61041513	TDRD3	0.0623346	0.0789378	-0.365173	0.779022	0.912475	0.226338	0.0209937	0.037185	-0.784644	0.0854843	0.260295	0.705202
chr15:80412669-80415142	ZFAND6	0.0111925	0.0175327	-0.364419	0.0473159	0.145279	-0.214778	0.167419	0.210252	-0.462512	0.187076	0.405582	0.429356
chr1:155823066-155823597	GON4L	0.0305469	0.0426711	-0.361835	0.730863	0.872529	0.268212	0.195855	0.242359	-0.408667	0.34282	0.599381	0.611011
chr12:123983090-123984083	RILPL1	0.0445351	0.0594533	-0.357759	0.79773	0.919935	0.0653112	0.00691613	0.0158837	-0.84703	0.528643	0.735225	0.802709
chr5:95091099-95099324	RHOBTB3	0.01715	0.0255365	-0.353397	0.00241164	0.0251367	-0.278084	0.00190685	0.00580626	-1.10215	0.105805	0.295916	0.511026
chr1:46105881-46108171	GPBP1L1	0.00941281	0.0150766	-0.353124	0.782474	0.912475	0.359414	0.00797247	0.0175804	-0.818917	0.871269	0.971662	0.932051
chr12:121220457-121222396	SPPL3	0.0416131	0.0561053	-0.344285	0.244103	0.44187	0.284212	0.0364751	0.0595466	-0.816796	0.650013	0.835411	0.495243
chr20:32207322-32211102	CBFA2T2	0.0345058	0.0467553	-0.344095	0.0446762	0.140782	-0.150902	0.00702529	0.0159735	-0.925496	0.275222	0.519894	0.210451
chr7:158552176-158557544	ESYT2	0.0312265	0.0429563	-0.335889	0.039857	0.131722	-0.364801	0.0548082	0.0820609	-1.02745	0.746054	0.914845	0.624477
chr8:18656804-18662408	PSD3	0.0698969	0.0876948	-0.335464	0.314123	0.49782	-0.0273526	0.300058	0.34834	-0.629233	0.611271	0.804148	0.454497
chr2:190593385-190609514	ANKAR	0.0582234	0.0744271	-0.333679	0.305872	0.487668	-0.150006	0.000512457	0.00239441	-1.16519	0.500951	0.728914	0.00538522
chr21:40578033-40584633	BRWD1	0.0319017	0.0436634	-0.331345	0.95073	0.968601	0.347593	0.271462	0.32408	-0.314209	0.412185	0.645956	0.976241
chr20:57014000-57016139	VAPB	0.0425177	0.0570411	-0.324667	0.369514	0.549848	-0.0581358	0.0606603	0.0884731	-0.744846	1	1	1.10184
chr9:86293355-86301070	UBQLN1	0.0462453	0.0614337	-0.321827	0.915706	0.95429	0.32045	0.00291583	0.00806316	-1.11148	0.729759	0.898931	1.61659
chr15:41988272-41991357	MGA	0.0512855	0.0671419	-0.314439	0.000401798	0.00680546	-0.392548	0.0234739	0.0412066	-0.741383	0.642835	0.833532	0.417971
chrY:2821949-2829687	ZFY	0.0307182	0.0426904	-0.309848	0.82548	0.926331	-0.0116917	0.0037059	0.00975049	-0.937408	0.956977	0.986086	0.322613
chr9:114148656-114154104	KIAA0368	0.0469747	0.0620982	-0.305462	0.346414	0.524459	0.463115	0.470077	0.526409	-0.305423	0.151593	0.360367	1.47735
chr5:49694940-49707217	EMB	0.0570685	0.0732965	-0.304792	0.0698841	0.195243	0.119615	0.560435	0.61489	-0.437312	0.0203604	0.100321	1.41798
chr9:33960823-33973235	UBAP2	0.0204737	0.02983	-0.304375	0.934923	0.959712	0.332154	0.0944745	0.128013	-0.563154	0.531236	0.735225	0.814633
chr10:7839009-7844817	ATP5C1	0.147465	0.176049	-0.287918	0.501285	0.675862	0.0790856	0.0426723	0.0668451	-0.983317	0.531749	0.735225	0.749278
chr1:24840803-24841057	RCAN3	0.202517	0.232551	-0.287848	0.0178457	0.0744028	0.852622	0.0130345	0.0252951	-0.902677	0.00276733	0.0299978	2.15984
chr1:179972308-179975702	CEP350	0.0481739	0.0633745	-0.287196	0.854624	0.941476	0.255367	0.210494	0.256955	-0.360791	0.0273668	0.12158	1.20741
chr20:34302106-34313077	RBM39	0.00768454	0.0126213	-0.278239	0.00107625	0.0138888	-0.503829	0.227233	0.273781	-0.45748	0.666248	0.839922	0.293667
chr7:139415730-139416814	HIPK2	0.130969	0.158449	-0.27821	0.053417	0.15721	0.667011	0.779176	0.806002	-0.398979	0.0123506	0.0727614	2.26032
chr6:16326624-16328701	ATXN1	0.134946	0.162535	-0.267864	0.595117	0.760739	0.0405256	0.00412252	0.01064	-1.24883	0.430643	0.670714	0.43867
chr1:21083658-21100103	HP1BP3	0.0986123	0.119838	-0.263436	0.0792201	0.214686	0.490802	0.0576838	0.0858918	-0.508252	0.820519	0.942333	1.25399
chr5:153413350-153414527	FAM114A2	0.0857083	0.105577	-0.262323	0.338621	0.521399	-0.131848	0.0317781	0.0525115	-0.760829	0.811446	0.940982	0.311206
chr1:8601272-8674745	RERE	0.061507	0.0782553	-0.259108	0.0471348	0.145279	0.0860501	0.000458921	0.00222085	-1.17543	0.213015	0.450993	1.6615
chr9:96233422-96261168	FAM120A	0.0190846	0.0281083	-0.257148	0.0298176	0.10345	-0.218655	0.181127	0.2262	-0.549422	0.931181	0.986086	0.799009
chr1:7837219-7838229	VAMP3	0.0550669	0.0714026	-0.251698	0.518086	0.688242	-0.220352	0.29077	0.33965	-0.308189	0.896929	0.984251	0.334958
chr3:170077486-170079217	SKIL	0.091658	0.112395	-0.246264	0.290773	0.472787	0.472551	0.779235	0.806002	-0.307975	0.0067681	0.0517015	1.37534
chr3:71090478-71102924	FOXP1	0.2153	0.246187	-0.245151	0.875599	0.941616	0.0767069	0.0424135	0.066826	-0.836307	0.160186	0.377483	1.64285
chr7:99621041-99621930	ZKSCAN1	0.0183183	0.0271271	-0.230966	0.000150623	0.00648766	-0.615118	0.0286631	0.0482465	-0.538426	0.0162287	0.0879598	-0.444319
chr19:58772216-58775042	ZNF544	0.151812	0.180444	-0.224718	0.720898	0.86444	0.0586053	0.000911328	0.00363191	-0.883841	0.596159	0.793127	0.628175
chr15:94899365-94945248	MCTP2	0.35319	0.387508	-0.212498	0.692563	0.845426	0.717439	0.000666538	0.00296118	-0.858132	0.0289126	0.126376	1.72394
chr6:144808683-144814592	UTRN	0.16207	0.191794	-0.211548	0.47139	0.658739	1.20106	0.0141942	0.0265285	-0.736577	0.00415957	0.0417498	2.30803
chr18:9182379-9221997	ANKRD12	0.0224922	0.0324223	-0.210205	0.214478	0.409321	-0.199865	0.608415	0.659522	-0.0403002	0.110645	0.302877	-0.477682
chr5:65284462-65290692	ERBB2IP	0.0829798	0.102683	-0.209403	0.247116	0.44187	0.260975	0.965588	0.9764	0.0764122	0.0961669	0.274329	0.753955
chr19:23541231-23545527	ZNF91	0.224427	0.254476	-0.209014	0.145614	0.31072	0.268491	0.9828	0.986625	-0.318226	0.244253	0.493974	0.41865
chr6:13632601-13644961	RANBP9	0.195572	0.225547	-0.206443	0.638527	0.799505	0.612158	0.290705	0.33965	-0.315979	0.0769075	0.245199	1.55554
chr11:73418464-73431944	RAB6A	0.243446	0.271497	-0.200753	0.44538	0.638614	0.533891	0.0603246	0.0884731	-0.621094	0.170588	0.385244	1.51794
chr17:49340634-49346265	UTP18	0.0669194	0.0843496	-0.200644	0.00203237	0.0220309	-0.404584	0.0921811	0.126167	-0.654136	0.91388	0.986086	0.313015
chr17:65941524-65972074	BPTF	0.0520826	0.0678576	-0.195729	0.291857	0.472787	-0.0690817	0.30078	0.34834	-0.0745869	0.0788225	0.248383	-0.321104
chr12:46319924-46322642	SCAF11	0.173016	0.20377	-0.193513	0.868643	0.941616	-0.116185	0.00903117	0.0191207	-0.966847	0.242853	0.493974	1.57244
chr9:33953282-33963789	UBAP2	0.228655	0.257118	-0.192952	0.97889	0.984233	0.154407	0.142629	0.184059	-0.539113	0.489822	0.718163	1.07736
chr2:61749745-61761038	XPO1	0.024943	0.0353904	-0.181988	0.00611126	0.0424654	0.74463	0.697982	0.733152	-0.142488	0.863065	0.96649	0.94248
chr15:25650607-25657118	UBE3A	0.144406	0.173159	-0.177918	0.847872	0.937851	0.058015	0.812459	0.834001	-0.583128	0.0605833	0.207824	0.641356
chr4:129913321-129925031	SCLT1	0.176506	0.206177	-0.176169	0.649268	0.803432	0.112714	0.922701	0.940044	-0.0947003	0.195418	0.420303	0.333651
chr2:168920009-168986268	STK39	0.460146	0.490943	-0.17609	5.23189e-05	0.00283568	-0.974184	0.000966832	0.00379727	-1.01038	0.566069	0.774771	0.679024
chr4:73950965-73958017	ANKRD17	0.43871	0.471787	-0.150585	0.640194	0.799505	0.209174	0.0884818	0.122967	-0.448706	0.00966651	0.062372	1.57204
chr19:8520288-8528570	HNRNPM	0.233815	0.261835	-0.14755	0.644936	0.801733	-0.08054	0.517809	0.57276	-0.185935	0.27154	0.519894	0.783264
chr8:95676924-95677424	ESRP1	0.462534	0.491556	-0.14526	0.169167	0.339588	0.283021	0.696703	0.733152	-0.17042	0.3631	0.612153	0.996144
chr4:73956383-73958017	ANKRD17	0.297011	0.327195	-0.144854	0.470129	0.658739	0.395429	0.795858	0.820066	-0.501023	0.939823	0.986086	0.27058
chr15:59204761-59205895	SLTM	0.376617	0.409893	-0.143906	0.0879079	0.233559	-0.49653	0.00136972	0.00472451	-0.883454	1	1	0.373042
chr9:114332370-114348445	PTGR1	0.494254	0.521178	-0.140987	0.966556	0.981036	0.631618	0.424847	0.481959	-0.283082	0.005531	0.0516862	1.67587
chr14:99924615-99932150	SETD3	0.0712943	0.0890358	-0.13915	0.253284	0.442838	-0.299541	0.15475	0.197817	-0.49907	0.59704	0.793127	-0.0344727
chr15:89656955-89659752	ABHD2	0.195585	0.225547	-0.131017	0.000306699	0.00680546	-0.301173	0.203177	0.250278	-0.512471	0.0147017	0.0813093	1.82246
chr7:40027197-40041630	CDK13	0.667103	0.687395	-0.127182	0.25073	0.44187	0.33869	0.0115345	0.023409	-0.715337	0.251676	0.500652	0.924047
chr6:144858717-144860579	UTRN	0.813472	0.83189	-0.12612	0.0967186	0.242692	0.666038	0.0590154	0.0873944	-0.526311	0.082742	0.254808	2.08961
chr2:227729319-227779067	RHBDD1	0.406987	0.439416	-0.12316	0.580959	0.749713	0.110185	0.0056818	0.0137344	-0.852156	0.0906035	0.266241	0.968906
chr15:59204761-59209198	SLTM	0.226115	0.255321	-0.122917	0.912194	0.95429	0.278165	0.331884	0.381104	-0.285984	0.0120896	0.0727614	2.51324
chr15:101104896-101105470	LINS	0.444224	0.475829	-0.117655	0.624268	0.792629	0.00324317	0.00174397	0.00550836	-1.28515	0.895788	0.984251	-0.167229
chr2:169018296-169038600	STK39	0.173693	0.20377	-0.104178	0.0390424	0.130623	-0.275614	0.450184	0.506224	-0.306887	0.650449	0.835411	1.06337
chr1:8716031-8716500	RERE	0.395961	0.429221	-0.0909585	0.0133533	0.0657018	0.479105	0.0424135	0.066826	-0.755359	0.845935	0.951452	1.93688
chr14:21971315-21972024	METTL3	0.523967	0.550369	-0.0907778	0.159471	0.332437	-0.146287	0.0116182	0.023409	-0.975768	0.252516	0.500652	0.974643
chr16:31733946-31734674	ZNF720	0.0310592	0.0429441	-0.0905775	0.00846833	0.0498895	-0.318375	0.0402641	0.0641857	-0.72112	0.0678686	0.227067	-0.294147
chrY:21749095-21749393	TXLNG2P	0.559037	0.582688	-0.0692758	0.000582268	0.00830498	-0.40555	0.524428	0.577723	-0.384164	0.0101938	0.0642448	1.57642
chr8:18622958-18662408	PSD3	0.771003	0.791446	-0.0613826	0.204578	0.393196	-0.0577019	0.475408	0.530188	-0.28193	0.410551	0.645956	1.03194
chr19:5047486-5082515	KDM4B	0.936729	0.940198	-0.0496822	0.905178	0.95429	0.300746	0.000175484	0.0010568	-1.14712	0.000139462	0.00419934	2.39784
chr4:48371865-48385801	SLAIN2	0.369532	0.403803	-0.0490095	0.762607	0.900103	-0.59447	0.00795375	0.0175804	-0.713277	0.574788	0.775173	0.522779
chr5:38523520-38530768	LIFR	0.276065	0.305362	-0.0386541	0.0157495	0.0711354	-0.659862	0.000597436	0.00270436	-1.31807	0.0722891	0.236028	0.888458
chr3:149563797-149639014	RNF13	0.931465	0.938391	-0.0204237	0.164001	0.334167	0.143522	0.5751	0.628436	-0.0605883	0.00135414	0.0174749	0.879177
chr7:24663284-24708279	MPP6	0.865184	0.878145	-0.0190872	0.0105818	0.0610142	-0.181761	0.248339	0.297787	-0.391993	0.289996	0.539206	0.785263
chr10:128768965-128926028	DOCK1	0.978889	0.978889	-0.0103658	0.496811	0.675862	0.0531283	1	1	0.0922425	0.208451	0.444805	1.63795
chr6:73005639-73043538	RIMS1	0.607452	0.630726	0.0145365	0.265525	0.452722	-0.144223	0.28105	0.33115	-1.07462	0.00473663	0.0458438	-0.682376
chr4:128995614-128999117	LARP1B	0.90696	0.917112	0.0258854	0.714178	0.860188	0.067209	0.117232	0.157277	-0.398672	0.308534	0.568795	0.735658
chr5:167915606-167921655	RARS	0.556075	0.581839	0.0282699	0.58907	0.756578	-0.234333	0.681827	0.724877	-0.344915	0.32091	0.579777	0.640832
chr22:50810448-50832564	PPP6R2	0.480463	0.508615	0.0344073	0.219993	0.41691	0.403692	0.275862	0.327889	-0.349049	0.00951725	0.062372	1.54123
chr7:101870646-101870949	CUX1	0.839136	0.85491	0.0473102	0.840562	0.937417	-0.0264983	0.046501	0.0724239	-0.592962	0.607938	0.803664	0.233313
chr11:36248634-36248980	LDLRAD3	0.219291	0.249697	0.14755	0.318537	0.501882	-0.385599	0.00010162	0.000786832	-1.23227	0.459114	0.698989	0.246346
chr9:88920106-88924932	ZCCHC6	0.097761	0.119339	0.148584	0.485959	0.668502	0.663558	0.0769556	0.109188	-0.43597	0.00699137	0.0517015	2.33129
chr2:113057425-113057606	ZC3H6	0.654453	0.676934	0.181977	0.822031	0.926331	-0.131886	0.681949	0.724877	0.124175	0.0119401	0.0727614	0.758684
chr15:42553155-42560230	TMEM87A	0.184298	0.214355	0.202883	0.293093	0.472787	-0.398001	0.362363	0.414348	-0.351139	0.0575578	0.205239	1.18883
chr21:37619814-37620866	DOPEY2	0.0255196	0.0360198	0.297901	0.0161522	0.0717582	-0.214438	0.120437	0.159992	-0.684141	0.11287	0.304192	1.3242
chr12:70193988-70195501	RAB3IP	0.254339	0.282483	0.303913	0.0559328	0.159556	-0.222195	0.00272446	0.00761163	-1.035	0.00797929	0.0554458	-0.166685
chr4:140810510-140812121	MAML3	0.0555817	0.0717268	0.304673	0.128816	0.294142	-0.349688	0.871265	0.890992	-0.0858634	0.956756	0.986086	0.26207
chr19:52364156-52380630	ZNF577	0.0018619	0.00368303	0.507964	0.127843	0.294142	-0.587007	0.144621	0.185745	-0.3001	0.142425	0.343477	1.08372
chr13:95813442-95840796	ABCC4	8.26573e-06	6.3419e-05	0.86011	0.000193659	0.00648766	-1.37956	0.0495515	0.0751695	-0.498785	0.361505	0.612153	0.748679
Candidate circRNAs are highlighted in grey.
