# Supplementary material for: The transcriptional landscape and biomarker potential of circular RNAs in prostate cancer
Source: Genome Med. 2022 Jan 25;14:8. doi: 10.1186/s13073-021-01009-3 (PMC8788096; doi:10.1186/s13073-021-01009-3)
Supplement: Supplementary file 5 — Additional file 5. Association of abundant circRNAs to clinicopathological parameters in RP cohort 1. [file 13073_2021_1009_MOESM5_ESM.xlsx]

## Sheet: A pT stage
Supplementary Table S3A: Association of abundant circRNAs to clinicopathological parameters in RP cohort 1.
		pT2 vs. pT3-4
circRNA	Host Gene	P value	Adj. P value	Log2FC
chr18:19345732-19359646	MIB1	0.000165187	0.0447656	-0.572687
chr7:80418621-80440017	SEMA3C	0.000980801	0.0872477	-0.636292
chr11:33307958-33309057	HIPK3	0.00162032	0.0872477	-0.421042
chr18:56601664-56621031	ZNF532	0.00167657	0.0872477	-0.630216
chr9:86293355-86301070	UBQLN1	0.00233502	0.0872477	-0.474913
chr10:32197099-32199491	ARHGAP12	0.00269061	0.0872477	-0.445031
chr1:117944807-117963271	MAN1A2	0.00278103	0.0872477	-0.447282
chr3:18419661-18462483	SATB1	0.00316639	0.0872477	-0.587358
chr8:142264087-142264728	SLC45A4	0.00511846	0.0872477	-0.576754
chr2:40655612-40657444	SLC8A1	0.00511887	0.0872477	-0.660658
chr10:29801663-29820217	SVIL	0.00515381	0.0872477	-0.685157
chr12:46319924-46322642	SCAF11	0.00523923	0.0872477	-0.439518
chr22:32874967-32875262	FBXO7	0.00578965	0.0872477	-0.456743
chr5:137320945-137324004	FAM13B	0.00588536	0.0872477	-0.446711
chr11:92085261-92088570	FAT3	0.00597662	0.0872477	-0.674611
chr8:109462051-109468159	EMC2	0.00627567	0.0872477	-0.394174
chrY:21749095-21749393	TXLNG2P	0.0070145	0.0872477	-0.334415
chr2:190593385-190609514	ANKAR	0.00785119	0.0872477	-0.418198
chr12:56094682-56094938	ITGA7	0.00787444	0.0872477	-0.635177
chr21:30693541-30702014	BACH1	0.00791124	0.0872477	-0.408136
chr9:114332370-114348445	PTGR1	0.00808521	0.0872477	-0.288709
chr18:42529845-42533305	SETBP1	0.00845158	0.0872477	-0.508793
chr7:131060182-131084192	MKLN1	0.00845883	0.0872477	-0.424947
chr8:141874410-141900868	PTK2	0.0085858	0.0872477	-0.393147
chr1:117944807-117984947	MAN1A2	0.00871405	0.0872477	-0.401218
chr13:96409897-96416207	DNAJC3	0.00897433	0.0872477	-0.409517
chr10:70404454-70406762	TET1	0.00930958	0.0872477	-0.432681
chr5:36953719-36976504	NIPBL	0.00951539	0.0872477	-0.338785
chr4:37633006-37640126	RELL1	0.00965095	0.0872477	-0.415115
chr10:15858833-15889942	FAM188A	0.00965842	0.0872477	-0.425108
chr20:34302106-34313077	RBM39	0.0106946	0.0934911	-0.252767
chr6:151669845-151674887	AKAP12	0.0111548	0.0944674	-0.366198
chr1:85331067-85331821	LPAR3	0.0116584	0.0957405	-0.5473
chr3:107429298-107435696	BBX	0.0124844	0.0983259	-0.377718
chr2:208841374-208842310	PLEKHM3	0.0126989	0.0983259	-0.432239
chr2:61343113-61345251	KIAA1841	0.013323	0.100293	-0.317187
chr6:158733082-158735300	TULP4	0.0137269	0.10054	-0.412376
chr2:68717321-68772444	APLF	0.0144958	0.102976	-0.400264
chr3:157839891-157841780	RSRC1	0.0148195	0.102976	-0.485525
chr8:17601112-17613470	MTUS1	0.0156671	0.103189	-0.420101
chr6:13579682-13584457	SIRT5	0.015746	0.103189	-0.370761
chr7:158580694-158591763	ESYT2	0.0159924	0.103189	-0.375598
chr9:5968018-5988545	KIAA2026	0.0172568	0.103667	-0.347123
chr12:70193988-70195501	RAB3IP	0.0172575	0.103667	-0.260237
chr1:205585605-205593019	ELK4	0.0179786	0.103667	-0.388542
chr5:38523520-38530768	LIFR	0.0180977	0.103667	-0.347529
chr1:41536266-41541123	SCMH1	0.018474	0.103667	-0.26011
chr11:120916382-120930794	TBCEL	0.0187254	0.103667	-0.408264
chr14:99924615-99932150	SETD3	0.0192372	0.103667	-0.473904
chr5:65349233-65350779	ERBB2IP	0.019548	0.103667	-0.368225
chr9:33960823-33973235	UBAP2	0.0198888	0.103667	-0.351599
chr1:24840803-24841057	RCAN3	0.0198918	0.103667	-0.338471
chr2:40655612-40657441	SLC8A1	0.0211252	0.107469	-0.405956
chr7:128655032-128658211	TNPO3	0.0214144	0.107469	-0.335184
chr8:62531536-62566219	ASPH	0.0225701	0.111209	-0.392208
chr4:56277780-56284152	TMEM165	0.0245997	0.117001	-0.282504
chr3:171965322-171969331	FNDC3B	0.0250855	0.117001	-0.258167
chr10:103427642-103436193	FBXW4	0.0254792	0.117001	-0.353529
chr5:56542126-56546968	GPBP1	0.0264088	0.117001	-0.319199
chr14:23378691-23380612	RBM23	0.0264246	0.117001	-0.380855
chr12:46622935-46637097	SLC38A1	0.026594	0.117001	-0.336496
chr11:130130750-130131824	ZBTB44	0.0267677	0.117001	-0.429715
chr13:51501542-51523641	RNASEH2B	0.0274596	0.117063	-0.393352
chrX:139865339-139866824	CDR1as	0.0276458	0.117063	-0.396006
chr6:139264649-139265759	REPS1	0.0292567	0.118958	-0.207924
chr13:61013821-61041513	TDRD3	0.0292574	0.118958	-0.418776
chr15:41988272-41991357	MGA	0.0302339	0.118958	-0.286662
chr16:53175090-53191453	CHD9	0.0302349	0.118958	-0.261048
chr10:128768965-128798571	DOCK1	0.0304153	0.118958	-0.274776
chr5:176370335-176385155	UIMC1	0.030816	0.118958	-0.253294
chr8:141856358-141900868	PTK2	0.0315969	0.118958	-0.341122
chrY:2821949-2829687	ZFY	0.031605	0.118958	-0.30743
chr5:167915606-167921655	RARS	0.0328229	0.121498	-0.269861
chr18:9182379-9221997	ANKRD12	0.0332377	0.121498	-0.35
chr21:17135209-17138460	USP25	0.0336535	0.121498	-0.247175
chr8:141828375-141900868	PTK2	0.0340731	0.121498	-0.259411
chr10:32832227-32873232		0.0369439	0.130023	-0.454413
chr3:56626997-56628056	CCDC66	0.0385656	0.131514	-0.279232
chr7:99952765-99953427	PILRB	0.0389287	0.131514	-0.316441
chr19:18650180-18650530	FKBP8	0.039766	0.131514	-0.385117
chr1:117944807-117957453	MAN1A2	0.0400137	0.131514	-0.362518
chr4:148778703-148803083	ARHGAP10	0.0400137	0.131514	-0.314565
chr11:77330650-77336863	CLNS1A	0.0407483	0.131514	-0.291551
chr16:80718434-80719026	CDYL2	0.0412485	0.131514	-0.230174
chr1:155408117-155429689	ASH1L	0.0412497	0.131514	-0.22687
chr3:169863210-169867032	PHC3	0.0435553	0.136575	-0.333431
chr17:49340634-49346265	UTP18	0.0443457	0.136575	-0.294335
chr20:40161688-40179999	CHD6	0.044349	0.136575	-0.235308
chr12:27867712-27877119	MRPS35	0.0451509	0.137482	-0.267336
chr1:155408117-155408859	ASH1L	0.0459698	0.13842	-0.302695
chr1:35824525-35827390	ZMYM4	0.0479264	0.142726	-0.253617
chr1:8601272-8617582	RERE	0.0502388	0.146418	-0.146896
chr2:24357988-24369956	FAM228B	0.0502469	0.146418	-0.285002
chr1:247319707-247323115	ZNF124	0.0520475	0.150052	-0.337943
chr5:95091099-95099324	RHOBTB3	0.0535853	0.151842	-0.190208
chr1:1158623-1159348	SDF4	0.0538104	0.151842	-0.211153
chr1:46105881-46108171	GPBP1L1	0.0551047	0.151842	-0.283526
chr14:45587230-45599993	FKBP3	0.0551679	0.151842	-0.267443
chr2:58425728-58459247	FANCL	0.0554701	0.151842	-0.346892
chr1:29481207-29481422	SRSF4	0.0564003	0.15234	-0.289798
chr14:50616725-50616948	SOS2	0.0567763	0.15234	-0.320439
chr7:99090662-99092254	ZNF789	0.0587809	0.156173	-0.236111
chr7:91924202-91957214	ANKIB1	0.0604653	0.158303	-0.305712
chr4:148860975-148876525	ARHGAP10	0.060751	0.158303	-0.337852
chr2:227729319-227779067	RHBDD1	0.0618274	0.159573	-0.268338
chr22:46125304-46136418	ATXN10	0.0625645	0.159953	-0.321399
chr19:47767859-47768203	CCDC9	0.0632937	0.160232	-0.275793
chr10:116879948-116889297	ATRNL1	0.0643417	0.160232	-0.375175
chr6:87925620-87928449	ZNF292	0.0654742	0.160232	-0.355366
chr6:117010482-117013555	KPNA5	0.0658478	0.160232	-0.265253
chr4:129913321-129925031	SCLT1	0.066219	0.160232	-0.203477
chr1:23356961-23377013	KDM1A	0.0662215	0.160232	-0.319685
chr10:27962888-27964483	MKX	0.0680665	0.161391	-0.42071
chr19:22157530-22171711	ZNF208	0.0684747	0.161391	-0.454609
chr4:48371865-48385801	SLAIN2	0.068487	0.161391	-0.211031
chr4:144464661-144465125	SMARCA5	0.0716031	0.16728	-0.388455
chr3:125032151-125050082	ZNF148	0.0723949	0.167684	-0.22664
chr12:97886238-97954825	RMST	0.0732048	0.168123	-0.398451
chr11:46098304-46113774	PHF21A	0.07442	0.169478	-0.303523
chr10:112723882-112745523	SHOC2	0.0760631	0.171776	-0.35963
chr16:68155889-68160513	NFATC3	0.0812151	0.181895	-0.250355
chr7:65705311-65751696	TPST1	0.0820169	0.182185	-0.293004
chr14:32559707-32563592	ARHGAP5	0.0834328	0.183823	-0.201036
chr14:67736417-67770316	MPP5	0.0860514	0.188064	-0.247883
chr2:72945231-72960247	EXOC6B	0.0899232	0.194953	-0.339933
chr16:47531309-47549512	PHKB	0.0942713	0.202287	-0.31081
chr14:32559707-32586493	ARHGAP5	0.0947986	0.202287	-0.222913
chr8:48308935-48320523	SPIDR	0.0962464	0.203772	-0.19938
chr7:155465560-155473602	RBM33	0.101981	0.212057	-0.27983
chr1:59805629-59844509	FGGY	0.102447	0.212057	-0.25849
chr2:113057425-113057606	ZC3H6	0.102507	0.212057	-0.11096
chr1:7837219-7838229	VAMP3	0.106805	0.219273	-0.294066
chr10:34558584-34573173	PARD3	0.111209	0.226101	-0.166932
chr1:92798947-92846430	RPAP2	0.111799	0.226101	-0.274777
chr8:72211281-72246409	EYA1	0.115211	0.230894	-0.395778
chr6:4891946-4892613	CDYL	0.115873	0.230894	-0.245786
chr3:169694733-169706147	SEC62	0.11936	0.236107	-0.245212
chr4:106155053-106158508	TET2	0.126054	0.24754	-0.207895
chr19:5047486-5082515	KDM4B	0.127997	0.249017	-0.287828
chr4:187627716-187630999	FAT1	0.128643	0.249017	-0.241681
chr16:31733946-31734674	ZNF720	0.131857	0.253427	-0.150278
chr15:101104896-101105470	LINS	0.133796	0.253485	-0.269821
chr1:155823066-155823597	GON4L	0.135113	0.253485	-0.27475
chr3:3819408-3830758	SUMF1	0.136418	0.253485	-0.157325
chr18:9195548-9221997	ANKRD12	0.13762	0.253485	-0.185089
chr15:41961025-41962156	MGA	0.137769	0.253485	-0.285523
chr14:39648294-39648666	PNN	0.13777	0.253485	-0.17492
chr9:113734352-113735838	LPAR1	0.138435	0.253485	-0.230136
chr21:40578033-40584633	BRWD1	0.141762	0.254354	-0.218913
chr1:59787207-59844509	FGGY	0.142379	0.254354	-0.235183
chr2:203329531-203332412	BMPR2	0.142481	0.254354	-0.241696
chr1:169947225-170001116	KIFAP3	0.14312	0.254354	-0.245036
chr5:170610198-170632616	RANBP17	0.143828	0.254354	-0.174382
chr4:140810510-140812121	MAML3	0.144541	0.254354	-0.190712
chr8:52773404-52773806	PCMTD1	0.145969	0.255211	-0.278778
chr10:99196173-99197507	EXOSC1	0.150186	0.260901	-0.214099
chr11:120345268-120348235	ARHGEF12	0.154504	0.266692	-0.183083
chr4:87967317-87968746	AFF1	0.166558	0.28519	-0.268472
chr2:169018296-169038600	STK39	0.167325	0.28519	-0.194575
chr12:116668337-116675510	MED13L	0.179261	0.303623	-0.178639
chr2:202010100-202014558	CFLAR	0.184098	0.309879	-0.285833
chr1:33760537-33760906	ZNF362	0.18735	0.313406	-0.189394
chr6:16326624-16328701	ATXN1	0.190096	0.316049	-0.191145
chr2:72958135-72960247	EXOC6B	0.192667	0.318371	-0.126936
chr4:128995614-128999117	LARP1B	0.196065	0.32112	-0.135829
chr8:18656804-18662408	PSD3	0.197788	0.32112	-0.288431
chr7:99621041-99621930	ZKSCAN1	0.197886	0.32112	-0.203088
chr18:9524591-9525849	RALBP1	0.210443	0.339464	-0.239745
chr2:148653869-148657467	ACVR2A	0.215032	0.344814	-0.215118
chr1:27269150-27269556	NUDC	0.220593	0.351651	-0.239096
chr13:33091993-33101669	N4BP2L2	0.223586	0.354338	-0.128311
chr6:13632601-13644961	RANBP9	0.231337	0.36449	-0.16712
chr19:58772216-58775042	ZNF544	0.236277	0.369559	-0.183917
chr6:87920168-87928449	ZNF292	0.237282	0.369559	-0.261819
chr3:196118683-196129890	UBXN7	0.246418	0.381596	-0.193558
chr1:67356836-67371058	WDR78	0.249484	0.384149	-0.233188
chr2:168920009-168986268	STK39	0.261091	0.39975	-0.123979
chr8:18622958-18662408	PSD3	0.281865	0.429132	-0.184074
chr16:69404385-69406258	TERF2	0.28732	0.434992	-0.0911015
chr9:88920106-88924932	ZCCHC6	0.289911	0.436477	-0.159551
chr6:18236682-18258636	DEK	0.292098	0.437341	-0.0827225
chr11:34978930-34999729	PDHX	0.297928	0.443619	-0.153973
chr12:109046047-109048186	CORO1C	0.309881	0.458894	-0.116434
chr9:33971648-33973235	UBAP2	0.313499	0.459577	-0.0862239
chr7:139415730-139416814	HIPK2	0.314707	0.459577	-0.159392
chr14:23375403-23380612	RBM23	0.317075	0.459577	-0.183749
chr7:24663284-24708279	MPP6	0.317125	0.459577	0.255586
chr20:2944917-2945848	PTPRA	0.321899	0.464014	-0.211579
chr4:95494501-95507595	PDLIM5	0.324506	0.465298	-0.145474
chr17:57808781-57816308	VMP1	0.328202	0.466119	-0.162916
chr5:65284462-65290692	ERBB2IP	0.330582	0.466119	-0.171201
chr4:73956383-73958017	ANKRD17	0.330737	0.466119	0.107058
chr22:50810448-50832564	PPP6R2	0.33196	0.466119	-0.212168
chr12:121220457-121222396	SPPL3	0.338294	0.470143	-0.123785
chr6:57058639-57075243	RAB23	0.338295	0.470143	-0.301061
chr19:52364156-52380630	ZNF577	0.342103	0.47301	0.184494
chr10:15875628-15889942	FAM188A	0.344647	0.474109	-0.0517907
chr7:101870646-101870949	CUX1	0.347215	0.475228	-0.126961
chr2:191523883-191537878	NAB1	0.350976	0.477962	-0.158328
chr15:25650607-25657118	UBE3A	0.357721	0.484712	-0.115433
chr15:94899365-94945248	MCTP2	0.361583	0.485222	-0.20171
chr2:58449076-58459247	FANCL	0.361679	0.485222	-0.142838
chr15:59204761-59205895	SLTM	0.368345	0.490485	-0.0573786
chr4:153332454-153333681	FBXW7	0.373746	0.490485	-0.191503
chr6:73005639-73043538	RIMS1	0.373747	0.490485	-0.123592
chr16:68155889-68157024	NFATC3	0.374878	0.490485	-0.177836
chr9:138773478-138774924	CAMSAP1	0.376063	0.490485	-0.175748
chr15:64791491-64792365	ZNF609	0.37646	0.490485	-0.131408
chr4:52729602-52758017	DCUN1D4	0.381858	0.495136	-0.202544
chr15:80412669-80415142	ZFAND6	0.385962	0.498075	-0.11403
chr4:73950965-73958017	ANKRD17	0.394184	0.506274	-0.0397401
chr2:120885263-120932580	EPB41L5	0.399933	0.508111	-0.120288
chr10:128768965-128926028	DOCK1	0.399967	0.508111	0.208502
chr10:7318853-7327916	SFMBT2	0.401239	0.508111	-0.166139
chr7:158552176-158557544	ESYT2	0.404242	0.509533	-0.114808
chr8:103372298-103373854	UBR5	0.408524	0.512546	-0.152335
chr2:61749745-61761038	XPO1	0.411393	0.513768	-0.168745
chr7:40027197-40041630	CDK13	0.421402	0.522816	-0.0874349
chr13:95813442-95840796	ABCC4	0.424425	0.522816	-0.0719242
chr15:59204761-59209198	SLTM	0.424426	0.522816	-0.0445718
chr2:61749745-61753656	XPO1	0.442139	0.541586	-0.0896739
chr2:106774513-106782539	UXS1	0.443661	0.541586	-0.169652
chr5:72370568-72373320	FCHO2	0.448145	0.544607	-0.110196
chr15:85657103-85664245	PDE8A	0.4602	0.55676	0.0837579
chr21:37619814-37620866	DOPEY2	0.466484	0.560445	-0.131415
chr8:131164981-131193126	ASAP1	0.468013	0.560445	-0.11974
chr21:37711076-37717005	MORC3	0.469451	0.560445	-0.163395
chr10:112356155-112358048	SMC3	0.481964	0.57286	-0.0983684
chr11:73418464-73431944	RAB6A	0.486711	0.575977	-0.085102
chr15:63988322-64008672	HERC1	0.507378	0.597824	-0.181941
chr20:30954186-30956926	ASXL1	0.513945	0.60294	-0.106728
chr20:57014000-57016139	VAPB	0.518887	0.605386	-0.00821459
chr9:96233422-96261168	FAM120A	0.520498	0.605386	-0.0607956
chr8:37623043-37623873	PROSC	0.530295	0.61335	0.0895172
chr17:57430575-57430887	YPEL2	0.531872	0.61335	0.0830374
chr15:62299506-62306191	VPS13C	0.541982	0.62236	-0.0706638
chr14:21971315-21972024	METTL3	0.572442	0.654565	-0.0621789
chr1:8716031-8716500	RERE	0.579339	0.659668	0.00830801
chr19:13039155-13039661	FARSA	0.591413	0.670598	0.00535796
chr6:158703294-158735300		0.603708	0.681687	-0.0702006
chr11:36248634-36248980	LDLRAD3	0.61249	0.688733	-0.123278
chr3:170077486-170079217	SKIL	0.621374	0.695836	-0.106403
chr1:179972308-179975702	CEP350	0.630261	0.702884	-0.0499573
chr6:161455290-161471011	MAP3K4	0.635645	0.705983	0.0767681
chr7:23650789-23651172	CCDC126	0.641093	0.708325	0.00886811
chr9:134381500-134381840	POMT1	0.644712	0.708325	0.0338364
chr11:73418464-73429763	RAB6A	0.646506	0.708325	-0.11115
chr1:32381495-32385259	PTP4A2	0.648209	0.708325	-0.0786967
chr10:102683731-102685776	FAM178A	0.662819	0.718504	-0.0216362
chr1:21083658-21100103	HP1BP3	0.662826	0.718504	-0.0510693
chr9:33953282-33963789	UBAP2	0.673899	0.727597	-0.0346717
chr1:8601272-8674745	RERE	0.684958	0.736602	-0.041309
chr2:231307651-231314970	SP100	0.696092	0.745616	-0.0265689
chr6:144858717-144860579	UTRN	0.750816	0.801067	0.0462299
chr12:95602618-95605043	FGD6	0.773869	0.822425	-0.00193448
chr8:62593526-62596747	ASPH	0.787431	0.833569	0.0403459
chr17:20107645-20109225	SPECC1	0.791336	0.834444	-0.104963
chr10:7839009-7844817	ATP5C1	0.803008	0.843469	0.0502132
chr5:49694940-49707217	EMB	0.830401	0.868875	0.0364169
chr19:8520288-8528570	HNRNPM	0.838274	0.87374	-0.0709514
chr3:71090478-71102924	FOXP1	0.865933	0.89911	0.00128771
chr5:122881110-122893258	CSNK1G3	0.895753	0.926523	-0.0477063
chr3:149563797-149639014	RNF13	0.899728	0.927096	0.0126384
chr17:65941524-65972074	BPTF	0.907723	0.930315	0.122498
chr11:85707868-85742653	PICALM	0.909717	0.930315	-0.0239428
chr2:239090705-239093928	ILKAP	0.933715	0.951267	-0.015756
chr20:34317233-34320057	RBM39	0.957783	0.972132	0.0246751
chr9:114148656-114154104	KIAA0368	0.973868	0.983133	0.071055
chr15:89656955-89659752	ABHD2	0.975878	0.983133	-0.00701652
chr19:23541231-23545527	ZNF91	0.981907	0.985544	-0.0752024
chr1:155646338-155649303	YY1AP1	0.991955	0.991955	0.00908849
Candidate circRNAs are highlighted in grey

## Sheet: B GG
Supplementary Table S3B: Association of abundant circRNAs to clinicopathological parameters in RP cohort 1.
		Correlation to GG
circRNA	Host Gene	P value	Adj. P value	τ coefficient
chr3:18419661-18462483	SATB1	0.000660302	0.164949	-0.233271
chr16:31733946-31734674	ZNF720	0.00121733	0.164949	-0.220646
chr8:142264087-142264728	SLC45A4	0.00336515	0.184725	-0.200072
chr15:41961025-41962156	MGA	0.00409004	0.184725	-0.195901
chr11:120345268-120348235	ARHGEF12	0.00490611	0.184725	-0.192164
chr4:52729602-52758017	DCUN1D4	0.00545854	0.184725	-0.190354
chr6:13632601-13644961	RANBP9	0.00742878	0.184725	-0.182734
chr14:32559707-32563592	ARHGAP5	0.00909392	0.184725	-0.178025
chr6:158733082-158735300	TULP4	0.0104058	0.184725	-0.174758
chr1:59805629-59844509	FGGY	0.0110985	0.184725	-0.173757
chr11:92085261-92088570	FAT3	0.0113554	0.184725	-0.172669
chr13:96409897-96416207	DNAJC3	0.0119168	0.184725	-0.171627
chr20:2944917-2945848	PTPRA	0.0119504	0.184725	-0.172068
chr9:33960823-33973235	UBAP2	0.0129362	0.184725	-0.169938
chr3:169863210-169867032	PHC3	0.0134205	0.184725	-0.168737
chr1:1158623-1159348	SDF4	0.0134504	0.184725	-0.169322
chr14:67736417-67770316	MPP5	0.0135596	0.184725	-0.169428
chr7:80418621-80440017	SEMA3C	0.0146281	0.184725	-0.166744
chr4:37633006-37640126	RELL1	0.0148646	0.184725	-0.166661
chr1:155646338-155649303	YY1AP1	0.0149259	0.184725	-0.16685
chr5:122881110-122893258	CSNK1G3	0.0149692	0.184725	-0.165964
chr18:19345732-19359646	MIB1	0.0158641	0.184725	-0.164525
chr1:155408117-155408859	ASH1L	0.0158759	0.184725	-0.164568
chr5:176370335-176385155	UIMC1	0.0176836	0.184725	-0.161807
chr4:148860975-148876525	ARHGAP10	0.0184905	0.184725	-0.161687
chr15:94899365-94945248	MCTP2	0.0191314	0.184725	-0.16048
chr5:38523520-38530768	LIFR	0.0194343	0.184725	-0.159512
chr14:21971315-21972024	METTL3	0.0205554	0.184725	-0.158123
chr13:51501542-51523641	RNASEH2B	0.0215287	0.184725	-0.157064
chr5:56542126-56546968	GPBP1	0.02189	0.184725	-0.156825
chr7:99090662-99092254	ZNF789	0.0221494	0.184725	-0.156061
chr1:117944807-117957453	MAN1A2	0.0221499	0.184725	-0.156041
chr2:227729319-227779067	RHBDD1	0.023133	0.184725	-0.155544
chr1:247319707-247323115	ZNF124	0.0239881	0.184725	-0.153973
chr12:46319924-46322642	SCAF11	0.0256433	0.184725	-0.152273
chr11:130130750-130131824	ZBTB44	0.0264303	0.184725	-0.151444
chr7:99621041-99621930	ZKSCAN1	0.0265912	0.184725	-0.151245
chr10:70404454-70406762	TET1	0.02664	0.184725	-0.151372
chr1:85331067-85331821	LPAR3	0.0277295	0.184725	-0.150194
chr1:117944807-117963271	MAN1A2	0.0278983	0.184725	-0.149966
chr18:9182379-9221997	ANKRD12	0.0285723	0.184725	-0.149326
chr5:65349233-65350779	ERBB2IP	0.0286289	0.184725	-0.150207
chr1:27269150-27269556	NUDC	0.0297458	0.185579	-0.148775
chr8:17601112-17613470	MTUS1	0.0301309	0.185579	-0.148069
chr19:13039155-13039661	FARSA	0.0318293	0.191683	-0.146969
chr4:153332454-153333681	FBXW7	0.0331105	0.192056	-0.145339
chr2:190593385-190609514	ANKAR	0.0333086	0.192056	-0.145291
chr16:80718434-80719026	CDYL2	0.0346862	0.195833	-0.144088
chr3:3819408-3830758	SUMF1	0.0355425	0.196572	-0.143568
chr14:32559707-32586493	ARHGAP5	0.0363275	0.196895	-0.142799
chr3:171965322-171969331	FNDC3B	0.0378165	0.200435	-0.14168
chr6:87920168-87928449	ZNF292	0.0389039	0.200435	-0.141017
chr2:40655612-40657444	SLC8A1	0.0400354	0.200435	-0.140053
chr12:116668337-116675510	MED13L	0.0404919	0.200435	-0.139734
chr16:68155889-68160513	NFATC3	0.0407215	0.200435	-0.139583
chr1:117944807-117984947	MAN1A2	0.0414182	0.200435	-0.139094
chr3:125032151-125050082	ZNF148	0.0430905	0.203566	-0.138055
chr9:33971648-33973235	UBAP2	0.0435677	0.203566	-0.137664
chr2:58425728-58459247	FANCL	0.0457924	0.210334	-0.136454
chr10:29801663-29820217	SVIL	0.0470719	0.211751	-0.135741
chr10:112723882-112745523	SHOC2	0.0476635	0.211751	-0.135254
chr5:95091099-95099324	RHOBTB3	0.0498028	0.214221	-0.133887
chr10:7839009-7844817	ATP5C1	0.0505909	0.214221	-0.133338
chr2:24357988-24369956	FAM228B	0.0505909	0.214221	-0.133338
chr17:57808781-57816308	VMP1	0.0562721	0.234611	-0.130503
chr12:46622935-46637097	SLC38A1	0.0601141	0.241181	-0.128272
chr14:39648294-39648666	PNN	0.0604535	0.241181	-0.128079
chr1:205585605-205593019	ELK4	0.0614078	0.241181	-0.127583
chr1:41536266-41541123	SCMH1	0.0614078	0.241181	-0.127583
chr6:13579682-13584457	SIRT5	0.064755	0.250694	-0.126656
chr7:128655032-128658211	TNPO3	0.0707148	0.266188	-0.123346
chr21:30693541-30702014	BACH1	0.0707215	0.266188	-0.123274
chr12:70193988-70195501	RAB3IP	0.072568	0.269396	-0.122467
chr10:32197099-32199491	ARHGAP12	0.074835	0.27286	-0.121507
chr8:52773404-52773806	PCMTD1	0.0756358	0.27286	-0.121227
chr6:4891946-4892613	CDYL	0.0767676	0.27286	-0.120716
chr18:56601664-56621031	ZNF532	0.0787312	0.27286	-0.120009
chr15:59204761-59205895	SLTM	0.0787698	0.27286	-0.119994
chr5:167915606-167921655	RARS	0.0795422	0.27286	-0.119597
chr18:9524591-9525849	RALBP1	0.0815668	0.27561	-0.118859
chr3:157839891-157841780	RSRC1	0.0823779	0.27561	-0.118623
chr9:114332370-114348445	PTGR1	0.0863097	0.283107	-0.11725
chr13:33091993-33101669	N4BP2L2	0.0874858	0.283107	-0.116559
chr2:148653869-148657467	ACVR2A	0.0885807	0.283107	-0.116442
chr4:87967317-87968746	AFF1	0.0887973	0.283107	-0.116072
chr11:36248634-36248980	LDLRAD3	0.0918829	0.284459	-0.115161
chr20:34302106-34313077	RBM39	0.0923698	0.284459	-0.1148
chr4:148778703-148803083	ARHGAP10	0.0923704	0.284459	-0.114793
chr8:18622958-18662408	PSD3	0.0964607	0.284642	-0.11364
chr10:102683731-102685776	FAM178A	0.0972521	0.284642	-0.113657
chr20:57014000-57016139	VAPB	0.0979445	0.284642	-0.112889
chr4:144464661-144465125	SMARCA5	0.0984216	0.284642	-0.112721
chr19:23541231-23545527	ZNF91	0.0993801	0.284642	-0.112402
chr4:187627716-187630999	FAT1	0.100007	0.284642	-0.112329
chr8:37623043-37623873	PROSC	0.100168	0.284642	-0.11262
chr11:33307958-33309057	HIPK3	0.100832	0.284642	-0.111915
chr3:56626997-56628056	CCDC66	0.104355	0.289767	-0.110874
chr21:37619814-37620866	DOPEY2	0.104786	0.289767	-0.110636
chr8:109462051-109468159	EMC2	0.107106	0.29319	-0.110552
chr2:208841374-208842310	PLEKHM3	0.111992	0.297702	-0.108467
chr13:61013821-61041513	TDRD3	0.113052	0.297702	-0.108603
chr1:155408117-155429689	ASH1L	0.113062	0.297702	-0.108085
chr10:99196173-99197507	EXOSC1	0.113781	0.297702	-0.10805
chr10:27962888-27964483	MKX	0.116787	0.297702	-0.107215
chr2:58449076-58459247	FANCL	0.117933	0.297702	-0.106694
chr5:137320945-137324004	FAM13B	0.118492	0.297702	-0.106479
chr6:117010482-117013555	KPNA5	0.119105	0.297702	-0.106367
chr15:64791491-64792365	ZNF609	0.119602	0.297702	-0.106159
chr2:61343113-61345251	KIAA1841	0.11974	0.297702	-0.106698
chr6:18236682-18258636	DEK	0.121369	0.29901	-0.105995
chr9:134381500-134381840	POMT1	0.12474	0.299331	-0.104747
chr1:179972308-179975702	CEP350	0.126363	0.299331	-0.104538
chr15:62299506-62306191	VPS13C	0.128753	0.299331	-0.103722
chr10:32832227-32873232		0.12882	0.299331	-0.103635
chr1:21083658-21100103	HP1BP3	0.129963	0.299331	-0.103616
chr2:68717321-68772444	APLF	0.131097	0.299331	-0.103523
chr10:34558584-34573173	PARD3	0.131679	0.299331	-0.103088
chr3:196118683-196129890	UBXN7	0.131753	0.299331	-0.102808
chr12:97886238-97954825	RMST	0.132356	0.299331	-0.102642
chr6:87925620-87928449	ZNF292	0.132545	0.299331	-0.102728
chr12:56094682-56094938	ITGA7	0.133934	0.299967	-0.102835
chr1:8601272-8674745	RERE	0.135726	0.301489	-0.101974
chr11:73418464-73431944	RAB6A	0.139369	0.307066	-0.101092
chr4:48371865-48385801	SLAIN2	0.141005	0.308026	-0.100404
chr9:114148656-114154104	KIAA0368	0.142907	0.308026	-0.0999691
chrY:2821949-2829687	ZFY	0.143551	0.308026	-0.0997834
chr6:57058639-57075243	RAB23	0.144394	0.308026	-0.0996814
chr4:56277780-56284152	TMEM165	0.145488	0.308026	-0.0992908
chr8:72211281-72246409	EYA1	0.148117	0.311161	-0.0991637
chr5:65284462-65290692	ERBB2IP	0.150912	0.314594	-0.0985859
chr15:59204761-59209198	SLTM	0.153428	0.316428	-0.0973722
chr10:15875628-15889942	FAM188A	0.154127	0.316428	-0.0974199
chr1:46105881-46108171	GPBP1L1	0.155613	0.317076	-0.0973797
chr1:92798947-92846430	RPAP2	0.16447	0.328255	-0.0950042
chr8:141874410-141900868	PTK2	0.164522	0.328255	-0.0948201
chr1:169947225-170001116	KIFAP3	0.165797	0.328255	-0.0949609
chr9:88920106-88924932	ZCCHC6	0.165944	0.328255	-0.0945247
chr1:155823066-155823597	GON4L	0.169557	0.33297	-0.093725
chr19:18650180-18650530	FKBP8	0.173963	0.33678	-0.0927833
chr3:169694733-169706147	SEC62	0.173982	0.33678	-0.0931964
chr19:52364156-52380630	ZNF577	0.176178	0.338612	-0.092381
chr13:95813442-95840796	ABCC4	0.180748	0.344948	-0.0913082
chr4:129913321-129925031	SCLT1	0.18459	0.347408	-0.090532
chr8:62531536-62566219	ASPH	0.1846	0.347408	-0.0906726
chr10:103427642-103436193	FBXW4	0.189535	0.354235	-0.090502
chr15:41988272-41991357	MGA	0.192471	0.354928	-0.088921
chr9:33953282-33963789	UBAP2	0.192525	0.354928	-0.088921
chr11:77330650-77336863	CLNS1A	0.198128	0.362788	-0.0878128
chr8:48308935-48320523	SPIDR	0.200648	0.364936	-0.0875594
chr5:36953719-36976504	NIPBL	0.20306	0.366861	-0.0869093
chr1:67356836-67371058	WDR78	0.204722	0.367415	-0.086606
chr8:103372298-103373854	UBR5	0.208961	0.372555	-0.0857335
chr20:40161688-40179999	CHD6	0.212384	0.376184	-0.0850662
chr7:131060182-131084192	MKLN1	0.214103	0.376766	-0.0847683
chr2:72958135-72960247	EXOC6B	0.219393	0.383584	-0.0838033
chr8:141828375-141900868	PTK2	0.222028	0.385703	-0.0833773
chr14:23378691-23380612	RBM23	0.230991	0.398718	-0.0817031
chr9:138773478-138774924	CAMSAP1	0.232949	0.399551	-0.0824242
chr16:53175090-53191453	CHD9	0.238376	0.406288	-0.080424
chr19:47767859-47768203	CCDC9	0.246228	0.413118	-0.0792216
chr1:35824525-35827390	ZMYM4	0.24688	0.413118	-0.078985
chr14:99924615-99932150	SETD3	0.246956	0.413118	-0.0790207
chr2:40655612-40657441	SLC8A1	0.254751	0.423543	-0.0778265
chr9:86293355-86301070	UBQLN1	0.256566	0.42396	-0.0774261
chr17:49340634-49346265	UTP18	0.258538	0.42463	-0.0771011
chr9:5968018-5988545	KIAA2026	0.268555	0.436935	-0.0754772
chr16:69404385-69406258	TERF2	0.269255	0.436935	-0.0758329
chr14:23375403-23380612	RBM23	0.27359	0.441326	-0.0748614
chr1:8601272-8617582	RERE	0.283025	0.453845	-0.0732857
chr19:5047486-5082515	KDM4B	0.286228	0.455909	-0.0728528
chr1:24840803-24841057	RCAN3	0.288275	0.455909	-0.0725138
chr3:71090478-71102924	FOXP1	0.289359	0.455909	-0.0722976
chr12:27867712-27877119	MRPS35	0.294727	0.461683	-0.0714979
chr21:40578033-40584633	BRWD1	0.296848	0.462333	-0.0713302
chr12:109046047-109048186	CORO1C	0.311234	0.481968	-0.0690852
chr11:73418464-73429763	RAB6A	0.313627	0.482914	-0.0688365
chr3:170077486-170079217	SKIL	0.317118	0.484094	-0.0683519
chr2:61749745-61753656	XPO1	0.317966	0.484094	-0.0682227
chr3:107429298-107435696	BBX	0.329614	0.494283	-0.0670029
chr1:33760537-33760906	ZNF362	0.330425	0.494283	-0.0667207
chr10:15858833-15889942	FAM188A	0.331854	0.494283	-0.0662152
chr22:46125304-46136418	ATXN10	0.331954	0.494283	-0.0663181
chr14:45587230-45599993	FKBP3	0.334197	0.494904	-0.0658869
chr1:23356961-23377013	KDM1A	0.337698	0.49642	-0.0654071
chrX:139865339-139866824	CDR1as	0.338884	0.49642	-0.0652345
chrY:21749095-21749393	TXLNG2P	0.344836	0.501995	-0.0644393
chr15:80412669-80415142	ZFAND6	0.347953	0.501995	-0.0642773
chr20:34317233-34320057	RBM39	0.348247	0.501995	0.0642588
chr2:113057425-113057606	ZC3H6	0.352064	0.504811	-0.0634881
chr1:32381495-32385259	PTP4A2	0.365689	0.521588	-0.0621664
chr15:101104896-101105470	LINS	0.371799	0.525478	-0.0609608
chr5:170610198-170632616	RANBP17	0.372294	0.525478	-0.0610596
chr1:7837219-7838229	VAMP3	0.379697	0.53174	-0.0600163
chr11:46098304-46113774	PHF21A	0.380656	0.53174	-0.0598215
chr18:9195548-9221997	ANKRD12	0.388579	0.539358	-0.0593136
chr7:91924202-91957214	ANKIB1	0.390089	0.539358	-0.0587816
chr6:73005639-73043538	RIMS1	0.401375	0.551124	-0.0572364
chr11:85707868-85742653	PICALM	0.402666	0.551124	-0.0571429
chr8:141856358-141900868	PTK2	0.412008	0.561077	-0.0560297
chr17:20107645-20109225	SPECC1	0.429559	0.579961	-0.0538859
chr11:120916382-120930794	TBCEL	0.430928	0.579961	-0.0537295
chr9:113734352-113735838	LPAR1	0.432295	0.579961	-0.0535834
chr4:73956383-73958017	ANKRD17	0.448973	0.599368	-0.051644
chr7:139415730-139416814	HIPK2	0.453193	0.602036	0.0511776
chr7:24663284-24708279	MPP6	0.458846	0.606572	-0.050564
chr7:40027197-40041630	CDK13	0.468327	0.6161	-0.0497423
chr11:34978930-34999729	PDHX	0.471658	0.617484	-0.0492289
chr4:140810510-140812121	MAML3	0.483658	0.63015	-0.0478716
chr7:158580694-158591763	ESYT2	0.501226	0.64686	-0.0459652
chr7:99952765-99953427	PILRB	0.501257	0.64686	-0.0463631
chr9:96233422-96261168	FAM120A	0.508572	0.653189	-0.0451381
chr2:169018296-169038600	STK39	0.522266	0.665173	-0.0436665
chr2:202010100-202014558	CFLAR	0.522811	0.665173	-0.0438395
chr17:65941524-65972074	BPTF	0.531473	0.673033	-0.0427068
chr7:158552176-158557544	ESYT2	0.539109	0.679528	-0.0419179
chr1:59787207-59844509	FGGY	0.547656	0.687106	-0.0413024
chr1:29481207-29481422	SRSF4	0.550607	0.687515	-0.0409224
chr12:95602618-95605043	FGD6	0.553056	0.687515	-0.0406014
chr19:58772216-58775042	ZNF544	0.564167	0.693972	-0.0393707
chr2:120885263-120932580	EPB41L5	0.564571	0.693972	-0.0394396
chr19:22157530-22171711	ZNF208	0.565933	0.693972	-0.0392132
chr7:155465560-155473602	RBM33	0.570538	0.696468	-0.0386905
chr4:128995614-128999117	LARP1B	0.591353	0.715754	-0.0367022
chr18:42529845-42533305	SETBP1	0.59162	0.715754	-0.0366927
chr4:95494501-95507595	PDLIM5	0.594653	0.716226	-0.0363064
chr17:57430575-57430887	YPEL2	0.603153	0.72325	0.0356567
chr6:16326624-16328701	ATXN1	0.606065	0.723541	-0.0351891
chr7:101870646-101870949	CUX1	0.647577	0.769708	-0.031253
chr3:149563797-149639014	RNF13	0.650936	0.770321	0.0309144
chr7:65705311-65751696	TPST1	0.669571	0.787584	-0.0292263
chr2:231307651-231314970	SP100	0.671335	0.787584	-0.028996
chr20:30954186-30956926	ASXL1	0.686777	0.800776	-0.0275542
chr6:161455290-161471011	MAP3K4	0.68849	0.800776	0.0274242
chr6:144858717-144860579	UTRN	0.707557	0.814709	0.0256801
chr2:168920009-168986268	STK39	0.707625	0.814709	-0.0255822
chr5:72370568-72373320	FCHO2	0.709488	0.814709	-0.02547
chr2:191523883-191537878	NAB1	0.730395	0.835177	-0.0236228
chr22:32874967-32875262	FBXO7	0.73391	0.835671	-0.0232289
chr16:47531309-47549512	PHKB	0.74282	0.842277	-0.0224279
chr10:7318853-7327916	SFMBT2	0.750459	0.847393	-0.0218722
chr12:121220457-121222396	SPPL3	0.757012	0.851246	-0.021123
chr10:128768965-128926028	DOCK1	0.764179	0.855755	0.0205055
chr10:128768965-128798571	DOCK1	0.784053	0.874396	-0.0187348
chr22:50810448-50832564	PPP6R2	0.796512	0.883497	-0.0176128
chr15:63988322-64008672	HERC1	0.798733	0.883497	-0.0175094
chr2:61749745-61761038	XPO1	0.8074	0.889453	-0.0166284
chr10:112356155-112358048	SMC3	0.822043	0.898319	0.0153981
chr6:139264649-139265759	REPS1	0.822078	0.898319	-0.0153871
chr4:106155053-106158508	TET2	0.829218	0.902482	-0.0147622
chr15:89656955-89659752	ABHD2	0.836575	0.906847	0.014072
chr5:49694940-49707217	EMB	0.847571	0.911475	0.0131202
chr8:131164981-131193126	ASAP1	0.847571	0.911475	0.013121
chr15:25650607-25657118	UBE3A	0.867828	0.929571	-0.0113528
chr8:62593526-62596747	ASPH	0.875273	0.930404	0.0107361
chr2:72945231-72960247	EXOC6B	0.877052	0.930404	-0.010554
chr2:203329531-203332412	BMPR2	0.878905	0.930404	-0.0104089
chr2:106774513-106782539	UXS1	0.897416	0.944586	-0.00879898
chr19:8520288-8528570	HNRNPM	0.899274	0.944586	-0.00863398
chr4:73950965-73958017	ANKRD17	0.906996	0.949019	0.00803654
chr21:17135209-17138460	USP25	0.921573	0.960563	-0.00671879
chr6:158703294-158735300		0.92716	0.962683	0.00623686
chr10:116879948-116889297	ATRNL1	0.945804	0.978294	-0.00464878
chr1:8716031-8716500	RERE	0.958874	0.988042	0.003518
chr8:18656804-18662408	PSD3	0.966382	0.99014	0.00288695
chr7:23650789-23651172	CCDC126	0.968218	0.99014	0.00272021
chr21:37711076-37717005	MORC3	0.979426	0.996059	0.00176562
chr14:50616725-50616948	SOS2	0.983168	0.996059	0.00144039
chr16:68155889-68157024	NFATC3	0.985033	0.996059	0.00128518
chr6:151669845-151674887	AKAP12	0.992524	0.998083	-0.000641378
chr15:85657103-85664245	PDE8A	0.9944	0.998083	0.000481565
chr2:239090705-239093928	ILKAP	0.998131	0.998131	-0.000160417
Candidate circRNAs are highlighted in grey

## Sheet: C BCR
Supplementary Table S3C: Association of abundant circRNAs to clinicopathological parameters in RP cohort 1.
		BCR vs. Recurrence-free
circRNA	Host Gene	P value	Adj. P value	Log2FC
chr5:38523520-38530768	LIFR	0.000320257	0.0867898	-0.51422
chr7:131060182-131084192	MKLN1	0.000872686	0.118249	-0.497667
chr18:19345732-19359646	MIB1	0.00544757	0.387865	-0.491659
chr5:49694940-49707217	EMB	0.00690737	0.387865	0.36994
chr6:161455290-161471011	MAP3K4	0.00896358	0.387865	0.285192
chr5:167915606-167921655	RARS	0.00938013	0.387865	-0.405228
chr9:33960823-33973235	UBAP2	0.0104589	0.387865	-0.331321
chr18:56601664-56621031	ZNF532	0.0119952	0.387865	-0.513714
chr1:24840803-24841057	RCAN3	0.0135308	0.387865	-0.497726
chr5:36953719-36976504	NIPBL	0.0143124	0.387865	-0.297242
chr11:77330650-77336863	CLNS1A	0.0201651	0.496796	-0.453725
chr3:3819408-3830758	SUMF1	0.0269372	0.556659	-0.445795
chr5:65284462-65290692	ERBB2IP	0.0284966	0.556659	-0.361153
chr3:157839891-157841780	RSRC1	0.030806	0.556659	-0.390713
chr6:13632601-13644961	RANBP9	0.0308114	0.556659	-0.254458
chr15:89656955-89659752	ABHD2	0.0345078	0.584475	-0.25434
chr2:58425728-58459247	FANCL	0.0387932	0.593627	-0.346067
chr19:52364156-52380630	ZNF577	0.0432805	0.593627	-0.252869
chr20:34302106-34313077	RBM39	0.0435566	0.593627	-0.227387
chr19:47767859-47768203	CCDC9	0.0438101	0.593627	-0.25847
chr1:155823066-155823597	GON4L	0.051139	0.659936	-0.273208
chr4:148860975-148876525	ARHGAP10	0.0590386	0.660687	-0.312165
chr3:56626997-56628056	CCDC66	0.0622256	0.660687	-0.280112
chr12:56094682-56094938	ITGA7	0.0624549	0.660687	-0.469572
chr1:59787207-59844509	FGGY	0.0695498	0.660687	-0.250076
chr17:57808781-57816308	VMP1	0.0715822	0.660687	-0.354032
chr11:120916382-120930794	TBCEL	0.0843387	0.660687	-0.268326
chr16:80718434-80719026	CDYL2	0.085707	0.660687	-0.328973
chr11:73418464-73429763	RAB6A	0.0866197	0.660687	-0.37259
chr6:158733082-158735300	TULP4	0.08803	0.660687	-0.369649
chr6:158703294-158735300		0.0938057	0.660687	-0.23967
chr1:8716031-8716500	RERE	0.0938067	0.660687	-0.286011
chr1:92798947-92846430	RPAP2	0.09526	0.660687	-0.349485
chr2:190593385-190609514	ANKAR	0.0993561	0.660687	-0.232701
chr19:18650180-18650530	FKBP8	0.0993608	0.660687	-0.304978
chr11:130130750-130131824	ZBTB44	0.0993654	0.660687	-0.293241
chr10:116879948-116889297	ATRNL1	0.101925	0.660687	-0.323633
chr13:33091993-33101669	N4BP2L2	0.10198	0.660687	-0.373115
chr12:97886238-97954825	RMST	0.103041	0.660687	-0.271528
chr1:247319707-247323115	ZNF124	0.106274	0.660687	-0.286613
chr2:72945231-72960247	EXOC6B	0.107368	0.660687	-0.268768
chr1:205585605-205593019	ELK4	0.112982	0.660687	-0.255491
chr9:138773478-138774924	CAMSAP1	0.117331	0.660687	-0.375704
chr19:5047486-5082515	KDM4B	0.121198	0.660687	-0.241621
chr1:7837219-7838229	VAMP3	0.123033	0.660687	-0.308587
chr17:57430575-57430887	YPEL2	0.127243	0.660687	0.200308
chr12:70193988-70195501	RAB3IP	0.127395	0.660687	-0.105848
chr1:117944807-117957453	MAN1A2	0.12993	0.660687	-0.201282
chr14:99924615-99932150	SETD3	0.133799	0.660687	-0.29703
chr5:137320945-137324004	FAM13B	0.133806	0.660687	-0.139857
chr10:32832227-32873232		0.144577	0.660687	-0.258257
chr5:56542126-56546968	GPBP1	0.145233	0.660687	-0.18966
chr1:117944807-117963271	MAN1A2	0.147376	0.660687	-0.284999
chr21:30693541-30702014	BACH1	0.148788	0.660687	-0.167331
chr20:30954186-30956926	ASXL1	0.150156	0.660687	-0.165752
chr12:46622935-46637097	SLC38A1	0.150921	0.660687	-0.160853
chr20:57014000-57016139	VAPB	0.151644	0.660687	-0.199244
chr2:58449076-58459247	FANCL	0.152358	0.660687	-0.164194
chr10:103427642-103436193	FBXW4	0.159469	0.660687	-0.193371
chr4:128995614-128999117	LARP1B	0.160399	0.660687	-0.171639
chr15:59204761-59209198	SLTM	0.160465	0.660687	-0.138791
chr9:96233422-96261168	FAM120A	0.166532	0.660687	-0.177052
chr2:227729319-227779067	RHBDD1	0.168798	0.660687	-0.196796
chr15:101104896-101105470	LINS	0.171228	0.660687	-0.353374
chr2:231307651-231314970	SP100	0.17278	0.660687	-0.147275
chr14:23378691-23380612	RBM23	0.174415	0.660687	-0.204515
chr15:85657103-85664245	PDE8A	0.175107	0.660687	-0.162972
chr12:109046047-109048186	CORO1C	0.180075	0.660687	-0.284774
chr14:32559707-32586493	ARHGAP5	0.180896	0.660687	0.155297
chr1:67356836-67371058	WDR78	0.18252	0.660687	-0.231758
chr4:106155053-106158508	TET2	0.184104	0.660687	0.222628
chr12:46319924-46322642	SCAF11	0.184199	0.660687	-0.252577
chr19:22157530-22171711	ZNF208	0.18502	0.660687	-0.318596
chr8:109462051-109468159	EMC2	0.18562	0.660687	-0.17788
chr18:42529845-42533305	SETBP1	0.188351	0.660687	-0.290703
chr11:120345268-120348235	ARHGEF12	0.18921	0.660687	-0.271545
chr11:36248634-36248980	LDLRAD3	0.190072	0.660687	-0.309265
chr4:73956383-73958017	ANKRD17	0.191811	0.660687	0.145322
chr21:40578033-40584633	BRWD1	0.192599	0.660687	-0.196669
chr12:116668337-116675510	MED13L	0.199646	0.664465	0.146852
chr14:32559707-32563592	ARHGAP5	0.200524	0.664465	0.227697
chr4:148778703-148803083	ARHGAP10	0.204998	0.664465	-0.220745
chr4:73950965-73958017	ANKRD17	0.208423	0.664465	0.280033
chr8:141874410-141900868	PTK2	0.211371	0.664465	-0.191876
chrX:139865339-139866824	CDR1as	0.212293	0.664465	-0.0627732
chr1:155646338-155649303	YY1AP1	0.214895	0.664465	-0.24541
chr20:40161688-40179999	CHD6	0.216947	0.664465	-0.154235
chr2:40655612-40657444	SLC8A1	0.217888	0.664465	-0.10973
chr11:92085261-92088570	FAT3	0.219776	0.664465	-0.26783
chr10:29801663-29820217	SVIL	0.220671	0.664465	-0.31519
chr17:65941524-65972074	BPTF	0.227437	0.677313	0.249813
chr13:61013821-61041513	TDRD3	0.234239	0.689986	-0.249093
chr10:112723882-112745523	SHOC2	0.24949	0.725034	-0.245871
chr6:4891946-4892613	CDYL	0.25473	0.725034	-0.150817
chr1:117944807-117984947	MAN1A2	0.255784	0.725034	-0.0133756
chr4:56277780-56284152	TMEM165	0.256839	0.725034	-0.247856
chr4:52729602-52758017	DCUN1D4	0.259938	0.726218	-0.203625
chr2:40655612-40657441	SLC8A1	0.263204	0.727839	-0.210472
chr1:46105881-46108171	GPBP1L1	0.27512	0.732934	-0.10656
chr12:27867712-27877119	MRPS35	0.277463	0.732934	-0.200556
chr1:23356961-23377013	KDM1A	0.277467	0.732934	-0.239458
chr2:61343113-61345251	KIAA1841	0.278469	0.732934	-0.157955
chr7:80418621-80440017	SEMA3C	0.278569	0.732934	-0.321821
chr3:171965322-171969331	FNDC3B	0.284212	0.734826	-0.147085
chr11:46098304-46113774	PHF21A	0.286479	0.734826	-0.142589
chr3:107429298-107435696	BBX	0.287423	0.734826	-0.138665
chr16:53175090-53191453	CHD9	0.296863	0.751869	0.118197
chr12:95602618-95605043	FGD6	0.300279	0.753479	0.158232
chr7:65705311-65751696	TPST1	0.30736	0.764171	-0.124619
chr6:87925620-87928449	ZNF292	0.312277	0.766509	-0.164817
chr2:72958135-72960247	EXOC6B	0.315921	0.766509	-0.0364525
chr2:61749745-61753656	XPO1	0.320777	0.766509	-0.244859
chr16:68155889-68157024	NFATC3	0.324286	0.766509	0.190051
chr3:169694733-169706147	SEC62	0.325658	0.766509	-0.132287
chr11:33307958-33309057	HIPK3	0.326993	0.766509	-0.0981053
chr1:29481207-29481422	SRSF4	0.330619	0.766509	-0.107413
chr10:99196173-99197507	EXOSC1	0.335744	0.766509	-0.171892
chr9:134381500-134381840	POMT1	0.342134	0.766509	-0.166953
chr11:34978930-34999729	PDHX	0.3446	0.766509	-0.0582309
chr9:113734352-113735838	LPAR1	0.355086	0.766509	-0.240598
chr18:9524591-9525849	RALBP1	0.357712	0.766509	-0.221825
chr2:120885263-120932580	EPB41L5	0.3656	0.766509	-0.10498
chr4:187627716-187630999	FAT1	0.365662	0.766509	0.155415
chr1:85331067-85331821	LPAR3	0.36701	0.766509	-0.306061
chr13:96409897-96416207	DNAJC3	0.36701	0.766509	-0.132894
chr8:37623043-37623873	PROSC	0.375011	0.766509	-0.116489
chr8:141856358-141900868	PTK2	0.380532	0.766509	-0.121209
chr10:70404454-70406762	TET1	0.380539	0.766509	-0.11816
chr7:101870646-101870949	CUX1	0.383244	0.766509	-0.0707556
chr1:179972308-179975702	CEP350	0.384597	0.766509	-0.0628902
chr6:87920168-87928449	ZNF292	0.384653	0.766509	-0.238491
chr13:95813442-95840796	ABCC4	0.390206	0.766509	-0.126949
chr1:32381495-32385259	PTP4A2	0.391451	0.766509	-0.144771
chr8:62531536-62566219	ASPH	0.391548	0.766509	-0.127624
chr5:95091099-95099324	RHOBTB3	0.39299	0.766509	-0.0161906
chr4:48371865-48385801	SLAIN2	0.395792	0.766509	-0.0551098
chr10:27962888-27964483	MKX	0.397129	0.766509	-0.130579
chrY:21749095-21749393	TXLNG2P	0.397194	0.766509	-0.0467399
chr19:23541231-23545527	ZNF91	0.407103	0.766509	0.0986031
chr3:170077486-170079217	SKIL	0.408502	0.766509	0.0754453
chr7:128655032-128658211	TNPO3	0.408524	0.766509	-0.143551
chr18:9182379-9221997	ANKRD12	0.409961	0.766509	-0.0411217
chr2:113057425-113057606	ZC3H6	0.411391	0.766509	-0.0906596
chr7:139415730-139416814	HIPK2	0.412826	0.766509	0.1209
chr17:49340634-49346265	UTP18	0.414262	0.766509	-0.107238
chr22:32874967-32875262	FBXO7	0.418551	0.766509	-0.184387
chr8:142264087-142264728	SLC45A4	0.420052	0.766509	-0.120663
chr10:102683731-102685776	FAM178A	0.421398	0.766509	-0.192129
chr1:169947225-170001116	KIFAP3	0.421439	0.766509	-0.234718
chr16:68155889-68160513	NFATC3	0.424426	0.766796	-0.0914423
chr6:73005639-73043538	RIMS1	0.430296	0.772252	-0.225344
chr6:139264649-139265759	REPS1	0.43316	0.772279	0.177869
chr5:122881110-122893258	CSNK1G3	0.446675	0.784063	0.0647969
chr7:158580694-158591763	ESYT2	0.451178	0.784063	-0.109691
chr20:34317233-34320057	RBM39	0.452546	0.784063	0.0133938
chr1:1158623-1159348	SDF4	0.454064	0.784063	-0.112309
chr17:20107645-20109225	SPECC1	0.454236	0.784063	-0.0822736
chr6:117010482-117013555	KPNA5	0.461863	0.784823	0.0544811
chr14:45587230-45599993	FKBP3	0.461867	0.784823	-0.0860361
chr8:62593526-62596747	ASPH	0.463364	0.784823	-0.109028
chr9:33953282-33963789	UBAP2	0.472672	0.786933	-0.0875068
chr7:40027197-40041630	CDK13	0.475686	0.786933	-0.120289
chr19:58772216-58775042	ZNF544	0.475768	0.786933	0.051093
chr6:57058639-57075243	RAB23	0.478899	0.786933	0.090656
chr1:8601272-8617582	RERE	0.482032	0.786933	-0.111398
chr8:131164981-131193126	ASAP1	0.482033	0.786933	-0.0661444
chr15:80412669-80415142	ZFAND6	0.491455	0.79285	-0.13599
chr2:208841374-208842310	PLEKHM3	0.491509	0.79285	-0.161987
chr6:151669845-151674887	AKAP12	0.507465	0.813746	-0.12442
chr3:18419661-18462483	SATB1	0.517195	0.819157	-0.137205
chr2:191523883-191537878	NAB1	0.521988	0.819157	-0.0480122
chr9:114332370-114348445	PTGR1	0.527052	0.819157	-0.0650924
chr4:129913321-129925031	SCLT1	0.528726	0.819157	-0.0419516
chr7:99621041-99621930	ZKSCAN1	0.530383	0.819157	-0.137627
chr8:72211281-72246409	EYA1	0.531946	0.819157	-0.200073
chr5:72370568-72373320	FCHO2	0.531999	0.819157	-0.103352
chr5:176370335-176385155	UIMC1	0.537009	0.8222	-0.107996
chr2:169018296-169038600	STK39	0.5487	0.828564	-0.0950436
chr15:63988322-64008672	HERC1	0.550247	0.828564	-0.0804454
chr10:15875628-15889942	FAM188A	0.550337	0.828564	-0.117363
chr10:32197099-32199491	ARHGAP12	0.553754	0.829101	-0.079343
chr7:99952765-99953427	PILRB	0.565393	0.841876	0.0782378
chr1:41536266-41541123	SCMH1	0.584524	0.856692	0.121244
chr14:23375403-23380612	RBM23	0.587939	0.856692	0.0868406
chr8:141828375-141900868	PTK2	0.587976	0.856692	-0.0197297
chr15:41988272-41991357	MGA	0.587988	0.856692	0.0508667
chr10:112356155-112358048	SMC3	0.598381	0.867172	-0.0292896
chr8:48308935-48320523	SPIDR	0.608931	0.870977	-0.0286667
chr9:5968018-5988545	KIAA2026	0.60899	0.870977	-0.10957
chr4:140810510-140812121	MAML3	0.619582	0.870977	-0.0977381
chr9:88920106-88924932	ZCCHC6	0.62139	0.870977	0.0383709
chr1:35824525-35827390	ZMYM4	0.623175	0.870977	-0.107984
chr8:18656804-18662408	PSD3	0.62667	0.870977	0.162525
chr1:21083658-21100103	HP1BP3	0.626673	0.870977	-0.124054
chr7:91924202-91957214	ANKIB1	0.626718	0.870977	-0.12342
chr19:8520288-8528570	HNRNPM	0.642908	0.884897	-0.0381047
chr21:37619814-37620866	DOPEY2	0.651962	0.884897	-0.0425161
chr3:149563797-149639014	RNF13	0.653751	0.884897	-0.0554934
chr20:2944917-2945848	PTPRA	0.657346	0.884897	-0.0805908
chr9:86293355-86301070	UBQLN1	0.659236	0.884897	0.00385278
chr15:64791491-64792365	ZNF609	0.659243	0.884897	-0.0283749
chr1:27269150-27269556	NUDC	0.660978	0.884897	-0.0375159
chr4:37633006-37640126	RELL1	0.662857	0.884897	-0.0430031
chr19:13039155-13039661	FARSA	0.666509	0.885412	0.143549
chr2:202010100-202014558	CFLAR	0.671968	0.887056	-0.0736811
chr14:21971315-21972024	METTL3	0.675725	0.887056	0.0267373
chr15:62299506-62306191	VPS13C	0.677567	0.887056	0.0431648
chr3:71090478-71102924	FOXP1	0.681272	0.887618	0.0830608
chr3:169863210-169867032	PHC3	0.684973	0.88817	0.0877693
chr4:144464661-144465125	SMARCA5	0.692398	0.893523	-0.279264
chr15:94899365-94945248	MCTP2	0.703524	0.899367	0.0870592
chr10:128768965-128926028	DOCK1	0.703564	0.899367	0.0713824
chr4:95494501-95507595	PDLIM5	0.711077	0.901016	-0.0325676
chr2:148653869-148657467	ACVR2A	0.714811	0.901016	-0.0447967
chr7:24663284-24708279	MPP6	0.714828	0.901016	0.0862112
chr6:13579682-13584457	SIRT5	0.727937	0.91156	-0.0343045
chr22:50810448-50832564	PPP6R2	0.729921	0.91156	-0.0442216
chr8:17601112-17613470	MTUS1	0.739417	0.917356	0.0235906
chr7:99090662-99092254	ZNF789	0.741332	0.917356	-0.0456752
chr1:8601272-8674745	RERE	0.760435	0.927296	0.0497314
chr21:37711076-37717005	MORC3	0.762317	0.927296	-0.0902715
chr16:69404385-69406258	TERF2	0.766068	0.927296	-0.00240693
chr1:155408117-155408859	ASH1L	0.768135	0.927296	-0.0972159
chr16:31733946-31734674	ZNF720	0.768137	0.927296	-0.107776
chr2:68717321-68772444	APLF	0.771946	0.927296	-0.0250683
chr2:168920009-168986268	STK39	0.775848	0.927296	0.125692
chr21:17135209-17138460	USP25	0.779709	0.927296	-0.115148
chr22:46125304-46136418	ATXN10	0.781627	0.927296	-0.0345737
chr10:7839009-7844817	ATP5C1	0.783582	0.927296	-0.00873301
chr6:18236682-18258636	DEK	0.793227	0.933446	-0.013045
chr11:73418464-73431944	RAB6A	0.799085	0.933446	-0.0712143
chr2:24357988-24369956	FAM228B	0.799112	0.933446	0.0266836
chr6:144858717-144860579	UTRN	0.802969	0.933925	0.0601736
chr15:25650607-25657118	UBE3A	0.806907	0.934495	-0.0158552
chr4:87967317-87968746	AFF1	0.814723	0.937795	0.0280515
chr15:41961025-41962156	MGA	0.816678	0.937795	0.0300932
chr1:33760537-33760906	ZNF362	0.824435	0.941453	0.0182911
chr15:59204761-59205895	SLTM	0.830403	0.941453	0.0943772
chr13:51501542-51523641	RNASEH2B	0.832363	0.941453	-0.023241
chr7:155465560-155473602	RBM33	0.834339	0.941453	0.00184858
chr8:52773404-52773806	PCMTD1	0.838273	0.941453	-0.0836346
chr2:239090705-239093928	ILKAP	0.842182	0.941453	-0.0131684
chr7:158552176-158557544	ESYT2	0.844181	0.941453	-0.0588863
chr10:128768965-128798571	DOCK1	0.854048	0.945726	-0.052192
chr10:7318853-7327916	SFMBT2	0.861918	0.945726	0.0157562
chr11:85707868-85742653	PICALM	0.861966	0.945726	-0.111054
chrY:2821949-2829687	ZFY	0.861972	0.945726	-0.107008
chr8:18622958-18662408	PSD3	0.869876	0.95055	-0.0218985
chr1:59805629-59844509	FGGY	0.879808	0.957542	-0.0134001
chr2:203329531-203332412	BMPR2	0.901731	0.977476	-0.0874316
chr6:16326624-16328701	ATXN1	0.909721	0.982208	-0.0341611
chr14:50616725-50616948	SOS2	0.917713	0.986906	-0.0111853
chr9:114148656-114154104	KIAA0368	0.923717	0.987677	-0.00224096
chr10:15858833-15889942	FAM188A	0.925719	0.987677	0.033133
chr4:153332454-153333681	FBXW7	0.929724	0.98806	-0.0348528
chr14:39648294-39648666	PNN	0.935734	0.988776	-0.0165605
chr5:65349233-65350779	ERBB2IP	0.937696	0.988776	-0.0638947
chr14:67736417-67770316	MPP5	0.941726	0.989177	0.0109987
chr10:34558584-34573173	PARD3	0.945749	0.989567	-0.0870913
chr16:47531309-47549512	PHKB	0.949767	0.98995	0.0316101
chr2:61749745-61761038	XPO1	0.959807	0.994854	-0.0313551
chr8:103372298-103373854	UBR5	0.961815	0.994854	-0.0100164
chr3:196118683-196129890	UBXN7	0.975878	0.995979	0.0549644
chr7:23650789-23651172	CCDC126	0.979897	0.995979	0.0673161
chr1:155408117-155429689	ASH1L	0.981907	0.995979	0.0757089
chr18:9195548-9221997	ANKRD12	0.985921	0.995979	0.0109184
chr12:121220457-121222396	SPPL3	0.987937	0.995979	0.0432596
chr2:106774513-106782539	UXS1	0.989948	0.995979	-0.0217888
chr5:170610198-170632616	RANBP17	0.991957	0.995979	0.0228767
chr3:125032151-125050082	ZNF148	0.993968	0.995979	0.0157728
chr9:33971648-33973235	UBAP2	0.995979	0.995979	0.0665644
Candidate circRNAs are highlighted in grey
