# Supplementary material for: The transcriptional landscape and biomarker potential of circular RNAs in prostate cancer
Source: Genome Med. 2022 Jan 25;14:8. doi: 10.1186/s13073-021-01009-3 (PMC8788096; doi:10.1186/s13073-021-01009-3)
Supplement: Supplementary file 6 — Additional file 6. Validation of dysregulated circRNA top candidates. [file 13073_2021_1009_MOESM6_ESM.xlsx]

## Sheet: A 
Supplementary Table S4A: Validation of dysregulated circRNA top candidates. Results from both the training cohort (cohort 1) and validation cohort (cohort 2) are shown.
	AN vs. PC samples												LPC vs. MPC samples
	Cohort 1				Cohort 2				Vo et al., Cell, 2019 [11]				Cohort 1				Cohort 2
circRNA	P value	Adj. P value	Log2FC	AUC	P value	Adj. P value	Log2FC	AUC	P value	Adj. P value	Log2FC	AUC	P value	Adj. P value	Log2FC	AUC	P value	Adj. P value	Log2FC	AUC
chr1_205585605-205593019_ELK4	0.0036552	0.00407293	-0.701273	0.666817	3.39194e-06	7.58198e-06	-1.02437	0.820991	6.04706e-05	8.67622e-05	-0.916771	0.788695	1.74606e-08	6.63505e-07	-2.06747	0.922035	0.0549565	0.130522	-0.292621	0.621164
chr11_92085261-92088570_FAT3	2.79362e-08	5.4336e-07	-1.65098	0.818633	1.80479e-07	8.57276e-07	-1.92305	0.860317	7.96606e-08	2.6288e-07	-2.137	0.891686	3.02752e-07	5.75228e-06	-2.69138	0.88352	0.113026	0.204524	-0.660299	0.6
chr12_56094682-56094938_ITGA7	1.11e-05	3.09215e-05	-1.20747	0.751974	5.38256e-06	1.13632e-05	-1.56466	0.814096	0.000104248	0.000132315	-1.0126	0.803633	2.46319e-06	3.12004e-05	-1.92654	0.852474	0.103786	0.197193	-0.967446	0.602646
chr13_95813442-95840796_ABCC4	0.000298403	0.000447605	0.698563	0.707534	5.2812e-05	8.3619e-05	1.20777	0.779367	0.914926	0.914926	0.14306	0.50793	6.97656e-06	6.62773e-05	-1.35889	0.836601	0.26216	0.33207	-0.339286	0.570899
chr8_142264087-142264728_SLC45A4	4.00437e-08	5.4336e-07	-1.11624	0.815024	2.78159e-07	1.17445e-06	-0.974244	0.854954	#N/A	#N/A	#N/A	#N/A	4.33507e-05	0.000329465	-1.36655	0.806256	0.0988462	0.197193	-0.252497	0.604233
chr7_80418621-80440017_SEMA3C	1.981e-07	1.1037e-06	-1.04731	0.798331	2.61427e-06	6.2089e-06	-1.16733	0.824566	1.10159e-08	7.2705e-08	-2.08704	0.913662	0.000113547	0.000719134	-1.27017	0.788982	0.714699	0.775959	-0.0556598	0.52328
chr7_131060182-131084192_MKLN1	0.00248822	0.00294063	-0.529734	0.673584	0.028256	0.0306779	-0.276776	0.651685	7.12723e-05	9.40794e-05	-1.57419	0.786027	0.000359166	0.00173063	-1.02085	0.767274	0.0277416	0.0958347	-0.445362	0.638889
chr2_40655612-40657444_SLC8A1	5.66089e-06	1.83979e-05	-1.02958	0.760433	6.26212e-08	3.47014e-07	-1.08602	0.873851	1.94927e-10	3.2163e-09	-2.60168	0.958517	0.000364343	0.00173063	-1.45723	0.76704	0.212294	0.303043	-0.306147	0.578836
chr4_148778703-148803083_ARHGAP10	3.66744e-07	1.78787e-06	-1.00687	0.791789	1.66794e-06	4.52727e-06	-0.941582	0.83095	1.59257e-10	3.2163e-09	-2.80752	0.96112	0.000549045	0.00231819	-1.09033	0.75887	0.000992548	0.00628614	-0.799492	0.707672
chr1_85331067-85331821_LPAR3	0.000204889	0.000332945	-0.828511	0.713061	0.000110824	0.000168453	-0.850974	0.767109	0.207237	0.227961	-0.149143	0.625772	0.000935689	0.00355562	-1.19829	0.747899	0.536912	0.65815	-0.0600618	0.539153
chr1_35824525-35827390_ZMYM4	9.43282e-08	6.41201e-07	-0.881247	0.806226	0.000183773	0.000258644	-0.456678	0.758427	5.54254e-07	1.66276e-06	-1.66187	0.860387	0.00158046	0.00514971	-1.03936	0.736695	0.21532	0.303043	-0.0586018	0.578307
chr19_52364156-52380630_ZNF577	0.0120493	0.0127006	0.4119	0.644033	0.0372959	0.0383039	0.642008	0.644025	0.400043	0.412545	0.0639246	0.439114	0.00162623	0.00514971	-0.808064	0.735994	0.258585	0.33207	-0.360465	0.571429
chr10_116879948-116889297_ATRNL1	9.87557e-07	4.27941e-06	-1.17007	0.780735	3.42475e-07	1.26522e-06	-2.469	0.851379	3.50474e-05	5.50744e-05	-3.05906	0.804348	0.00543197	0.0158781	-0.884655	0.708217	0.158015	0.25019	-0.669307	0.588889
chr2_208841374-208842310_PLEKHM3	8.08888e-08	6.41201e-07	-0.940654	0.807805	0.000140227	0.000204948	-0.571404	0.763023	9.32779e-07	2.36782e-06	-1.55659	0.853128	0.00779767	0.0211651	-0.908428	0.699346	0.671338	0.773056	0.169411	0.473016
chr10_112723882-112745523_SHOC2	5.17503e-05	0.00011172	-0.679011	0.732236	0.104421	0.104421	-0.15942	0.61236	6.56547e-05	9.02752e-05	-1.47606	0.788208	0.00903067	0.0228777	-0.859801	0.695612	0.231348	0.313973	-0.0785552	0.575661
chr21_30693541-30702014_BACH1	0.00272645	0.0031274	-0.548417	0.672005	0.0366364	0.0383039	-0.140904	0.644535	4.48713e-05	6.7307e-05	-0.978246	0.793745	0.0122661	0.0278555	-0.783944	0.687675	0.0729347	0.163031	-0.161999	0.613228
chr18_56601664-56621031_ZNF532	0.000449559	0.000626171	-0.738872	0.701331	5.45054e-09	5.17801e-08	-1.5498	0.902962	0.0684259	0.0778639	-0.883985	0.631959	0.0124617	0.0278555	-0.811791	0.687208	0.00017666	0.00134262	-0.828252	0.736508
chr18_19345732-19359646_MIB1	8.24055e-05	0.000155801	-0.607877	0.725919	0.000711337	0.000844713	-0.357789	0.733912	6.6386e-08	2.43415e-07	-1.30492	0.888722	0.0168892	0.035655	-0.744337	0.679038	0.143829	0.23763	0.215738	0.592328
chr13_33091993-33101669_N4BP2L2	9.79402e-05	0.000173621	-0.642432	0.723551	8.45777e-10	3.0669e-08	-0.924639	0.923902	5.57903e-08	2.43415e-07	-2.11331	0.891009	0.0253453	0.0506906	-0.823893	0.6676	3.15737e-05	0.000416511	-0.615145	0.762434
chr16_80718434-80719026_CDYL2	1.65612e-05	4.3059e-05	-0.841283	0.747124	3.66249e-07	1.26522e-06	-0.875573	0.851379	2.37329e-06	4.8949e-06	-1.28929	0.839614	0.038361	0.0728859	-0.675801	0.655229	4.38433e-05	0.000416511	-1.13269	0.757672
chr11_33307958-33309057_HIPK3	9.86463e-08	6.41201e-07	-0.77411	0.805775	0.00134246	0.00154586	-0.432685	0.721655	1.05182e-09	1.157e-08	-2.18845	0.939148	0.0436141	0.0789208	-0.651476	0.651261	0.903066	0.903066	-0.0228348	0.492063
chrX_139865339-139866824_CDR1as	0.000412688	0.000596105	-0.79061	0.702684	0.000448047	0.000608064	-1.1983	0.742594	#N/A	#N/A	#N/A	#N/A	0.0834747	0.144184	0.37195	0.629785	0.593791	0.705127	0.0466786	0.466138
chr2_72945231-72960247_EXOC6B	8.04556e-06	2.41367e-05	-0.701725	0.756147	1.05346e-08	8.00633e-08	-0.877614	0.895301	6.25385e-08	2.43415e-07	-2.30742	0.889542	0.0958354	0.152364	-0.441229	0.624883	0.0528645	0.130522	-0.241965	0.622222
chr6_158733082-158735300_TULP4	3.50974e-05	8.05175e-05	-0.728937	0.737424	0.00059022	0.000747611	-0.40447	0.737487	#N/A	#N/A	#N/A	#N/A	0.098976	0.152364	-0.692406	0.623716	0.765571	0.808103	-0.0368965	0.480952
chr5_36953719-36976504_NIPBL	0.000114994	0.00019499	-0.545749	0.721295	5.01289e-05	8.28216e-05	-0.6424	0.779877	1.58119e-06	3.47862e-06	-1.02351	0.845707	0.100239	0.152364	-0.525427	0.376751	0.127981	0.221059	0.23757	0.596032
chr1_23356961-23377013_KDM1A	0.000514752	0.000692253	-0.562077	0.699301	9.18473e-07	2.68477e-06	-0.622278	0.839122	1.47044e-06	3.46603e-06	-1.73395	0.846612	0.133581	0.195234	-0.472328	0.612512	0.042515	0.124275	-0.180248	0.628042
chr3_3819408-3830758_SUMF1	0.00167363	0.00203973	-0.587396	0.680352	2.44739e-06	6.20006e-06	-0.986498	0.825587	0.218355	0.232442	-0.375509	0.84375	0.164195	0.23109	-0.453998	0.604342	0.00332717	0.015804	-0.596853	0.685185
chr3_56626997-56628056_CCDC66	5.44276e-05	0.00011172	-0.716451	0.731559	0.000494118	0.000647464	-0.563771	0.740552	8.55598e-07	2.35289e-06	-1.90046	0.854355	0.215571	0.29256	-0.322926	0.592904	0.191214	0.290646	0.222674	0.58254
chr2_148653869-148657467_ACVR2A	0.000838008	0.00105427	-0.645584	0.691631	1.5782e-05	2.72598e-05	-0.761999	0.798264	1.46947e-09	1.21231e-08	-2.86291	0.935257	0.226162	0.29635	-0.414377	0.590803	0.804261	0.825998	0.00649421	0.515873
chr16_68155889-68160513_NFATC3	1.31417e-06	5.12527e-06	-0.693936	0.777577	6.39236e-08	3.47014e-07	-0.787886	0.873596	2.21248e-05	3.84273e-05	-0.839041	0.805331	0.260231	0.329625	-0.60455	0.5845	0.0180604	0.0686295	-0.375396	0.649206
chr4_144464661-144465125_SMARCA5	2.39969e-05	5.84925e-05	-0.754918	0.742387	1.61416e-09	3.0669e-08	-0.852386	0.916752	0.0289636	0.0341356	-0.758473	0.657233	0.478983	0.58714	0.308527	0.553221	3.52473e-05	0.000416511	-0.534786	0.760847
chr15_41961025-41962156_MGA	0.000640473	0.000832614	-0.604979	0.695917	6.78879e-07	2.14978e-06	-0.633903	0.843207	5.6165e-06	1.09026e-05	-1.28027	0.826797	0.538959	0.640014	-0.388797	0.546218	0.0518452	0.130522	-0.304426	0.622751
chr18_9182379-9221997_ANKRD12	0.0330332	0.0339025	-0.190006	0.622378	9.54136e-06	1.72653e-05	-0.445893	0.805924	2.81758e-05	4.64901e-05	-1.14319	0.801447	0.572428	0.659159	0.169905	0.542484	0.00275047	0.0149311	-0.254241	0.688889
chr1_117944807-117963271_MAN1A2	8.38929e-05	0.000155801	-0.539134	0.725694	3.48877e-09	4.4191e-08	-0.929051	0.908069	0.0001201	0.000146789	-1.06444	0.7768	0.680585	0.760654	-0.30639	0.468954	4.25405e-06	0.000161654	-0.625453	0.789947
chr1_247319707-247323115_ZNF124	0.000254467	0.000396969	-0.658763	0.709903	8.03341e-06	1.52635e-05	-0.488634	0.808478	#N/A	#N/A	#N/A	#N/A	0.738602	0.801911	-0.350283	0.47479	0.016486	0.0686295	-0.257716	0.651323
chr20_34302106-34313077_RBM39	0.00932812	0.0101055	-0.299547	0.649222	0.0033565	0.00375138	-0.351964	0.702758	1.18187e-05	2.16677e-05	-1.1664	0.815508	0.839356	0.885986	-0.179241	0.484594	0.0784685	0.165656	-0.160807	0.611111
chr13_51501542-51523641_RNASEH2B	4.17969e-08	5.4336e-07	-1.05349	0.814573	7.8363e-06	1.52635e-05	-1.00053	0.808733	3.39502e-08	1.86726e-07	-2.59385	0.898231	0.888373	0.912383	0.0297477	0.510738	0.0407864	0.124275	-0.405718	0.629101
chr12_116668337-116675510_MED13L	2.75722e-06	9.77561e-06	-0.640421	0.769005	0.000683777	0.000838179	-0.305879	0.734678	#N/A	#N/A	#N/A	#N/A	0.957718	0.957718	-0.0766443	0.504202	0.708556	0.775959	0.0963669	0.47619

## Sheet: B 
Supplementary Table S4B: Validation of dysregulated circRNA top candidates. Results from both the training cohort (cohort 1) and validation cohort (cohort 2) are shown.
	AN vs LPC samples
	Cohort 1				Cohort 2
circRNA	P value	Adj. P value	Log2FC	AUC	P value	Adj. P value	Log2FC	AUC
chr13_51501542-51523641_RNASEH2B	1.71977e-08	6.70709e-07	-1.05703	0.827445	0.000830955	0.00166191	-0.76821	0.764935
chr11_33307958-33309057_HIPK3	3.09936e-07	3.02188e-06	-0.696662	0.797235	0.0069898	0.00858891	-0.418873	0.711688
chr11_92085261-92088570_FAT3	2.63041e-07	3.02188e-06	-1.33103	0.799027	0.000131017	0.000414887	-1.55936	0.803247
chr2_208841374-208842310_PLEKHM3	3.09741e-07	3.02188e-06	-0.832659	0.797235	0.000641282	0.00135382	-0.676545	0.77013
chr1_35824525-35827390_ZMYM4	4.70573e-07	3.05873e-06	-0.757687	0.792627	0.0101597	0.0120646	-0.421407	0.703896
chr8_142264087-142264728_SLC45A4	4.09622e-07	3.05873e-06	-0.953783	0.794163	6.53142e-05	0.000310242	-0.826376	0.816883
chr4_148778703-148803083_ARHGAP10	1.39113e-06	7.75058e-06	-0.877252	0.780338	0.00588182	0.00770721	-0.510806	0.718831
chr12_116668337-116675510_MED13L	1.81181e-06	7.85116e-06	-0.631309	0.777266	0.0058226	0.00770721	-0.365113	0.718831
chr7_80418621-80440017_SEMA3C	1.64012e-06	7.85116e-06	-0.896315	0.778418	0.000102641	0.000414887	-1.13381	0.807792
chr16_68155889-68160513_NFATC3	2.25323e-06	8.78758e-06	-0.622067	0.774706	0.00018591	0.00054343	-0.571957	0.796753
chr10_116879948-116889297_ATRNL1	7.52395e-06	2.66758e-05	-1.06491	0.760113	4.47749e-05	0.000243064	-2.10087	0.823377
chr13_95813442-95840796_ABCC4	8.26573e-06	2.68636e-05	0.86011	0.758961	3.22859e-05	0.000204478	1.40397	0.82987
chr4_144464661-144465125_SMARCA5	1.13493e-05	3.40478e-05	-0.791597	0.754992	1.51677e-05	0.00012596	-0.552059	0.827273
chr2_72945231-72960247_EXOC6B	2.15081e-05	5.99154e-05	-0.649271	0.7468	6.29349e-06	0.00012596	-0.735698	0.858442
chr2_40655612-40657444_SLC8A1	3.36564e-05	8.75067e-05	-0.856341	0.740911	1.65737e-05	0.00012596	-0.908124	0.825974
chrX_139865339-139866824_CDR1as	5.11739e-05	0.000124736	-0.834828	0.735279	0.00386258	0.00564531	-1.2268	0.725974
chr16_80718434-80719026_CDYL2	5.83508e-05	0.000133864	-0.760944	0.733487	0.0022334	0.00353621	-0.297746	0.742857
chr6_158733082-158735300_TULP4	7.16253e-05	0.000155188	-0.646623	0.730671	0.00700675	0.00858891	-0.382196	0.714286
chr1_117944807-117963271_MAN1A2	9.01428e-05	0.000167408	-0.50271	0.727471	0.000128768	0.000414887	-0.582676	0.793506
chr12_56094682-56094938_ITGA7	8.90274e-05	0.000167408	-0.978442	0.727471	0.00110418	0.00209794	-1.05739	0.758442
chr3_56626997-56628056_CCDC66	8.76653e-05	0.000167408	-0.678061	0.727855	0.00175141	0.00302516	-0.702928	0.746753
chr10_112723882-112745523_SHOC2	0.000164448	0.000291522	-0.576797	0.718894	0.329244	0.338142	-0.112269	0.577922
chr18_19345732-19359646_MIB1	0.000196137	0.000332581	-0.51939	0.716334	0.00214432	0.00353621	-0.492491	0.743506
chr13_33091993-33101669_N4BP2L2	0.000215912	0.000350857	-0.544486	0.714926	7.31456e-06	0.00012596	-0.583428	0.837662
chr1_247319707-247323115_ZNF124	0.000339951	0.000509927	-0.617121	0.708141	0.00125709	0.00227473	-0.337822	0.750649
chr5_36953719-36976504_NIPBL	0.000331151	0.000509927	-0.483286	0.708525	0.000338919	0.000804933	-0.791151	0.782468
chr1_23356961-23377013_KDM1A	0.000772829	0.00111631	-0.505926	0.695341	0.000128787	0.000414887	-0.515623	0.803896
chr15_41961025-41962156_MGA	0.000810768	0.00112928	-0.558759	0.694572	0.000289312	0.000732924	-0.456961	0.779221
chr1_85331067-85331821_LPAR3	0.000964724	0.00129739	-0.686057	0.691756	0.00466615	0.00656718	-0.814832	0.724675
chr2_148653869-148657467_ACVR2A	0.00135309	0.00175902	-0.596322	0.686124	0.000620736	0.00135382	-0.765943	0.771429
chr18_56601664-56621031_ZNF532	0.00191944	0.00233932	-0.642365	0.680236	1.38734e-05	0.00012596	-1.10558	0.828571
chr19_52364156-52380630_ZNF577	0.0018619	0.00233932	0.507964	0.680748	0.0148675	0.0171202	0.849806	0.693506
chr3_3819408-3830758_SUMF1	0.0032443	0.00383418	-0.533425	0.671019	0.00254587	0.00386973	-0.654495	0.73961
chr21_30693541-30702014_BACH1	0.00682473	0.00782836	-0.455221	0.657194	0.313325	0.330732	-0.0447991	0.580519
chr20_34302106-34313077_RBM39	0.00768454	0.00856278	-0.278239	0.65489	0.151481	0.164465	-0.25655	0.614286
chr7_131060182-131084192_MKLN1	0.0126442	0.0136978	-0.408374	0.644905	0.516939	0.516939	-0.02326	0.551948
chr18_9182379-9221997_ANKRD12	0.0224922	0.023708	-0.210205	0.632616	0.0203678	0.0227641	-0.29704	0.684416
chr1_205585605-205593019_ELK4	0.0322864	0.0331361	-0.455489	0.624424	0.000256712	0.000696789	-0.854	0.79026

## Sheet: C  
Supplementary Table S4C: Validation of dysregulated circRNA top candidates. Results from both the training cohort (cohort 1) and validation cohort (cohort 2) are shown.
	AN vs MPC samples
	Cohort 1				Cohort 2
circRNA	P value	Adj. P value	Log2FC	AUC	P value	Adj. P value	Log2FC	AUC
chr1_205585605-205593019_ELK4	6.54977e-11	2.55441e-09	-2.52296	0.981025	3.6053e-06	7.21059e-06	-1.14662	0.840909
chr11_92085261-92088570_FAT3	1.31238e-07	1.70609e-06	-4.02241	0.963947	6.62523e-08	2.51759e-07	-2.21966	0.897306
chr8_142264087-142264728_SLC45A4	9.95965e-08	1.70609e-06	-2.32034	0.969639	2.47183e-07	6.70926e-07	-1.07887	0.87963
chr7_80418621-80440017_SEMA3C	3.81642e-07	3.72101e-06	-2.16649	0.94592	5.15174e-06	9.32219e-06	-1.18947	0.835438
chr10_116879948-116889297_ATRNL1	8.54583e-07	5.55479e-06	-1.94956	0.933586	4.849e-07	1.22841e-06	-2.77017	0.869529
chr12_56094682-56094938_ITGA7	7.62494e-07	5.55479e-06	-2.90498	0.933586	1.94009e-06	4.33666e-06	-2.02483	0.850168
chr2_40655612-40657444_SLC8A1	4.39535e-06	2.14273e-05	-2.31358	0.905123	3.72553e-08	1.73347e-07	-1.21427	0.904882
chr1_35824525-35827390_ZMYM4	3.8825e-06	2.14273e-05	-1.79705	0.907021	6.56171e-05	0.000103894	-0.480008	0.793771
chr11_33307958-33309057_HIPK3	7.80199e-06	3.38086e-05	-1.34814	0.86907	0.00194724	0.00221718	-0.441708	0.728114
chr2_208841374-208842310_PLEKHM3	1.19533e-05	4.23799e-05	-1.74109	0.886148	0.000447123	0.000629284	-0.507133	0.758418
chr7_131060182-131084192_MKLN1	1.17203e-05	4.23799e-05	-1.42922	0.886148	0.00330449	0.00358773	-0.468622	0.71633
chr4_148778703-148803083_ARHGAP10	1.94953e-05	6.33596e-05	-1.96758	0.87666	4.10558e-08	1.73347e-07	-1.3103	0.90362
chr1_85331067-85331821_LPAR3	2.60059e-05	7.80176e-05	-1.88435	0.870968	6.25476e-05	0.00010334	-0.874893	0.794613
chr18_56601664-56621031_ZNF532	4.93088e-05	0.00013736	-1.45416	0.857685	8.6057e-10	8.17541e-09	-1.93383	0.951178
chr16_80718434-80719026_CDYL2	7.96836e-05	0.000207177	-1.43674	0.848197	9.89837e-09	6.26897e-08	-1.43044	0.921717
chr2_72945231-72960247_EXOC6B	0.000114535	0.000279179	-1.0905	0.825427	1.21149e-08	6.57668e-08	-0.977663	0.919192
chr10_112723882-112745523_SHOC2	0.000173633	0.000398335	-1.4366	0.83112	0.0677181	0.0695483	-0.190824	0.63468
chr5_36953719-36976504_NIPBL	0.000344351	0.000746094	-1.00871	0.815939	0.000156889	0.000238472	-0.553582	0.778199
chr16_68155889-68160513_NFATC3	0.00071228	0.00146205	-1.22662	0.798861	8.64532e-09	6.26897e-08	-0.947353	0.923401
chr18_19345732-19359646_MIB1	0.000757139	0.00147642	-1.26373	0.796964	0.00198379	0.00221718	-0.276753	0.727694
chr13_33091993-33101669_N4BP2L2	0.00113212	0.00200694	-1.36838	0.787476	6.90296e-11	1.31156e-09	-1.19857	0.979798
chr6_158733082-158735300_TULP4	0.00113001	0.00200694	-1.33903	0.787476	0.000602883	0.000789985	-0.419092	0.752525
chr21_30693541-30702014_BACH1	0.00141212	0.00239447	-1.23916	0.781784	0.0115531	0.012195	-0.206798	0.686027
chr3_56626997-56628056_CCDC66	0.00335339	0.00544926	-1.00099	0.759013	0.00131394	0.0015603	-0.480255	0.736532
chr3_3819408-3830758_SUMF1	0.00468015	0.00730104	-0.987423	0.749526	2.18703e-07	6.39285e-07	-1.25135	0.881313
chr2_148653869-148657467_ACVR2A	0.00849683	0.0127452	-1.0107	0.732448	1.79123e-05	3.09394e-05	-0.759449	0.815657
chr1_23356961-23377013_KDM1A	0.0096468	0.0139343	-0.978254	0.728653	8.68549e-07	2.0628e-06	-0.695871	0.861953
chr1_247319707-247323115_ZNF124	0.0116613	0.0162425	-0.967404	0.72296	2.58069e-06	5.44812e-06	-0.595539	0.84596
chr13_51501542-51523641_RNASEH2B	0.0131609	0.0176991	-1.02728	0.719165	4.6121e-06	8.76298e-06	-1.17393	0.837121
chr1_117944807-117963271_MAN1A2	0.0162316	0.0211011	-0.8091	0.712524	5.48602e-11	1.31156e-09	-1.20813	0.982323
chr12_116668337-116675510_MED13L	0.0176734	0.0222342	-0.707953	0.70778	0.000876845	0.00107484	-0.268746	0.744949
chr15_41961025-41962156_MGA	0.0198874	0.0242377	-0.947556	0.705882	1.70883e-07	5.41129e-07	-0.761387	0.88468
chr13_95813442-95840796_ABCC4	0.0495515	0.0585609	-0.498785	0.673624	0.000807441	0.00102276	1.06469	0.746633
chr4_144464661-144465125_SMARCA5	0.0928851	0.106545	-0.483069	0.648956	1.08914e-10	1.37958e-09	-1.08685	0.974747
chr19_52364156-52380630_ZNF577	0.144621	0.161149	-0.3001	0.628083	0.129117	0.129117	0.489341	0.611953
chr20_34302106-34313077_RBM39	0.227233	0.246169	-0.45748	0.607211	0.000410259	0.000599609	-0.417357	0.760101
chr18_9182379-9221997_ANKRD12	0.608415	0.624426	-0.0403002	0.54649	1.70883e-07	5.41129e-07	-0.551281	0.88468
chrX_139865339-139866824_CDR1as	0.666359	0.666359	-0.462878	0.538899	0.000577927	0.000784329	-1.18012	0.753367
