# Supplementary material for: The transcriptional landscape and biomarker potential of circular RNAs in prostate cancer
Source: Genome Med. 2022 Jan 25;14:8. doi: 10.1186/s13073-021-01009-3 (PMC8788096; doi:10.1186/s13073-021-01009-3)
Supplement: Supplementary file 7 — Additional file 7. Validation of circRNA candidates associated with clinicopathological parameters. [file 13073_2021_1009_MOESM7_ESM.xlsx]

## Sheet: A pT stage
Supplementary Table S5A: Validation of circRNA candidates associated with clinicopathological parameters. Results from both the training cohort (RP cohort 1) and validation cohort (RP cohort 3) are shown.
	pT2 vs. pT3-4
	RP Cohort 1			RP Cohort 3
circRNA	P value	Adj. P value	Log2FC	P value	Adj. P value	Log2FC
chr18_56601664-56621031_ZNF532	0.00167657	0.0163466	-0.630216	0.000530578	0.0206926	-0.429385
chr16_80718434-80719026_CDYL2	0.0412485	0.069943	-0.230174	0.00711552	0.0771483	-0.416487
chr5_36953719-36976504_NIPBL	0.00951539	0.030925	-0.338785	0.0093514	0.0771483	0.152588
chr1_85331067-85331821_LPAR3	0.0116584	0.0324771	-0.5473	0.0109039	0.0771483	-0.487477
chr21_30693541-30702014_BACH1	0.00791124	0.0299904	-0.408136	0.0117825	0.0771483	0.213061
chr2_208841374-208842310_PLEKHM3	0.0126989	0.0330172	-0.432239	0.011869	0.0771483	0.223959
chr1_205585605-205593019_ELK4	0.0179786	0.0412451	-0.388542	0.0146813	0.0817957	-0.410295
chr1_117944807-117963271_MAN1A2	0.00278103	0.021692	-0.447282	0.0345498	0.16843	-0.169582
chr11_92085261-92088570_FAT3	0.00597662	0.029136	-0.674611	0.0557127	0.241422	-0.557652
chr18_9182379-9221997_ANKRD12	0.0332377	0.0648136	-0.35	0.0694056	0.257076	0.219948
chr12_56094682-56094938_ITGA7	0.00787444	0.0299904	-0.635177	0.0738262	0.257076	-0.492363
chr16_68155889-68160513_NFATC3	0.0812151	0.10558	-0.250355	0.0849122	0.257076	0.236272
chr18_19345732-19359646_MIB1	0.000165187	0.00644229	-0.572687	0.0856919	0.257076	-0.239695
chr2_40655612-40657444_SLC8A1	0.00511887	0.0285194	-0.660658	0.117852	0.320382	-0.213482
chr3_56626997-56628056_CCDC66	0.0385656	0.069943	-0.279232	0.149366	0.36408	0.0462736
chr6_158733082-158735300_TULP4	0.0137269	0.0334593	-0.412376	0.211368	0.457964	-0.151764
chr1_35824525-35827390_ZMYM4	0.0479264	0.0778805	-0.253617	0.382732	0.746328	0.0131305
chr10_112723882-112745523_SHOC2	0.0760631	0.102292	-0.35963	0.457917	0.811761	-0.0568625
chr3_3819408-3830758_SUMF1	0.136418	0.162817	-0.157325	0.570702	0.886051	-0.0454269
chr7_131060182-131084192_MKLN1	0.00845883	0.0299904	-0.424947	0.584674	0.886051	-0.156802
chrX_139865339-139866824_CDR1as	0.0276458	0.0567466	-0.396006	0.590742	0.886051	0.0971848
chr8_142264087-142264728_SLC45A4	0.00511846	0.0285194	-0.576754	0.61342	0.886051	-0.00862344
chr19_52364156-52380630_ZNF577	0.342103	0.360595	0.184494	0.653009	0.909548	-0.129266
chr7_80418621-80440017_SEMA3C	0.000980801	0.0163466	-0.636292	0.773935	0.970899	0.00426064
chr11_33307958-33309057_HIPK3	0.00162032	0.0163466	-0.421042	0.849122	0.970899	0.0200195
chr20_34302106-34313077_RBM39	0.0106946	0.0320837	-0.252767	0.889095	0.970899	0.0332521
chr1_247319707-247323115_ZNF124	0.0520475	0.0811942	-0.337943	0.908174	0.970899	0.0388738
chr15_41961025-41962156_MGA	0.137769	0.162817	-0.285523	0.92481	0.970899	-0.011675
chr4_148778703-148803083_ARHGAP10	0.0400137	0.069943	-0.314565	0.950822	0.970899	-0.0695432
chr12_116668337-116675510_MED13L	0.179261	0.205623	-0.178639	0.952259	0.970899	-0.0329145
chr13_51501542-51523641_RNASEH2B	0.0274596	0.0567466	-0.393352	0.970899	0.970899	0.0524637

## Sheet: B GG
Supplementary Table S5B: Validation of circRNA candidates associated with clinicopathological parameters. Results from both the training cohort (RP cohort 1) and validation cohort (RP cohort 3) are shown.
	correlation to GG
	RP Cohort 1			RP Cohort 3
circRNA	P value	Adj. P value	Tau coeficcient	P value	Adj. P value	Tau coeficcient
chr8_142264087-142264728_SLC45A4	0.00336515	0.0797558	-0.200072	0.0206022	0.167718	-0.132168
chr15_41961025-41962156_MGA	0.00409004	0.0797558	-0.195901	0.47017	0.596456	0.041046
chr6_158733082-158735300_TULP4	0.0104058	0.0992586	-0.174758	0.692512	0.753165	-0.022534
chr11_92085261-92088570_FAT3	0.0113554	0.0992586	-0.172669	0.00735167	0.143358	-0.153622
chr7_80418621-80440017_SEMA3C	0.0146281	0.0992586	-0.166744	0.0278242	0.167718	-0.131949
chr18_19345732-19359646_MIB1	0.0158641	0.0992586	-0.164525	0.0688485	0.223758	-0.104627
chr13_51501542-51523641_RNASEH2B	0.0215287	0.0992586	-0.157064	0.180273	0.413567	-0.087759
chr1_247319707-247323115_ZNF124	0.0239881	0.0992586	-0.153973	0.238698	0.479079	-0.0668959
chr1_85331067-85331821_LPAR3	0.0277295	0.0992586	-0.150194	0.31222	0.487063	-0.0589241
chr1_117944807-117963271_MAN1A2	0.0278983	0.0992586	-0.149966	0.362337	0.504684	-0.0517099
chr18_9182379-9221997_ANKRD12	0.0285723	0.0992586	-0.149326	0.410447	0.55198	0.0472969
chr16_80718434-80719026_CDYL2	0.0346862	0.0992586	-0.144088	0.210999	0.457165	-0.0723623
chr3_3819408-3830758_SUMF1	0.0355425	0.0992586	-0.143568	0.27025	0.479079	-0.0664396
chr2_40655612-40657444_SLC8A1	0.0400354	0.0992586	-0.140053	0.128432	0.37458	-0.0863054
chr12_116668337-116675510_MED13L	0.0404919	0.0992586	-0.139734	0.915238	0.915238	-0.00632008
chr16_68155889-68160513_NFATC3	0.0407215	0.0992586	-0.139583	0.548601	0.647096	-0.0342795
chr10_112723882-112745523_SHOC2	0.0476635	0.109346	-0.135254	0.335696	0.490279	-0.0560813
chr1_205585605-205593019_ELK4	0.0614078	0.13305	-0.127583	0.0323676	0.167718	-0.121472
chr21_30693541-30702014_BACH1	0.0707215	0.145165	-0.123274	0.308501	0.487063	-0.0607394
chr18_56601664-56621031_ZNF532	0.0787312	0.150102	-0.120009	0.144069	0.37458	-0.0829709
chr20_34302106-34313077_RBM39	0.0923698	0.150102	-0.1148	0.266594	0.479079	-0.0634859
chr4_148778703-148803083_ARHGAP10	0.0923704	0.150102	-0.114793	0.0423494	0.183514	-0.123366
chr11_33307958-33309057_HIPK3	0.100832	0.150735	-0.111915	0.143385	0.37458	-0.0830667
chr3_56626997-56628056_CCDC66	0.104355	0.150735	-0.110874	0.69523	0.753165	-0.0253544
chr2_208841374-208842310_PLEKHM3	0.111992	0.155989	-0.108467	0.515142	0.627829	-0.0395531
chr12_56094682-56094938_ITGA7	0.133934	0.180117	-0.102835	4.22917e-05	0.00164938	-0.237272
chr19_52364156-52380630_ZNF577	0.176178	0.227392	-0.092381	0.564135	0.647096	-0.0334762
chr5_36953719-36976504_NIPBL	0.20306	0.247479	-0.0869093	0.178407	0.413567	-0.0847167
chr7_131060182-131084192_MKLN1	0.214103	0.253031	-0.0847683	0.0344036	0.167718	-0.127182
chr1_35824525-35827390_ZMYM4	0.24688	0.283186	-0.078985	0.339424	0.490279	-0.0555499
chrX_139865339-139866824_CDR1as	0.338884	0.367125	-0.0652345	0.474106	0.596456	-0.0406343

## Sheet: C BCR status
Supplementary Table S5C: Validation of circRNA candidates associated with clinicopathological parameters. Results from both the training cohort (RP cohort 1) and validation cohort (RP cohort 3) are shown.
	BCR vs. Recurrence-free
	RP Cohort 1			RP Cohort 3
circRNA	P value	Adj. P value	Log2FC	P value	Adj. P value	Log2FC
chr7_131060182-131084192_MKLN1	0.000872686	0.0340348	-0.497667	0.035977	0.381556	-0.376452
chr18_19345732-19359646_MIB1	0.00544757	0.106228	-0.491659	0.150474	0.586847	-0.11926
chr18_56601664-56621031_ZNF532	0.0119952	0.139546	-0.513714	0.227022	0.626603	-0.159332
chr5_36953719-36976504_NIPBL	0.0143124	0.139546	-0.297242	0.694574	0.846513	0.0585206
chr3_3819408-3830758_SUMF1	0.0269372	0.21011	-0.445795	0.463372	0.722861	-0.0970395
chr19_52364156-52380630_ZNF577	0.0432805	0.242672	-0.252869	0.969243	0.974493	0.00565906
chr20_34302106-34313077_RBM39	0.0435566	0.242672	-0.227387	0.100991	0.530407	-0.164936
chr3_56626997-56628056_CCDC66	0.0622256	0.270638	-0.280112	0.325279	0.634294	0.0529993
chr12_56094682-56094938_ITGA7	0.0624549	0.270638	-0.469572	0.00897612	0.350068	-0.649021
chr16_80718434-80719026_CDYL2	0.085707	0.275394	-0.328973	0.187491	0.626603	-0.203474
chr6_158733082-158735300_TULP4	0.08803	0.275394	-0.369649	0.0487641	0.381556	-0.188749
chr1_247319707-247323115_ZNF124	0.106274	0.275394	-0.286613	0.342483	0.63604	-0.0770111
chr1_205585605-205593019_ELK4	0.112982	0.275394	-0.255491	0.218023	0.626603	-0.243353
chr1_117944807-117963271_MAN1A2	0.147376	0.322374	-0.284999	0.846115	0.895133	0.00655889
chr21_30693541-30702014_BACH1	0.148788	0.322374	-0.167331	0.65486	0.846513	0.0098248
chr12_116668337-116675510_MED13L	0.199646	0.372663	0.146852	0.644648	0.846513	0.093824
chr4_148778703-148803083_ARHGAP10	0.204998	0.372663	-0.220745	0.366111	0.649015	-0.0810138
chrX_139865339-139866824_CDR1as	0.212293	0.372663	-0.0627732	0.504944	0.729364	-0.179437
chr2_40655612-40657444_SLC8A1	0.217888	0.372663	-0.10973	0.487396	0.729364	-0.0292265
chr11_92085261-92088570_FAT3	0.219776	0.372663	-0.26783	0.0489174	0.381556	-0.322554
chr10_112723882-112745523_SHOC2	0.24949	0.405422	-0.245871	0.974493	0.974493	0.127978
chr7_80418621-80440017_SEMA3C	0.278569	0.417853	-0.321821	0.849229	0.895133	0.0627297
chr11_33307958-33309057_HIPK3	0.326993	0.472324	-0.0981053	0.252348	0.626603	-0.0688728
chr1_85331067-85331821_LPAR3	0.36701	0.508531	-0.306061	0.108801	0.530407	-0.168311
chr18_9182379-9221997_ANKRD12	0.409961	0.508531	-0.0411217	0.0325384	0.381556	0.187276
chr8_142264087-142264728_SLC45A4	0.420052	0.508531	-0.120663	0.104976	0.530407	-0.226407
chr16_68155889-68160513_NFATC3	0.424426	0.508531	-0.0914423	0.3984	0.66143	-0.0786619
chr2_208841374-208842310_PLEKHM3	0.491509	0.563789	-0.161987	0.727732	0.846755	-0.0272907
chr1_35824525-35827390_ZMYM4	0.623175	0.694395	-0.107984	0.407034	0.66143	0.0800487
chr15_41961025-41962156_MGA	0.816678	0.832363	0.0300932	0.782584	0.872022	0.026418
chr13_51501542-51523641_RNASEH2B	0.832363	0.832363	-0.023241	0.288525	0.626603	-0.0567884
