# Supplementary material for: The transcriptional landscape and biomarker potential of circular RNAs in prostate cancer
Source: Genome Med. 2022 Jan 25;14:8. doi: 10.1186/s13073-021-01009-3 (PMC8788096; doi:10.1186/s13073-021-01009-3)
Supplement: Supplementary file 8 — Additional file 8. Uni- and multivariate Cox regression analyses of biochemical recurrence-free survival time in RP cohorts 1 and 3. [file 13073_2021_1009_MOESM8_ESM.xlsx]

## Sheet: BCR-free survival
Supplementary Table S6: Uni- and multivariate Cox regression analyses of biochemical recurrence-free survival time in RP cohorts 1 and 3.
	circRNA expression as continuous variable										circRNA expression as dichotomous variable
	Univariate Cox regression analysis						Multivariate Cox regression analysis				Univariate Cox Regression				Multivariate Cox Regression
	RP Cohort 1			RP Cohort 3			RP Cohort 1		RP Cohort 3		RP Cohort 1		RP Cohort 3		RP Cohort 1		RP Cohort 3
circRNA	P value	Adj. P value	HR	P value	Adj. P value	HR	P value	HR	P value	HR	P value	HR low vs. high expression	P value	HR low vs. high expression	P value	HR low vs. high expression	P value	HR low vs. high exp.
chr3_3819408-3830758_SUMF1	0.00318988	0.062518	0.674311	0.198773	0.5133	0.984919	0.294125	0.863124			0.0003017	2.96293	0.99	1
chr7_131060182-131084192_MKLN1	0.00320605	0.062518	0.642683	0.00764562	0.14909	0.971623	0.10514	0.776885	0.0365039	0.98 (0.956-0.9985)	0.000117154	3.0847	0.29	1.26
chr18_19345732-19359646_MIB1	0.00604341	0.0732099	0.670627	0.378959	0.642583	0.994442	0.0492528	0.734031			0.00663729	2.21746	0.12	1.43
chr13_33091993-33101669_N4BP2L2	0.00832921	0.0732099	0.672824	0.898265	0.92368	0.999866	0.112852	0.782353			0.0492145	1.7713	0.24	1.3
chr6_158733082-158735300_TULP4	0.00979229	0.0732099	0.687933	0.0220364	0.214855	0.987748	0.195126	0.830562	0.0245936	0.99 (0.978-0.9985)	0.00137441	3.20295	0.38	1.26
chr18_56601664-56621031_ZNF532	0.0112631	0.0732099	0.743685	0.104246	0.455188	0.996004	0.072182	0.812291			0.00174432	2.64934	0.13	1.41
chr1_117944807-117963271_MAN1A2	0.0243982	0.12315	0.696673	0.443955	0.665932	0.998658	0.587441	0.90876			0.0815044	1.71874
chr7_80418621-80440017_SEMA3C	0.0261826	0.12315	0.72772	0.753613	0.913891	1.00276	0.370798	0.882494			0.724306	0.766241
chr3_56626997-56628056_CCDC66	0.0295656	0.12315	0.731477	0.531871	0.738985	1.02289	0.21656	0.830312			0.00765698	2.16559	0.25	0.76
chr5_36953719-36976504_NIPBL	0.0315769	0.12315	0.696229	0.778102	0.913891	1.00791	0.511391	0.889557			0.00972922	2.10445	94	0.98
chr12_56094682-56094938_ITGA7	0.0360487	0.127809	0.788095	0.00322472	0.125764	0.991678	0.299516	0.879347	0.0923438	0.994273	0.0183082	2.01 (1.14-3.55)	0.005	1.91 (1.23-3.01)	0.07	1.70 (0.95-3.05)	0.03	1.64 (1.04-2.58)
chr1_23356961-23377013_KDM1A	0.0516999	0.168025	0.755478	0.343148	0.61509	0.990596					0.00110809	2.60 (1.48-4.56)	0.043	1.58 (1.01-2.47)	0.2	1.53 (0.80-2.91)	0.14	1.4 (0.90-2.20)
chr4_148778703-148803083_ARHGAP10	0.060767	0.180678	0.743475	0.113503	0.455188	0.980625					-	-	0.36	1.23
chr1_85331067-85331821_LPAR3	0.0654308	0.180678	0.79846	0.223746	0.5133	0.995269					0.821333	0.937408
chr10_112723882-112745523_SHOC2	0.0697171	0.180678	0.755075	0.308987	0.610531	1.0092					0.0444758	1.78046	0.46	1.18
chr4_144464661-144465125_SMARCA5	0.074878	0.180678	0.784535	0.549502	0.738985	0.999196					0.492438	0.819688
chr16_80718434-80719026_CDYL2	0.078757	0.180678	0.806462	-	-	-					0.00279507	2.37634	-	-
chr2_208841374-208842310_PLEKHM3	0.103537	0.224329	0.784299	0.822172	0.913891	0.995986					0.793159	0.927244
chr1_247319707-247323115_ZNF124	0.116899	0.239952	0.811909	0.273564	0.592723	0.99648					0.0141912	2.06667	0.96	1.01
chr11_33307958-33309057_HIPK3	0.177428	0.345985	0.77487	0.442627	0.665932	0.999047					0.0513897	1.81242
chr2_72945231-72960247_EXOC6B	0.211964	0.35098	0.836566	0.467104	0.674705	0.994109					0.0393101	1.86128	0.35	1.25
chr16_68155889-68160513_NFATC3	0.213229	0.35098	0.807248	0.313093	0.610531	0.994154					0.0448315	1.78036	0.16	1.37
chr1_35824525-35827390_ZMYM4	0.232906	0.35098	0.831665	0.628872	0.817534	1.00526					0.17675	1.55746
chr10_116879948-116889297_ATRNL1	0.235149	0.35098	0.876167	0.120986	0.455188	0.991177					0.0796581	1.80195
chr1_205585605-205593019_ELK4	0.251233	0.35098	0.859367	0.0816903	0.455188	0.998993					0.0272718	2.03294	0.11	1.5
chr19_52364156-52380630_ZNF577	0.256767	0.35098	0.838011	0.924028	0.924028	1.00043					0.0229452	1.93813	0.27	0.77
chr11_92085261-92088570_FAT3	0.265319	0.35098	0.890457	0.187697	0.5133	0.998356					0.0547227	1.75942
chr13_95813442-95840796_ABCC4	-	-	-	0.899996	0.92368	0.999479					0.0259305	1.90473	0.95	1.01
chr8_142264087-142264728_SLC45A4	0.269085	0.35098	0.863093	0.0130962	0.17025	0.989791			0.118579	0.993427	0.0461979	1.98907	0.22	1.38
chr21_30693541-30702014_BACH1	0.269985	0.35098	0.839285	0.426542	0.665932	1.01359					0.0401254	1.80201	0.83	0.95
chr12_116668337-116675510_MED13L	0.349677	0.439917	1.22248	0.828489	0.913891	1.00259					0.0962602	0.615369
chr13_51501542-51523641_RNASEH2B	0.370266	0.451262	0.883405	0.346974	0.61509	0.968849					0.207273	1.43648
chr20_34302106-34313077_RBM39	0.418284	0.494336	0.864178	0.141602	0.455188	0.990428					0.00408909	2.55992	0.32	1.27
chr2_40655612-40657444_SLC8A1	0.445914	0.507158	0.914674	0.719264	0.90488	0.999611					0.014191	2.24837	0.23	1.34
chr2_148653869-148657467_ACVR2A	0.455142	0.507158	0.900661	0.217548	0.5133	0.99202					0.064805	1.72022
chr18_9182379-9221997_ANKRD12	0.633563	0.68636	0.91917	0.11713	0.455188	1.0116					0.026854	1.89097	0.11	0.7
chrX_139865339-139866824_CDR1as	0.804877	0.848384	0.971455	0.133881	0.455188	0.999647					0.0122227	2.09705	0.19	1.34
chr15_41961025-41962156_MGA	0.839386	0.861475	0.970164	0.843592	0.913891	0.998996					0.378327	0.768545
chr6_73005639-73043538_RIMS1	0.897686	0.897686	1.01771	0.151729	0.455188	0.995586					0.381957	1.38698
- = test of proportional hazards assumption could not assume proportional hazards
