# Supplementary material for: The transcriptional landscape and biomarker potential of circular RNAs in prostate cancer
Source: Genome Med. 2022 Jan 25;14:8. doi: 10.1186/s13073-021-01009-3 (PMC8788096; doi:10.1186/s13073-021-01009-3)
Supplement: Supplementary file 9 — Additional file 9. Detectability of circRNA top candidates in EV-enriched plasma samples. [file 13073_2021_1009_MOESM9_ESM.xlsx]

## Sheet: circRNA profiling plasma
Supplementary Table S7: Detectability of circRNA top candidates in EV-enriched plasma samples.
circRNA	Nb. of patients detected in	Percent patients detected in	Mean detection level (counts)
chr4_144464661-144465125_SMARCA5	54	100	262.701
chr13_33091993-33101669_N4BP2L2	54	100	80.9853
chr11_33307958-33309057_HIPK3	53	98.1481	75.2429
chr2_148653869-148657467_ACVR2A	48	88.8889	57.231
chr1_117944807-117963271_MAN1A2	49	90.7407	32.2202
chr18_9182379-9221997_ANKRD12	46	85.1852	22.6162
chr10_112723882-112745523_SHOC2	44	81.4815	21.9254
chr12_116668337-116675510_MED13L	39	72.2222	14.9863
chr2_72945231-72960247_EXOC6B	32	59.2593	14.8993
chr15_41961025-41962156_MGA	33	61.1111	14.0984
chr1_205585605-205593019_ELK4	27	50	12.8969
chr20_34302106-34313077_RBM39	25	46.2963	12.0237
chr16_68155889-68160513_NFATC3	17	31.4815	11.65
chr2_40655612-40657444_SLC8A1	11	20.3704	11.0982
chr8_142264087-142264728_SLC45A4	17	31.4815	10.9243
chr1_247319707-247323115_ZNF124	10	18.5185	10.6523
chr13_51501542-51523641_RNASEH2B	14	25.9259	10.6423
chr4_148778703-148803083_ARHGAP10	8	14.8148	10.5283
chr1_23356961-23377013_KDM1A	10	18.5185	10.5062
chr1_35824525-35827390_ZMYM4	5	9.25926	10.4121
chr18_19345732-19359646_MIB1	7	12.963	10.334
chr13_95813442-95840796_ABCC4	1	1.85185	10.0283
chr3_56626997-56628056_CCDC66	1	1.85185	10.0072
chr10_116879948-116889297_ATRNL1	0	0	10
chr11_92085261-92088570_FAT3	0	0	10
chr12_56094682-56094938_ITGA7	0	0	10
chr16_80718434-80719026_CDYL2	0	0	10
chr18_56601664-56621031_ZNF532	0	0	10
chr19_52364156-52380630_ZNF577	0	0	10
chr1_85331067-85331821_LPAR3	0	0	10
chr21_30693541-30702014_BACH1	0	0	10
chr2_208841374-208842310_PLEKHM3	0	0	10
chr3_3819408-3830758_SUMF1	0	0	10
chr5_36953719-36976504_NIPBL	0	0	10
chr6_158733082-158735300_TULP4	0	0	10
chr6_73005639-73043538_RIMS1	0	0	10
chr7_131060182-131084192_MKLN1	0	0	10
chr7_80418621-80440017_SEMA3C	0	0	10
chrX_139865339-139866824_CDR1as	0	0	10
