# Supplementary material for: The transcriptional landscape and biomarker potential of circular RNAs in prostate cancer
Source: Genome Med. 2022 Jan 25;14:8. doi: 10.1186/s13073-021-01009-3 (PMC8788096; doi:10.1186/s13073-021-01009-3)
Supplement: Supplementary file 10 — Additional file 10. Expression data of circRNA in cohort 1. [file 13073_2021_1009_MOESM10_ESM.tsv]

Patient_no	1	2	3	4	5	6	7	8	9	10	11	12	13	14	15	16	17	18	19	20	21	22	23	24	25	26	27	28	29	30	31	32	33	34	35	36	37	38	39	40	41	42	43	44	45	46	47	48	49
Sample_type	AN	AN	AN	AN	AN	AN	AN	AN	AN	AN	AN	AN	AN	AN	AN	AN	AN	AN	AN	AN	AN	AN	AN	AN	AN	AN	AN	AN	AN	AN	AN	MPC	MPC	MPC	MPC	MPC	MPC	MPC	MPC	MPC	MPC	MPC	MPC	MPC	MPC	MPC	MPC	MPC	LPC
chr1:100127874-100133322	0	0	0	0	0	0	0	0	0	0	0	0	0	0	0	0	0	0	0	0	0	0	0	0	0	0	0	0	0	0	0	0	0	0	0	0	0	0	0	0	0	0	0	0	0	0	0	0	0
chr1:10032075-10041228	0	0	0	0	0	0	0.071387832	0	0	0	0	0	0.071017633	0	0	0	0	0	0	0.158497306	0	0.109729684	0	0	0	0	0	0	0	0	0	0	0	0	0	0	0	0	0	0.097991536	0	0	0	0	0	0	0	0	0
chr1:100335955-100343384	0	0	0	0	0.057218128	0	0	0.058357389	0	0	0	0	0	0	0	0	0	0	0	0	0	0	0	0	0.105372572	0	0	0	0	0	0	0	0	0	0	0	0	0	0	0	0	0	0	0	0	0	0	0	0
chr1:100515464-100527505	0	0	0	0	0	0	0	0	0	0	0	0	0	0.063713694	0	0	0	0	0	0	0	0	0	0	0	0	0	0	0	0	0	0	0	0	0	0	0	0	0	0	0	0	0	0	0	0	0	0	0
chr1:100515464-100535241	0	0	0	0	0	0.06335961	0	0	0	0	0	0	0	0	0	0	0	0	0	0	0	0	0	0	0	0	0	0	0	0	0	0	0	0	0	0	0	0	0	0	0	0	0	0	0	0	0	0	0
chr1:100602437-100606070	0	0	0	0	0	0	0	0	0	0	0	0	0	0	0	0	0	0	0	0	0	0	0	0	0	0	0	0	0.052442034	0	0	0	0	0	0	0	0	0	0	0	0	0	0	0	0	0	0	0	0
chr1:100602437-100609699	0	0	0	0	0	0	0	0	0	0	0	0	0.071017633	0	0	0	0	0	0	0	0	0	0	0	0	0	0	0	0	0	0	0	0	0	0	0	0	0	0	0	0	0	0	0	0	0	0	0	0
chr1:100617940-100638926	0	0	0	0	0	0	0	0	0	0	0	0	0	0	0	0	0	0	0	0	0	0.054864842	0	0	0	0	0	0	0	0	0	0	0	0	0	0	0	0	0	0	0	0	0	0	0	0	0	0	0
chr1:100843101-100856380	0	0	0	0	0	0	0	0	0	0	0	0	0	0	0	0	0	0	0	0	0	0	0	0	0	0	0	0	0	0	0	0	0	0	0	0	0	0	0	0	0	0	0	0.169917875	0	0	0	0	0
chr1:100849021-100908552	0	0	0	0	0	0	0	0	0	0.08502879	0	0	0	0.063713694	0	0	0	0	0	0	0	0	0	0	0	0	0	0	0	0	0	0	0	0	0	0	0	0	0	0	0	0	0	0	0	0	0	0	0
chr1:100856287-100908552	0	0	0	0	0	0	0	0.116714779	0	0.08502879	0	0	0.071017633	0	0	0	0	0	0	0	0	0	0	0.09432813	0	0	0	0	0	0	0	0	0	0	0	0.069536152	0	0	0	0	0	0	0	0	0	0	0	0	0
chr1:100856287-100921048	0	0	0	0	0	0	0	0	0	0	0	0	0	0	0	0	0	0	0	0	0	0	0	0	0	0	0	0	0	0.085867446	0	0	0	0	0	0	0	0	0	0	0	0	0	0	0	0	0	0	0
chr1:100889777-100908552	0.100954892	0.08527445	0.202575431	0.213699788	0.143045321	0.126719219	0.071387832	0	0.070859147	0.212571974	0.123000046	0	0.071017633	0.222997929	0	0.067224981	0.094568645	0.265943389	0.115975546	0	0	0.082297263	0	0	0.175620953	0	0.088272375	0.085046399	0	0.200357375	0	0	0.101334895	0	0.51708915	0	0	0	0.213353913	0	0	0.161623166	0	0.792950085	0	0	0.099815428	0	0
chr1:100905487-100933650	0	0	0	0	0	0	0	0	0	0	0	0	0	0	0	0	0	0	0	0	0	0	0	0	0	0	0	0	0	0	0	0	0	0	0	0	0	0	0	0	0	0	0	0	0	0	0	0	0
chr1:100960373-100964818	0	0	0	0	0	0	0.107081748	0.058357389	0	0	0	0	0	0.063713694	0	0	0	0	0	0	0	0	0	0	0	0	0	0	0	0	0	0	0	0	0	0	0	0	0	0	0	0	0	0	0	0	0	0	0
chr1:101372407-101387397	0.151432338	0.056849633	0.081030172	0	0	0.095039415	0.071387832	0	0	0	0	0	0	0	0.133080941	0	0	0	0	0	0	0.082297263	0	0.09432813	0	0.097133141	0.132408563	0.141743999	0.052442034	0.114489928	0	0	0.067556596	0	0	0	0	0	0	0	0	0.188560361	0	0	0	0	0	0	0
chr1:10155518-10165802	0	0.1705489	0	0	0	0.190078829	0.071387832	0.058357389	0	0	0	0	0.071017633	0	0	0.100837472	0.157614409	0.132971695	0	0	0	0.082297263	0	0.09432813	0	0.097133141	0	0.0566976	0	0	0	0	0.067556596	0.084053468	0	0	0	0	0.060958261	0	0	0.053874389	0	0	0	0	0	0	0
chr1:10195045-10197263	0	0	0	0	0	0	0.071387832	0	0	0	0	0	0	0	0	0	0	0	0	0	0.097543944	0	0	0	0	0	0	0.0566976	0	0	0	0	0	0	0	0	0	0	0	0	0	0	0	0	0	0	0	0	0
chr1:10204997-10211619	0	0	0	0	0	0	0	0	0	0	0	0	0	0	0	0	0	0	0	0	0	0	0	0	0	0	0	0	0.052442034	0	0	0	0	0	0	0	0	0	0	0	0	0	0	0	0	0	0	0	0
chr1:10207020-10221344	0.100954892	0	0.081030172	0	0	0	0	0	0	0	0	0	0	0	0	0	0	0	0	0	0	0	0	0	0	0	0	0	0	0	0	0	0	0	0	0	0	0	0	0	0	0	0	0	0	0	0	0	0
chr1:10209241-10221344	0	0	0	0	0	0	0	0.058357389	0	0	0	0	0	0	0	0	0	0	0	0	0	0	0	0	0.105372572	0	0	0	0	0	0	0	0	0	0	0	0	0	0	0	0	0	0	0	0	0	0	0	0
chr1:10321962-10332364	0	0	0	0	0	0	0	0	0	0	0	0	0	0	0	0	0	0	0	0	0	0	0	0	0	0	0	0	0	0	0	0	0	0	0	0	0	0	0	0	0	0	0	0	0	0	0	0	0
chr1:10327437-10328321	0	0	0	0	0	0	0	0	0	0	0	0	0	0	0	0	0	0	0	0	0	0	0	0	0	0	0	0	0	0	0	0	0.067556596	0	0	0.069536152	0	0	0	0	0	0	0	0	0	0	0	0	0
chr1:10335485-10342591	0	0	0	0.071233263	0	0	0	0	0	0	0	0	0	0	0	0	0	0	0	0	0	0	0	0	0	0	0	0	0	0	0	0	0	0	0	0	0	0	0	0	0	0	0	0	0	0	0	0	0
chr1:10351139-10357304	0	0	0	0.106849894	0	0	0	0	0	0	0	0	0	0	0	0	0	0	0	0	0.065029296	0	0	0	0	0	0	0	0	0	0	0	0	0	0	0	0	0	0	0	0	0	0	0	0	0	0	0	0
chr1:10380100-10436734	0	0	0	0	0	0	0.107081748	0	0	0	0	0	0	0	0	0	0.094568645	0	0	0	0	0	0	0	0	0	0	0	0	0	0	0	0	0	0	0	0	0	0	0	0	0	0	0	0	0	0	0	0
chr1:104070316-104093695	0	0	0	0	0	0	0	0	0	0	0	0	0	0	0	0	0	0	0	0	0	0	0	0	0	0	0	0	0	0	0	0	0	0	0	0	0	0	0.091437391	0	0	0	0	0	0	0	0	0	0
chr1:104070316-104095939	0	0	0	0	0	0	0	0	0	0	0	0	0	0	0	0	0.094568645	0	0	0	0	0	0	0	0	0	0	0	0.183547119	0	0	0	0	0	0	0	0	0	0	0	0	0	0	0	0	0	0	0	0
chr1:10407818-10408791	0	0.056849633	0.081030172	0	0	0	0	0	0	0	0	0	0	0.095570541	0	0	0	0	0	0	0	0	0	0	0.105372572	0	0	0	0	0	0	0	0.101334895	0	0	0	0	0	0	0	0	0	0	0	0	0	0	0	0
chr1:104108056-104118162	0.302864676	0.483221882	0.486181033	0.28493305	0.772444734	0.791995122	1.284980975	0.5543952	0.38972531	0.552687133	0.584250219	0.394521233	0.213052899	0.637136941	1.197728468	0.773087285	0.725026281	1.063773557	0.850487341	0.158497306	0.84538085	0.932702318	0.312230019	0	0	0.647554275	0.308953313	0.396883197	0.839072546	0	0.759132463	0.079724126	0.945792351	0	0	0.104304229	0	0	0.243833043	0	0.39572184	0.323246333	0	0	0	0.356446873	0	0	0.080111595
chr1:104108056-104164515	0	0.113699266	0.121545258	0	0	0.095039415	0.214163496	0.116714779	0.106288721	0	0	0	0	0.286711623	0.199621411	0.100837472	0.189137291	0.099728771	0.115975546	0	0	0.137162106	0	0.141492195	0	0	0	0.0566976	0.104884068	0.228979857	0.159817361	0	0	0	0	0	0	0	0	0	0	0.053874389	0	0	0	0	0	0	0
chr1:104108056-104258640	0	0.113699266	0.121545258	0	0.200263449	0.06335961	0.17846958	0.087536084	0.177147868	0.255086369	0	0	0	0.222997929	0	0	0	0	0.347926639	0	0.195087889	0	0	0	0.140496762	0.129510855	0.088272375	0.0566976	0.235989154	0.228979857	0	0	0.067556596	0	0	0	0	0	0.060958261	0	0.056531691	0.053874389	0	0	0	0	0	0	0
chr1:10423340-10425706	0	0	0	0	0	0	0	0	0	0	0	0	0	0	0	0	0	0	0	0	0	0	0	0	0.070248381	0	0	0	0	0	0	0	0	0	0	0	0	0	0	0	0	0	0	0	0	0	0	0	0
chr1:10463127-10464336	0	0	0	0	0	0	0	0	0	0	0	0	0	0	0	0	0.126091527	0	0	0	0.065029296	0	0	0	0	0	0	0	0	0	0	0	0	0.126080203	0	0	0	0	0	0	0	0	0	0	0	0	0	0	0
chr1:10493898-10502498	0	0	0	0	0	0	0	0	0	0.08502879	0	0	0	0	0	0	0	0	0	0	0.065029296	0	0	0	0	0	0	0	0	0	0	0	0	0	0	0	0	0	0	0	0	0	0	0	0	0	0	0	0
chr1:10500403-10502498	0	0	0.162060344	0.106849894	0	0	0	0.058357389	0	0.255086369	0	0.071731133	0	0	0	0	0.063045764	0.199457542	0	0	0	0	0	0	0.105372572	0.064755427	0	0	0	0	0	0	0	0	0	0	0.318688635	0	0	0	0	0.080811583	0	0	0	0	0.099815428	0	0
chr1:10527246-10529395	0	0	0	0	0	0	0	0	0	0	0	0	0	0	0	0	0	0	0	0.158497306	0	0	0	0	0	0	0	0	0	0	0	0	0	0	0	0	0	0	0	0	0	0	0	0	0	0	0	0	0.080111595
chr1:107373875-107386436	0	0	0	0	0	0	0	0	0	0	0	0	0	0	0	0	0	0	0	0	0	0	0	0.141492195	0	0	0	0	0	0	0	0	0	0	0	0	0	0	0	0	0	0	0	0	0	0	0	0	0
chr1:10753930-10821162	0	0	0	0	0	0	0	0	0	0	0	0	0	0	0	0	0	0	0	0	0	0	0	0	0	0	0	0	0	0	0	0	0	0	0	0	0	0	0	0	0	0	0	0	0	0	0	0	0
chr1:107866903-107867544	0	0.142124083	0.486181033	0	0	0.158399024	0.17846958	0.087536084	0	0	0.092250035	0.1075967	0.319579348	0.095570541	0.199621411	0.201674944	0	0.099728771	0.077317031	0	0.065029296	0.109729684	0	0.09432813	0.140496762	0	0.132408563	0.0566976	0.078663051	0.171734893	0.07990868	0	0	0	0	0	0	0	0.243833043	0	0	0.053874389	0	0	0	0	0	0	0
chr1:108226109-108247683	0	0	0	0	0	0	0	0	0	0	0	0	0.071017633	0	0	0	0	0	0	0	0	0	0	0	0	0	0	0	0	0	0	0	0	0	0	0	0	0	0	0	0	0	0	0	0	0	0	0	0
chr1:108690900-108703915	0.151432338	0.056849633	1.215452583	0.28493305	0.085827193	0.285118244	0.392633076	0.087536084	0.070859147	0.637715923	0.061500023	0	0.745685146	0.286711623	0.266161882	0.235287435	0.157614409	0.132971695	0.347926639	0.158497306	0.130058592	0.274324211	0	0.518804714	0.421490286	0.226643996	0.088272375	0.141743999	0.183547119	0.200357375	0.199771701	0	0.101334895	0	0	0	0	0	0.335270434	0.065327691	0.113063383	0.188560361	0	0.169917875	0	0	0	0	0
chr1:108697604-108728576	0	0.056849633	0	0	0	0	0.071387832	0	0	0	0	0	0	0	0	0	0	0	0	0	0	0	0	0	0	0	0	0	0	0	0	0	0	0	0	0	0	0	0	0	0	0	0	0	0	0	0	0	0
chr1:109294878-109302707	0	0	0	0.071233263	0	0.06335961	0	0.087536084	0	0	0	0	0.071017633	0	0	0	0	0.099728771	0	0	0.065029296	0	0	0	0	0	0	0	0	0	0	0	0	0	0	0	0	0	0	0	0	0	0	0	0	0	0	0	0
chr1:109325043-109337529	0	0	0	0	0	0	0	0	0	0	0	0	0	0	0	0	0	0	0	0	0	0	0	0	0	0	0	0	0	0	0	0	0	0	0	0	0	0	0	0	0	0	0	0	0	0	0	0	0
chr1:109336203-109342927	0	0	0	0	0	0	0	0.087536084	0	0	0	0	0.071017633	0	0	0	0	0	0	0	0	0	0	0	0	0	0	0.085046399	0	0	0	0	0	0	0	0	0	0	0	0	0	0	0	0	0	0	0	0	0
chr1:109427896-109446876	0	0	0	0	0	0	0	0	0	0	0	0	0	0	0	0	0	0	0	0	0	0	0	0	0	0	0	0	0	0	0	0	0	0	0	0	0	0	0	0	0	0	0	0	0	0	0	0	0
chr1:109482257-109486679	0	0	0	0	0	0	0	0	0	0	0	0	0	0	0	0	0	0	0	0	0	0	0	0	0	0	0	0	0.052442034	0	0	0	0	0	0	0	0	0	0	0	0	0	0	0	0	0	0	0	0
chr1:109486096-109486679	0	0	0	0	0	0	0	0	0	0	0	0	0	0	0	0	0	0	0	0	0	0	0	0	0	0	0	0	0	0	0	0	0	0	0	0	0	0	0	0	0	0	0	0	0	0	0	0	0
chr1:109486096-109493070	0	0	0	0.071233263	0	0	0	0	0	0	0	0	0	0	0	0.067224981	0	0	0	0	0	0	0	0	0	0	0	0	0	0	0	0	0	0	0	0	0	0	0	0	0	0	0	0	0	0	0	0	0
chr1:109553537-109554340	0	0	0	0	0	0	0	0	0	0	0.123000046	0	0	0	0	0	0	0	0	0	0	0	0	0	0	0	0	0	0	0	0	0	0	0	0	0	0	0	0	0	0	0	0	0	0	0	0	0	0
chr1:109714487-109716459	0	0	0	0	0	0	0	0	0	0	0	0	0	0	0	0	0	0	0	0	0	0	0	0	0	0	0	0	0	0	0	0	0	0	0	0	0	0	0	0	0	0	0	0	0	0	0	0	0.080111595
chr1:109766599-109772194	0	0	0	0	0	0	0	0	0	0	0	0	0	0	0	0	0	0	0	0	0	0	0	0	0	0	0	0	0	0	0	0	0	0	0	0	0	0	0	0	0	0	0	0	0	0	0	0	0
chr1:109773499-109774408	0	0	0	0	0	0	0	0.087536084	0	0.08502879	0	0	0	0	0	0	0	0	0	0	0	0	0	0	0.070248381	0	0	0	0	0	0	0	0	0	0	0	0	0	0	0	0	0.053874389	0	0	0	0	0	0	0
chr1:109883345-109888503	0	0	0	0	0	0	0	0	0	0	0	0	0	0.095570541	0	0	0	0	0.077317031	0	0	0	0	0	0	0	0	0	0	0	0	0	0	0	0	0	0	0	0	0	0	0	0	0	0	0	0	0	0
chr1:109884635-109888503	0	0	0	0	0	0	0	0	0	0	0	0	0	0	0	0	0	0	0	0	0	0	0	0	0	0	0	0	0	0	0	0	0	0	0	0	0	0	0	0	0	0	0	0	0	0	0	0	0
chr1:110121825-110129504	0	0	0.081030172	0	0	0	0	0	0	0	0	0	0	0	0	0	0	0	0	0	0	0	0	0	0.070248381	0	0	0	0	0	0	0	0	0	0	0	0	0	0	0	0	0	0	0	0	0	0	0	0
chr1:110203786-110233186	0	0	0	0	0	0	0	0	0	0	0	0	0	0	0	0	0	0	0	0	0.195087889	0	0	0	0	0	0	0	0	0	0	0	0	0	0	0	0	0	0	0	0	0	0	0	0	0	0.066543619	0	0
chr1:110207632-110233186	0	0.113699266	0.081030172	0	0	0.126719219	0.107081748	0.087536084	0	0	0.061500023	0	0.071017633	0	0.133080941	0	0.126091527	0	0	0	0	0	0	0	0	0	0	0	0	0.114489928	0.07990868	0	0	0	0	0	0	0	0	0	0	0	0	0	0	0.059407812	0	0	0
chr1:110765585-110768800	0	0	0	0	0	0	0	0	0	0	0	0	0	0	0	0	0	0	0	0	0	0	0	0	0	0	0	0.0566976	0	0	0	0	0	0	0	0	0	0	0	0	0	0	0	0	0	0	0	0	0
chr1:11076900-11080656	0	0	0	0	0	0	0	0	0	0	0	0	0	0	0	0	0	0	0	0	0	0	0	0	0	0	0	0	0	0	0	0	0	0	0	0	0	0	0	0	0	0	0	0	0	0	0	0	0
chr1:11130956-11137005	0	0	0	0	0	0	0.071387832	0	0	0	0.092250035	0	0	0	0	0	0.063045764	0	0	0	0	0	0	0	0	0	0	0	0	0	0	0	0	0	0	0	0	0	0	0	0	0	0	0	0	0	0	0	0
chr1:11133990-11134383	0	0	0	0	0	0	0	0	0	0	0	0	0	0	0	0	0	0	0	0	0.065029296	0	0	0	0	0	0	0	0	0	0	0	0	0	0	0	0	0	0	0	0	0	0	0	0	0	0	0	0
chr1:111434013-111435155	0	0	0	0	0	0	0	0	0	0	0	0	0	0.095570541	0	0	0	0	0	0	0	0	0	0	0	0	0	0	0	0	0	0	0	0	0	0	0	0	0.060958261	0	0	0.053874389	0	0	0	0	0	0	0
chr1:111690263-111695993	0	0	0	0	0	0	0	0	0	0	0	0	0	0	0	0	0	0	0	0	0	0	0	0	0	0	0	0	0	0	0	0	0	0	0	0	0	0	0	0	0	0	0	0	0	0	0	0	0
chr1:111690263-111703918	0	0.056849633	0.283605603	0	0.085827193	0	0.107081748	0.116714779	0	0.212571974	0.092250035	0.071731133	0.355088165	0.222997929	0	0	0	0.099728771	0.309268124	0.316994612	0.195087889	0.109729684	0.069384449	0.518804714	0	0.161888569	0	0	0.209768136	0.057244964	0.119863021	0	0.202669789	0	0	0	0	0	0.152395652	0.097991536	0.084797537	0.377120722	0	0	0	0	0	0	0
chr1:111690263-111717585	0	0	0.081030172	0	0	0	0	0	0.106288721	0	0	0	0	0	0	0	0	0	0	0	0	0	0	0	0	0	0	0	0	0	0	0	0	0	0	0	0	0	0	0	0	0	0	0	0	0	0	0	0
chr1:11184554-11193254	0	0	0	0	0	0	0	0	0	0.127543185	0	0	0.071017633	0	0	0	0.094568645	0	0	0	0	0	0	0	0	0	0	0	0	0	0	0	0.067556596	0	0	0	0	0	0	0	0	0	0	0	0	0	0	0	0
chr1:111998707-112002258	0	0	0.081030172	0	0	0	0.071387832	0	0	0	0	0	0	0	0	0	0	0.066485847	0	0	0	0	0	0	0	0	0	0	0	0	0	0	0	0	0	0	0	0	0	0	0	0	0	0	0	0	0	0	0
chr1:113098489-113159517	0	0	0.121545258	0	0	0.06335961	0	0	0	0	0.061500023	0	0	0	0.133080941	0	0	0	0.077317031	0	0	0	0	0	0	0	0	0.0566976	0	0	0	0	0	0	0	0	0	0	0	0	0	0	0	0	0	0	0	0	0
chr1:113119607-113126748	0	0	0.081030172	0	0	0	0	0	0	0	0	0	0	0	0	0	0	0	0	0	0	0.054864842	0	0	0	0	0	0	0.052442034	0.085867446	0	0	0	0	0	0	0	0	0.060958261	0	0	0	0	0	0	0	0	0	0
chr1:113119607-113134225	0	0	0	0	0	0	0	0	0	0	0	0	0	0	0	0	0	0	0	0	0	0	0	0	0	0	0	0	0.078663051	0	0	0	0	0	0	0	0	0	0	0	0	0	0	0	0	0	0	0	0
chr1:113119607-113140708	0	0	0	0	0	0	0.071387832	0	0	0	0	0	0	0	0	0	0	0.066485847	0	0	0	0	0	0	0	0	0	0	0	0	0	0	0	0	0	0	0	0	0	0	0	0	0	0	0	0	0	0	0
chr1:113119607-113143470	0	0	0	0	0	0	0	0	0	0	0	0	0	0	0	0	0	0	0	0	0	0	0	0	0	0	0	0	0	0	0	0	0	0	0	0	0	0	0	0	0	0	0	0	0	0	0	0	0
chr1:113119607-113159517	0	0	0	0	0	0	0	0	0	0	0	0	0	0	0	0	0	0	0	0	0	0	0	0	0.070248381	0	0	0	0	0	0	0	0	0	0	0	0	0	0	0	0	0	0	0	0	0	0	0	0
chr1:113124613-113140708	0	0	0	0	0	0	0	0	0	0	0	0	0	0	0	0	0	0	0	0	0	0	0	0	0	0	0	0	0.052442034	0	0	0	0	0	0	0	0	0	0	0.065327691	0	0	0	0	0	0	0	0	0
chr1:113124613-113159517	0	0	0.121545258	0.106849894	0	0	0	0	0	0	0	0	0	0	0	0	0	0	0	0	0	0	0	0	0	0	0	0.0566976	0	0	0	0	0	0	0	0	0	0	0	0	0	0	0	0	0	0	0	0	0
chr1:113134146-113159517	0	0.056849633	0	0	0	0	0	0	0	0	0	0	0	0	0	0	0	0	0	0	0	0	0	0	0	0	0	0	0	0	0	0	0	0	0	0	0	0	0	0	0	0	0	0	0	0	0	0	0
chr1:113140592-113143470	0	0	0	0	0	0	0	0	0	0	0	0	0	0	0	0	0	0.066485847	0.115975546	0	0	0	0	0	0	0	0	0	0	0	0	0	0	0	0	0	0	0	0	0	0	0	0	0	0	0	0	0	0
chr1:113140592-113159517	0	0	0	0	0	0	0	0	0	0	0	0	0	0	0	0	0	0	0.077317031	0	0	0.054864842	0	0	0	0	0	0	0	0	0	0	0	0	0	0	0	0	0	0	0	0	0	0	0	0	0	0	0
chr1:113153462-113159517	0	0	0	0	0	0	0	0	0	0	0	0	0	0	0	0	0	0	0	0	0	0	0	0	0	0	0	0	0	0	0	0	0	0	0	0	0	0	0.060958261	0	0	0	0	0	0	0	0	0	0
chr1:113196219-113202401	0.100954892	0.1705489	0.648241378	0.106849894	0.114436257	0.158399024	0.214163496	0.116714779	0.141718295	0.637715923	0	0	0.674667513	0.159284235	0.199621411	0.100837472	0.094568645	0.199457542	0.115975546	0.158497306	0.195087889	0.137162106	0.173461121	0.141492195	0.316117715	0.291399424	0.397225688	0.141743999	0.157326102	0.14311241	0.07990868	0	0.067556596	0	0	0.104304229	0	0	0.213353913	0	0.169595074	0.484869499	0	0.169917875	0	0.089111718	0	0	0.080111595
chr1:113196219-113209767	0	0	0.243090517	0	0	0	0	0	0	0.08502879	0	0	0.106526449	0.063713694	0	0	0	0	0	0	0	0	0	0	0	0	0	0	0	0	0	0	0	0	0	0	0	0	0.091437391	0	0	0	0	0	0	0	0	0	0
chr1:113655100-113662145	0	0	0	0	0	0	0	0	0	0	0	0	0	0	0	0	0	0	0	0	0	0	0	0	0	0	0	0	0.052442034	0	0	0	0	0	0	0	0	0	0	0	0	0	0	0	0	0	0	0	0
chr1:114128008-114137182	0	0	0	0	0	0	0	0	0	0	0	0	0	0	0	0	0	0	0	0	0	0.054864842	0	0	0	0	0	0	0	0	0	0	0	0	0	0.069536152	0	0	0	0	0	0	0	0	0	0	0	0	0
chr1:114128008-114165616	0	0	0	0	0	0	0	0	0	0	0	0	0	0	0	0	0	0	0	0	0	0	0	0	0	0	0	0	0	0	0	0	0	0	0	0	0	0	0	0	0	0	0	0	0	0	0.066543619	0	0
chr1:114214355-114216087	0	0	0	0	0	0	0	0	0	0	0	0	0	0	0	0	0	0	0	0	0	0	0	0	0	0	0	0	0	0	0	0	0	0	0	0	0	0	0.121916522	0	0.056531691	0	0	0	0	0.059407812	0	0	0
chr1:114246702-114249344	0	0	0	0	0	0	0	0	0	0	0	0	0	0	0	0	0	0	0	0	0	0	0	0	0	0	0	0	0	0	0	0	0	0	0	0	0	0	0	0	0.056531691	0	0	0	0	0	0	0	0
chr1:114248511-114254735	0	0	0	0	0	0	0	0	0	0	0	0	0	0	0	0	0	0	0	0	0	0	0	0	0	0	0	0	0	0	0	0	0	0	0	0	0	0	0	0	0	0	0	0	0	0	0	0	0
chr1:114372213-114377061	0	0	0	0	0	0	0.35693916	0	0	0	0	0	0	0	0	0	0.126091527	0	0	0	0.195087889	0	0	0.09432813	0	0	0.088272375	0.0566976	0.052442034	0	0	0	0.371561281	0	0	0	0	0	0.091437391	0	0	0.296309138	0	0	0	0.118815624	0	0	0
chr1:114372213-114397671	0	0	0	0	0	0	0	0	0	0.08502879	0	0	0	0	0	0	0	0	0	0	0	0	0	0	0	0	0	0	0	0	0	0	0	0	0	0	0	0	0	0	0	0	0	0.113278584	0	0	0	0	0
chr1:114375732-114397671	0	0	0	0	0	0	0	0	0	0	0	0	0	0	0	0	0	0.066485847	0	0	0	0	0	0	0	0	0	0	0	0	0	0	0	0	0	0	0	0	0	0	0	0	0	0	0	0	0	0	0
chr1:114377531-114397671	0	0	0.162060344	0	0	0	0	0.087536084	0	0	0	0	0	0	0	0	0	0.199457542	0	0	0	0	0	0	0	0	0	0	0	0	0	0	0.135113193	0	0	0	0	0	0.091437391	0	0	0.215497555	0	0	0	0.207927343	0	0	0
chr1:114380211-114381242	0	0	0	0	0	0	0	0	0	0	0	0	0	0	0	0	0	0	0	0	0	0	0	0	0	0	0	0	0	0	0	0	0	0	0	0	0	0	0	0	0	0.053874389	0	0	0	0	0	0	0
chr1:114391161-114397671	0	0	0	0	0	0	0	0	0	0	0	0	0	0.095570541	0	0	0	0	0	0	0	0	0	0.09432813	0	0	0	0	0	0	0	0	0	0	0	0	0	0	0	0	0	0.134685972	0	0	0	0	0	0	0
chr1:114483003-114484081	0	0	0.121545258	0	0	0	0	0	0	0	0	0	0	0	0	0	0	0	0	0	0	0	0	0	0	0.064755427	0	0	0	0	0	0	0	0	0	0	0	0	0	0	0	0	0	0	0	0	0	0	0
chr1:115005725-115006178	0	0	0	0	0	0	0	0	0	0	0	0	0.071017633	0	0	0	0	0	0.115975546	0	0	0	0	0.09432813	0	0	0	0	0	0.14311241	0	0	0	0	0	0	0	0	0	0	0	0	0	0	0	0	0	0	0
chr1:115005725-115007010	0	0.284248166	0.52669612	0.106849894	0.085827193	0.285118244	0.285551328	0.175072168	0.070859147	0.255086369	0.123000046	0.071731133	0.319579348	0.318568471	0	0.168062453	0.346751699	0.36567216	0.077317031	0.237745959	0.292631833	0.24689179	0.138768897	0.188656259	0.175620953	0.356154851	0	0.141743999	0.471978307	0.228979857	0	0	0.270226386	0.084053468	0.775633725	0	0	0.849561371	0.457186956	0.163319227	0.056531691	0.323246333	0	0	0	0.059407812	0	0	0.080111595
chr1:115262199-115263338	0	0	0	0	0	0	0	0	0	0	0	0	0.213052899	0	0	0	0	0	0	0	0	0	0	0	0	0	0	0.0566976	0	0	0	0	0	0.126080203	0	0	0	0	0	0	0	0	0	0.113278584	0	0	0	0	0
chr1:115262199-115269711	0	0	0	0	0	0	0	0	0	0	0	0	0	0	0	0	0	0	0	0	0	0	0	0	0	0	0	0	0	0	0	0	0	0	0	0	0	0	0	0	0	0	0	0	0	0	0	0	0
chr1:115262199-115280693	0	0	0.081030172	0	0	0	0	0	0	0	0	0	0	0	0	0	0.094568645	0	0	0	0	0	0	0	0	0	0	0	0	0	0	0	0	0	0	0	0	0	0	0	0	0	0	0	0	0	0	0	0
chr1:115267841-115280693	0	0.08527445	0	0	0	0.126719219	0	0	0	0.127543185	0.061500023	0	0.071017633	0	0	0.067224981	0.094568645	0	0	0	0	0	0	0	0	0	0	0	0	0	0	0	0.067556596	0	0	0.069536152	0	0	0.121916522	0.065327691	0	0	0	0	0	0	0	0	0
chr1:115276352-115280693	0	0	0	0	0	0	0.071387832	0	0	0	0	0	0	0	0	0.067224981	0	0	0	0	0	0	0	0	0.105372572	0	0	0	0	0.057244964	0	0	0	0	0	0	0	0	0.091437391	0	0	0	0	0	0	0	0	0	0.080111595
chr1:115592976-115603159	0	0	0	0	0	0	0	0	0	0	0	0	0	0	0	0	0	0	0	0	0.065029296	0	0	0	0	0	0	0	0	0	0	0	0	0	0	0	0	0	0	0	0	0	0	0	0	0	0	0	0
chr1:1158623-1159348	0.403819568	0.426372249	1.25596767	0.712332625	0.057218128	0.348477853	0.35693916	0.379323032	0	0.807773502	0.307500115	0.1075967	1.278317393	0.191141082	0.465783293	0.201674944	0.441320345	0.36567216	0.811828825	1.109481142	0.195087889	0.219459369	0	1.131937557	0.842980573	0.485665706	0.308953313	0	0	0.343469785	0.799086804	0	0	0.336213874	0	0.069536152	0	0	0.243833043	0.065327691	0.254392611	0.323246333	0.446424785	0.226557167	0	0.237631249	0.133087237	0	0
chr1:116202261-116206889	0	0	0	0	0	0	0	0	0	0	0	0	0	0	0	0	0	0	0	0	0	0	0	0	0	0	0	0	0	0	0	0	0	0	0	0	0	0	0	0	0	0	0	0	0	0	0	0	0
chr1:117944807-117948267	0.403819568	0.540071516	0.931846981	0.712332625	0.143045321	0.126719219	0.142775664	0.233429558	0	0.892802292	0	0.179327833	1.278317393	0.159284235	0.665404704	0.168062453	0.283705936	0.166214618	0.463902186	0.396243265	0.260117185	0.384053896	0.173461121	1.131937557	0.561987049	0.161888569	0.132408563	0.226790398	0.340873222	0.314847303	0.439497742	0	0.067556596	0.168106937	0	0	0	0.424780686	0.365749565	0	0.056531691	0.269371944	0	0	0.1991009	0.118815624	0	0	0
chr1:117944807-117957453	1.766710609	1.136992665	5.42902154	3.276730077	0.429135963	0	0.856653983	0.846182147	0.460584458	3.996353115	0.430500162	0.681445767	6.214042885	0.700850635	2.195835525	0.907537248	0.914163571	1.263231099	1.855608744	1.347227102	0.617778314	1.207026529	0.520383364	4.244765838	3.090928767	0.77706513	0.706179	0.793766394	1.363492887	0.858674463	1.718036628	0.358758566	0.641787666	1.176748558	0.51708915	0.486753067	0.956065904	0.637171029	1.462998259	0.391966144	0.734911988	0.754241443	2.232123924	0.396475042	0.132733933	0.623782028	0.465805331	0	0.240334786
chr1:117944807-117963271	3.785808448	2.956180928	9.480530151	7.942508774	2.117070751	0	2.784125445	2.771976	1.948626551	9.990882788	2.675251004	1.219429267	13.38682381	3.02640047	5.855561399	2.823449216	2.458784778	2.426733427	6.649264665	3.803935345	1.723276349	3.511349904	1.734611214	10.75340679	7.621949346	2.460706245	2.64817125	2.296252782	2.386112552	3.205717993	3.875570997	0.837103321	1.891584701	2.731737724	2.0683566	1.008274211	0.796721586	3.823026172	3.535579127	0	1.498089822	2.262724329	3.571398278	0.792950085	0.232284384	1.722826555	1.796677703	0.502598602	1.482064516
chr1:117944807-117984947	1.463845933	1.193842298	3.848933181	1.923298089	0.715226605	1.013753756	0.713878319	0.787824758	0.744021047	2.550863691	0.492000185	0.6455802	4.083513896	0.732707482	1.197728468	0.605024832	0.882640689	0.797830168	2.280852414	1.505724408	0.975439443	0.960134739	0.555075589	1.93372666	1.96695467	0.582798847	0.838587563	0.793766394	0.89151458	1.202144248	1.398401906	0.199310315	0.743122561	1.765122837	0.51708915	0.486753067	0.478032952	0.849561371	1.889706085	0.130655381	0.226126766	1.050550581	1.562486747	0.339835751	0.09955045	0.92082109	2.029580369	0.335065735	0.36050218
chr1:117944807-118009049	0	0.142124083	0.121545258	0	0	0.095039415	0	0.058357389	0.106288721	0.212571974	0	0	0.071017633	0.063713694	0	0.067224981	0	0.066485847	0.231951093	0	0	0.054864842	0	0.377312519	0	0.064755427	0	0.0566976	0.052442034	0.085867446	0.119863021	0	0	0.630401013	0.51708915	0	0	0	0	0	0	0	0	0	0.09955045	0	0.332718093	0	0
chr1:117984852-118009049	0	0	0	0	0	0	0	0	0	0	0	0	0	0	0	0	0	0	0	0	0	0	0	0	0	0	0	0	0	0	0	0	0	0	0	0	0	0	0	0	0	0	0	0	0	0	0	0	0
chr1:118003110-118045592	0	0.198973716	0	0	0	0.158399024	0.249857412	0.058357389	0.177147868	0	0	0	0	0.191141082	0	0.168062453	0.157614409	0.099728771	0	0	0.16257324	0.137162106	0	0	0	0	0	0.141743999	0.183547119	0.171734893	0	0	0	0	0	0	0	0	0.152395652	0	0.056531691	0.080811583	0.446424785	0	0.066366967	0.148519531	0	0	0
chr1:118003110-118065559	0	0	0	0	0	0	0.107081748	0.058357389	0	0	0	0	0	0	0	0	0	0.066485847	0	0	0	0	0	0	0	0.064755427	0	0	0	0	0	0	0	0	0	0	0	0	0	0	0	0	0	0	0	0	0	0	0
chr1:118439454-118463047	0	0	0	0	0	0	0	0	0	0	0	0	0	0	0	0	0	0	0	0	0	0.082297263	0	0	0	0	0	0	0	0	0	0	0	0	0	0	0	0	0	0	0	0	0	0	0	0	0	0	0
chr1:118449127-118461358	0	0	0	0	0	0	0	0	0	0	0	0	0	0	0	0	0	0	0	0	0	0	0	0	0	0	0	0	0	0	0	0	0	0	0	0	0	0	0	0	0	0	0	0	0	0	0	0	0
chr1:118454615-118461358	0	0	0.081030172	0	0	0	0	0	0	0	0.061500023	0	0.071017633	0.063713694	0	0	0	0	0	0	0	0	0	0	0	0	0	0	0.104884068	0.057244964	0	0	0	0.084053468	0	0	0	0	0.060958261	0	0	0	0	0	0	0	0	0	0
chr1:1192371-1192690	0	0	0	0	0	0	0	0	0	0	0	0	0	0	0	0	0	0.099728771	0	0	0	0	0	0	0	0	0	0	0	0	0	0	0	0	0	0	0	0	0.091437391	0	0	0	0	0.113278584	0	0	0	0	0
chr1:119805524-119820595	0	0	0	0	0	0	0	0	0	0	0	0	0	0	0	0	0	0	0	0	0	0	0	0	0	0	0	0	0	0.057244964	0	0	0	0	0	0	0	0	0	0	0	0	0	0	0	0	0	0	0
chr1:120129943-120131140	0	0.056849633	0	0	0	0	0	0	0	0	0	0	0	0	0	0	0	0	0	0	0	0	0	0	0	0	0	0	0	0	0	0	0	0	0	0	0	0	0	0	0	0	0	0	0	0	0	0	0
chr1:12049221-12052747	0	0	0.081030172	0	0	0	0	0	0	0	0	0	0	0	0	0	0	0	0	0	0	0	0	0	0	0	0	0	0	0	0	0	0	0	0	0	0	0	0	0	0	0	0	0	0	0	0	0	0
chr1:12061457-12062160	0	0.142124083	0.243090517	0	0.114436257	0.190078829	0.142775664	0.087536084	0.141718295	0.127543185	0.061500023	0	0.355088165	0.222997929	0	0	0.063045764	0.166214618	0.193292577	0	0.097543944	0.274324211	0.104076673	0	0	0	0.132408563	0.198441598	0.104884068	0.228979857	0	0	0.101334895	0	0	0	0	0	0.091437391	0	0.056531691	0	0	0	0.066366967	0	0	0	0
chr1:12335881-12338095	0.25238723	0.397947433	0.364635775	0.142466525	0.34330877	0.348477853	0.464020907	0.262608253	0.212577442	0.212571974	0.184500069	0.2151934	0.319579348	0.445995859	0.199621411	0.470574869	0.252183054	0.265943389	0.154634062	0	0.390175777	0.219459369	0.069384449	0	0.421490286	0.226643996	0.17654475	0.226790398	0.340873222	0.14311241	0.359589062	0.079724126	0.236448088	0.084053468	0	0.069536152	0	0	0.121916522	0	0.226126766	0.269371944	0	0	0.232284384	0.297039061	0.066543619	0	0
chr1:12359258-12368698	0	0	0	0	0	0	0	0	0	0.127543185	0	0	0.106526449	0	0	0	0	0	0	0	0	0	0	0	0	0	0	0	0	0	0	0	0	0	0	0	0	0	0	0	0	0	0	0	0	0.059407812	0	0	0
chr1:12378128-12382021	0	0	0	0	0	0	0	0	0	0	0	0	0	0	0	0	0	0	0	0	0.065029296	0	0	0	0	0	0	0	0	0	0	0	0	0	0	0	0	0	0	0	0	0	0	0	0	0	0	0	0
chr1:12443034-12448115	0	0	0	0	0	0	0	0	0	0	0	0	0	0	0	0	0	0	0	0	0	0	0	0	0	0	0	0	0	0	0	0	0	0	0	0	0	0	0	0	0	0	0	0	0	0	0	0	0
chr1:12443034-12476880	0	0	0	0	0	0	0	0	0	0	0	0	0	0	0	0	0	0	0	0	0	0	0	0	0	0	0	0	0	0	0	0	0	0	0	0	0	0	0	0	0	0	0	0	0	0	0	0	0
chr1:12460237-12476880	0	0	0	0	0	0	0.071387832	0	0	0	0	0	0	0	0	0	0	0	0	0	0	0	0	0	0	0	0	0	0	0	0	0	0.067556596	0	0	0	0	0	0	0	0	0	0	0	0	0.089111718	0	0	0
chr1:12638745-12639440	0.100954892	0.113699266	0	0	0.057218128	0.126719219	0	0.116714779	0.070859147	0	0.092250035	0	0.071017633	0	0	0	0	0.066485847	0	0	0.130058592	0.054864842	0	0.141492195	0.070248381	0.064755427	0.220680938	0.113395199	0.078663051	0	0	0	0	0	0	0	0	0	0	0	0.056531691	0.134685972	0	0	0	0	0	0	0
chr1:12638745-12640694	0	0	0	0	0	0.095039415	0	0	0	0	0.092250035	0	0	0	0	0	0	0.066485847	0	0	0	0	0	0	0	0	0	0	0	0	0	0	0	0	0	0	0	0	0	0	0	0.107748778	0	0	0	0	0	0	0
chr1:14042035-14068652	0	0.08527445	0	0	0	0	0.071387832	0.087536084	0	0	0	0	0.106526449	0.063713694	0.133080941	0.134449963	0	0	0.154634062	0	0	0.109729684	0	0	0	0.064755427	0.132408563	0.0566976	0.078663051	0	0	0	0.067556596	0	0	0	0	0	0	0	0	0.24243475	0	0	0	0	0	0	0
chr1:14042035-14075982	0	0.056849633	0	0	0	0.095039415	0	0	0	0	0	0	0	0.095570541	0	0.067224981	0.063045764	0.099728771	0	0	0	0.082297263	0	0	0.105372572	0	0	0.085046399	0	0	0	0	0.101334895	0	0	0	0	0	0	0	0.084797537	0.134685972	0	0.113278584	0	0	0	0	0
chr1:14042035-14099683	0	0	0	0	0	0	0	0.058357389	0	0	0	0	0	0	0	0	0	0	0	0	0	0	0	0	0	0	0	0	0	0	0	0	0	0	0	0	0	0	0.060958261	0	0	0	0	0	0	0	0	0	0
chr1:14057494-14068652	0	0	0	0	0	0.06335961	0.107081748	0.116714779	0.106288721	0	0.123000046	0	0	0.095570541	0	0.067224981	0.094568645	0.265943389	0	0	0.097543944	0.137162106	0	0	0.070248381	0	0.088272375	0	0.104884068	0.114489928	0	0	0	0	0	0	0	0	0.060958261	0	0	0.134685972	0	0	0	0.059407812	0	0	0
chr1:14057494-14075982	0	0	0.121545258	0	0	0	0	0.175072168	0	0.127543185	0	0.1075967	0	0.063713694	0	0.067224981	0.126091527	0.066485847	0	0	0	0	0	0	0	0	0.088272375	0.085046399	0	0.057244964	0	0.079724126	0	0	0	0	0	0	0.091437391	0	0.169595074	0.161623166	0	0	0	0.089111718	0	0	0
chr1:14095612-14099683	0	0	0	0	0	0	0	0	0.106288721	0	0	0	0	0	0	0	0	0.099728771	0	0	0	0.082297263	0	0	0	0	0	0	0	0	0	0	0	0	0	0	0	0	0	0	0	0	0	0	0	0	0	0	0
chr1:14095612-14109326	0	0.142124083	0	0	0	0	0	0.058357389	0	0	0	0	0	0	0	0.100837472	0.189137291	0	0	0	0.130058592	0	0.138768897	0	0	0	0	0.085046399	0	0.114489928	0	0	0	0	0	0	0	0	0.152395652	0	0	0	0	0	0	0.118815624	0	0	0
chr1:14099572-14109326	0	0.25582335	0.243090517	0.142466525	0.143045321	0.158399024	0.142775664	0.204250863	0.141718295	0.08502879	0.061500023	0.2151934	0.106526449	0.254854776	0	0.235287435	0.063045764	0.199457542	0.077317031	0.475491918	0.065029296	0.24689179	0.208153346	0.09432813	0.210745143	0.194266282	0.088272375	0	0.052442034	0.085867446	0.07990868	0.079724126	0.202669789	0	0	0	0	0.424780686	0.914373912	0.130655381	0.113063383	0.24243475	0	0	0.1991009	0.089111718	0.199630856	0	0.080111595
chr1:14104912-14109326	0	0.198973716	0	0	0.085827193	0	0.142775664	0	0.212577442	0	0	0	0	0.159284235	0	0	0.094568645	0.166214618	0	0.237745959	0.097543944	0.082297263	0	0	0	0.25902171	0	0.085046399	0	0.200357375	0	0	0.202669789	0	0	0	0	0	0.152395652	0	0	0.053874389	0	0	0	0	0	0	0
chr1:1417517-1454370	0	0	0	0	0	0	0	0	0	0	0	0.1075967	0	0	0	0	0	0	0	0	0	0.082297263	0	0	0	0	0	0	0	0	0	0	0	0.210133671	0	0	0	0	0.060958261	0	0.084797537	0.134685972	0	0	0	0	0.133087237	0	0
chr1:1417924-1455686	0	0.056849633	0	0	0	0	0	0	0	0	0	0	0	0.063713694	0	0	0	0	0	0	0	0	0	0	0	0	0	0	0	0	0	0	0	0	0	0	0	0	0	0	0.113063383	0	0	0	0	0	0	0	0
chr1:1430864-1464711	0.151432338	0.08527445	0	0	0	0.06335961	0.107081748	0	0.070859147	0	0	0	0	0	0	0	0	0	0	0	0.16257324	0	0	0	0	0.064755427	0	0	0	0.085867446	0	0.119586189	0.067556596	0	0	0	0	0	0	0	0.141329229	0.053874389	0	0	0.09955045	0.178223437	0	0	0
chr1:144617149-144621656	0	0	0	0	0	0	0	0	0	0	0.215250081	0	0	0	0	0	0	0	0	0	0	0	0	0	0	0	0	0	0	0	0	0.398620629	0.506674474	0	0	0	0	0	0	0	0	0	0	0	0	0	0.365989903	0	0
chr1:144618081-144813844	0	0	0	0	0	0.190078829	0	0	0	0	0	0	0	0	0	0	0	0	0	0	0	0	0	0	0	0	0	0	0	0.085867446	0	0	0	0	0	0	0	0	0	0	0	0	0	0	0.265467867	0	0	0	0
chr1:144921834-144922638	0	0	0	0	0	0	0	0	0	0	0	0	0	0	0	0	0	0	0	0	0	0	0	0	0	0	0	0	0	0	0	0	0	0	0	0	0	0	0.091437391	0	0	0	0	0	0	0	0	0	0
chr1:144994590-145021167	0	0	0.121545258	0	0	0	0	0	0	0.08502879	0	0	0	0	0	0	0	0.066485847	0	0	0	0.054864842	0	0	0.070248381	0	0	0	0	0	0	0	0	0	0	0	0	0	0	0	0	0	0	0	0	0	0	0	0
chr1:14542875-14547755	0	0	0	0	0	0	0	0	0	0	0	0	0	0	0	0	0	0	0	0	0	0	0	0	0.140496762	0	0	0	0	0	0	0	0	0	0	0	0	0	0	0	0	0	0	0	0	0	0	0	0
chr1:145456990-145457256	0	0	0	0	0	0	0	0	0	0	0	0	0	0	0	0	0	0	0	0	0	0	0	0	0	0	0	0	0	0	0	0	0	0	0	0	0	0	0	0	0	0.053874389	0	0	0	0	0	0	0
chr1:145459651-145460263	0	0	0	0	0.085827193	0	0	0	0.070859147	0	0	0	0	0.159284235	0	0.100837472	0	0	0	0	0.065029296	0.082297263	0	0	0	0	0	0.0566976	0.078663051	0.057244964	0	0	0	0	0	0	0	0	0	0	0	0	0	0	0	0	0	0	0
chr1:145592461-145595220	0	0	0	0	0	0	0	0	0	0	0	0	0.071017633	0	0	0	0	0	0	0	0	0	0	0	0	0	0	0	0	0	0	0	0	0	0	0	0	0	0	0	0	0	0	0	0	0	0	0	0
chr1:145592632-145594188	0	0	0	0	0	0	0	0	0	0	0	0	0	0	0	0	0	0.066485847	0	0	0	0	0	0	0	0	0	0	0	0.057244964	0	0	0	0	0	0	0	0	0	0	0	0	0	0	0	0	0	0	0
chr1:145592632-145595220	0	0.056849633	0	0	0	0.095039415	0	0.145893474	0.177147868	0	0	0	0	0.127427388	0	0.067224981	0.063045764	0.132971695	0.077317031	0	0.097543944	0	0	0	0.105372572	0	0	0.085046399	0.078663051	0.114489928	0	0	0	0	0	0	0	0	0.091437391	0	0	0.107748778	0	0	0	0	0	0	0
chr1:145594038-145595220	0	0	0.202575431	0	0	0	0	0.058357389	0	0	0	0	0.106526449	0.095570541	0	0.067224981	0.063045764	0.099728771	0	0	0.065029296	0.054864842	0	0	0.140496762	0	0.088272375	0.085046399	0	0	0	0	0	0	0	0	0	0	0	0	0	0	0	0	0	0	0	0	0.080111595
chr1:145640882-145650540	0	0	0	0	0	0	0	0	0	0	0.061500023	0	0	0	0	0	0	0	0	0	0	0	0	0	0	0	0	0	0	0	0	0	0	0	0	0	0	0	0	0	0	0	0	0	0	0	0	0	0
chr1:145640882-145663367	0	0	0	0	0	0	0	0	0	0	0	0	0.071017633	0	0	0	0	0	0	0	0	0	0	0	0	0	0	0	0	0	0.07990868	0	0	0	0	0	0	0	0	0	0	0	0	0	0	0	0	0	0
chr1:145646114-145663367	0	0.056849633	0.121545258	0	0	0	0.17846958	0.058357389	0	0	0	0	0.142035266	0	0	0	0	0	0.231951093	0	0.065029296	0.054864842	0	0.188656259	0	0	0	0	0	0	0	0	0	0	0	0	0	0	0	0	0	0.080811583	0	0	0	0	0	0	0
chr1:14608665-14611276	0	0	0	0	0.085827193	0	0	0	0	0	0	0	0	0	0	0	0	0	0	0	0	0	0	0	0	0	0	0	0	0	0	0	0	0	0	0	0	0	0	0	0	0	0	0	0	0	0	0	0
chr1:146724277-146731572	0	0.142124083	0.364635775	0	0.085827193	0	0.142775664	0.116714779	0	0	0	0.1075967	0.284070532	0.127427388	0	0	0	0	0.115975546	0	0.097543944	0.164594527	0	0.09432813	0	0	0	0	0	0.085867446	0	0	0	0	0	0	0	0	0.121916522	0	0	0.053874389	0	0	0	0.059407812	0	0	0
chr1:146747016-146757164	0.302864676	0.056849633	0.202575431	0.178083156	0	0.126719219	0.107081748	0	0.141718295	0.170057579	0	0.1075967	0.284070532	0	0	0.134449963	0.063045764	0	0	0	0	0.082297263	0.069384449	0	0.210745143	0.097133141	0	0	0.078663051	0.057244964	0.07990868	0	0.067556596	0.084053468	0	0	0	0	0.060958261	0	0	0.161623166	0	0	0	0	0.133087237	0	0
chr1:146757974-146759412	0	0	0	0	0	0	0	0	0	0	0.061500023	0	0	0	0	0	0	0	0	0	0	0	0	0	0	0	0	0	0	0	0	0	0	0	0	0	0	0	0	0	0	0	0	0	0	0	0	0	0
chr1:147120047-147131890	0	0.08527445	0.202575431	0	0.114436257	0	0	0	0	0.127543185	0	0	0.071017633	0	0	0	0	0	0	0	0	0	0	0	0	0	0.132408563	0.0566976	0	0	0	0	0	0	0	0	0	0	0	0	0	0	0	0	0	0	0	0	0
chr1:149239867-149255307	0	0.341097799	0.243090517	0.178083156	0.085827193	0.190078829	0.321245244	0.087536084	0	0.297600764	0	0	0.177544082	0.191141082	0.199621411	0.302512416	0.252183054	0	0.541219217	0	0.16257324	0.164594527	0.208153346	0	0.245869334	0.129510855	0	0	0.183547119	0.286224821	0.199771701	0.27903444	0.202669789	0	0	0	0	0	0.213353913	0.261310763	0	0.565681082	0	0.339835751	0.165917417	0.089111718	0.365989903	0	0.640892764
chr1:1496711-1500296	0	0	0	0	0.085827193	0	0	0	0	0	0	0	0	0	0	0	0	0	0	0	0	0.054864842	0	0	0	0	0	0	0	0	0	0	0	0	0	0	0	0	0.060958261	0	0	0.107748778	0	0.113278584	0	0	0	0	0
chr1:149931602-149936274	0	0	0.283605603	0	0	0	0.107081748	0	0	0.297600764	0.092250035	0	0.284070532	0	0.133080941	0	0	0.066485847	0	0	0	0.054864842	0.069384449	0.235820324	0	0	0.132408563	0	0	0	0.119863021	0	0.067556596	0	0	0	0	0	0	0	0	0.107748778	0	0	0	0	0	0	0
chr1:149936146-149937803	0	0	0.121545258	0	0	0	0	0	0	0	0	0	0.177544082	0	0	0	0.126091527	0	0.077317031	0	0	0	0	0	0	0	0	0	0	0	0	0	0	0	0	0	0	0	0	0	0	0	0	0	0	0	0	0	0
chr1:150198939-150201570	0	0	0	0	0.057218128	0	0	0.087536084	0	0	0	0	0	0	0	0.100837472	0.063045764	0	0	0	0	0	0	0	0	0	0	0	0	0	0	0	0	0	0	0	0	0	0	0	0	0	0	0	0	0	0	0	0
chr1:150202905-150204264	0	0	0	0	0	0	0	0	0	0	0	0	0.071017633	0	0	0	0	0	0	0	0	0	0	0	0	0	0	0	0	0	0	0	0	0	0	0	0	0	0	0	0	0.053874389	0	0	0	0	0	0	0
chr1:150258841-150259405	0.100954892	0.08527445	0	0	0	0	0	0	0.106288721	0	0	0	0	0.127427388	0	0	0	0	0.154634062	0	0	0.082297263	0	0	0	0	0	0	0	0	0	0	0	0	0	0	0	0	0	0	0	0	0	0	0	0	0	0	0
chr1:150390071-150418877	0	0	0	0	0	0	0	0	0	0	0	0	0	0	0	0	0	0	0	0	0	0.082297263	0	0	0	0	0	0	0	0	0	0	0	0	0	0	0	0	0	0	0	0	0	0	0	0	0	0	0
chr1:150413398-150416853	0	0	0	0	0	0	0	0	0	0	0	0	0	0	0	0	0	0	0	0	0	0	0	0	0	0	0	0	0	0	0	0	0	0	0	0	0	0	0	0	0	0	0	0	0	0	0	0	0
chr1:150413398-150418877	0.100954892	0	0	0	0	0	0	0	0	0	0	0	0.071017633	0	0	0	0	0.099728771	0	0	0	0.109729684	0	0	0	0	0.132408563	0	0	0	0	0	0	0	0	0	0	0	0	0.065327691	0	0.080811583	0	0	0	0	0.066543619	0	0
chr1:150416726-150418877	0	0.056849633	0	0	0	0	0	0	0	0	0	0	0	0	0	0	0.063045764	0	0.115975546	0.158497306	0	0	0	0	0	0	0	0	0	0	0	0	0.067556596	0	0	0	0	0	0	0	0	0	0	0	0	0	0	0	0
chr1:150416726-150432793	0	0	0	0	0	0	0	0.116714779	0	0	0	0	0	0	0	0	0	0	0	0	0	0	0	0	0	0	0	0	0	0	0	0	0	0	0	0	0	0	0	0	0	0	0	0	0	0	0	0	0
chr1:150418701-150418877	0	0	0	0	0	0	0	0	0	0.127543185	0	0	0	0	0	0	0	0	0	0	0	0	0	0	0	0	0	0	0	0.085867446	0	0	0	0	0	0	0	0	0	0	0	0	0	0	0	0	0	0	0
chr1:150464886-150469384	0	0.113699266	0.364635775	0	0	0.06335961	0.142775664	0	0.070859147	0.297600764	0.123000046	0	0.213052899	0	0.133080941	0	0.094568645	0.099728771	0	0	0.065029296	0.109729684	0	0.09432813	0.175620953	0	0.088272375	0	0.078663051	0.14311241	0	0	0	0	0	0	0	0	0.060958261	0	0	0	0	0	0	0	0	0	0
chr1:150933038-150934634	0	0	0	0	0	0	0	0	0	0	0	0	0	0	0	0.067224981	0	0	0	0	0	0	0	0	0	0	0	0	0	0	0	0	0	0	0	0	0	0	0	0	0	0	0	0	0	0	0	0	0
chr1:150990287-150998149	0	0	0	0	0	0	0	0	0	0	0	0	0	0	0	0	0	0	0	0	0	0	0	0	0	0	0	0	0	0	0	0	0	0	0	0	0	0	0	0	0	0	0	0	0	0	0	0	0
chr1:150997086-150998149	0	0.113699266	0	0.071233263	0.143045321	0.126719219	0.17846958	0.058357389	0	0.170057579	0	0.1075967	0.142035266	0.127427388	0.133080941	0	0.126091527	0.099728771	0.115975546	0	0	0.082297263	0	0	0.070248381	0.064755427	0.132408563	0.085046399	0.131105085	0.200357375	0	0.079724126	0.067556596	0	0.51708915	0	0	0	0.213353913	0	0	0.215497555	0	0.283196459	0	0.089111718	0	0	0
chr1:150997086-150999803	0	0.056849633	0	0	0	0	0	0.175072168	0	0.08502879	0.061500023	0	0.071017633	0.063713694	0	0	0.094568645	0.132971695	0	0	0	0.054864842	0	0	0	0.097133141	0	0.085046399	0	0.057244964	0	0	0	0	0	0	0	0	0	0	0	0	0	0	0	0	0	0	0
chr1:151060633-151090615	0	0	0.081030172	0	0	0	0	0	0	0	0	0	0	0	0	0	0	0	0	0	0	0	0	0	0	0	0	0	0	0	0	0	0	0	0	0	0	0	0	0	0	0	0	0	0	0	0	0	0
chr1:151060665-151079698	0	0	0.162060344	0	0.057218128	0	0.071387832	0	0	0	0	0	0	0.063713694	0	0	0	0	0	0	0	0	0.069384449	0	0.070248381	0	0	0	0	0	0	0	0.101334895	0	0	0	0	0	0	0	0	0	0	0	0	0	0	0	0
chr1:151060665-151090615	0	0.142124083	0.243090517	0	0	0.095039415	0.17846958	0.058357389	0	0.255086369	0	0.071731133	0.142035266	0	0	0.100837472	0	0	0.115975546	0	0.097543944	0	0.173461121	0.330148454	0.105372572	0	0.17654475	0.085046399	0	0	0	0	0	0	0	0	0	0	0.091437391	0	0.084797537	0	0	0	0	0	0	0	0
chr1:151089867-151090615	0	0	0.121545258	0.071233263	0	0	0	0	0	0	0	0	0.071017633	0	0	0	0	0	0	0	0	0	0	0.09432813	0.105372572	0	0	0	0	0	0	0	0	0	0	0	0	0	0	0	0	0.053874389	0	0	0	0	0	0	0
chr1:151139409-151139890	0	0.056849633	0.121545258	0	0.085827193	0.06335961	0	0.058357389	0	0	0	0	0.142035266	0.127427388	0	0	0.063045764	0.099728771	0.115975546	0	0	0	0	0.141492195	0	0	0	0.0566976	0	0	0	0.079724126	0	0.084053468	0	0	0	0	0.091437391	0	0.084797537	0.161623166	0	0	0	0	0.066543619	0	0
chr1:151196720-151205179	0	0	0	0	0.114436257	0	0	0	0	0	0	0	0	0.095570541	0	0	0	0	0	0	0	0.082297263	0	0	0.070248381	0	0	0	0	0.085867446	0	0	0	0	0	0	0	0	0	0	0	0	0	0	0	0	0	0	0
chr1:151196723-151205179	0	0	0	0	0	0	0	0	0	0	0	0	0	0	0	0	0	0.066485847	0	0	0	0	0	0	0	0	0	0	0	0	0	0	0	0	0	0	0	0	0	0	0	0	0	0	0	0	0	0	0
chr1:151196723-151209239	0	0	0	0	0	0	0.071387832	0	0	0	0	0	0	0	0	0	0	0	0	0	0	0	0	0	0	0	0	0	0	0	0	0	0	0	0	0	0	0	0	0	0	0	0	0	0	0	0	0	0
chr1:151234636-151236504	0	0	0	0	0	0	0	0	0	0	0	0	0	0	0	0	0	0	0	0	0	0	0	0	0	0	0	0	0	0.057244964	0	0	0	0	0	0	0	0	0	0	0	0	0	0	0	0	0	0	0
chr1:151261003-151261747	0	0	0.162060344	0	0	0	0	0	0	0	0	0	0.071017633	0.191141082	0	0.100837472	0.126091527	0	0	0	0	0	0	0	0	0.097133141	0	0.0566976	0	0	0	0	0	0	0	0	0	0	0	0	0	0	0	0	0	0	0	0	0
chr1:151288048-151288985	0	0.142124083	0.121545258	0	0.114436257	0.158399024	0.071387832	0.145893474	0.141718295	0	0.092250035	0.286924533	0	0.222997929	0	0.100837472	0.126091527	0.099728771	0.077317031	0	0.16257324	0.24689179	0.104076673	0	0	0.161888569	0.132408563	0.141743999	0.131105085	0.114489928	0	0.079724126	0.101334895	0	0	0	0	0	0.091437391	0	0.113063383	0.188560361	0	0	0.066366967	0.089111718	0	0	0.120167393
chr1:151380575-151381304	0	0	0	0	0	0	0	0	0	0	0	0	0	0	0	0	0.063045764	0	0	0	0	0	0	0	0	0	0	0	0	0	0	0	0	0	0	0	0	0	0	0	0	0	0	0	0	0	0	0	0
chr1:151395872-151403317	0	0.08527445	0	0	0.143045321	0	0	0	0.106288721	0	0	0	0	0	0	0.100837472	0	0	0	0	0	0	0	0	0	0	0	0	0.052442034	0	0	0	0	0	0	0	0	0	0.060958261	0	0	0.080811583	0	0	0	0	0	0	0.080111595
chr1:151395872-151414681	0	0	0	0	0.085827193	0	0	0	0	0	0	0	0	0	0	0	0	0	0	0	0	0.054864842	0	0	0	0	0	0	0	0.114489928	0	0	0	0.126080203	0	0	0	0	0	0	0.056531691	0.053874389	0	0	0	0	0	0	0
chr1:151400298-151403317	0	0	0	0	0.057218128	0	0	0	0	0	0.061500023	0	0	0	0	0	0	0	0	0	0.065029296	0	0	0	0	0	0	0	0	0	0	0	0.101334895	0	0	0	0	0	0	0	0	0	0	0	0	0.059407812	0	0	0
chr1:151400298-151414681	0	0.1705489	0	0	0.057218128	0.126719219	0.142775664	0.087536084	0.106288721	0	0.153750058	0	0.106526449	0.095570541	0	0.134449963	0	0.066485847	0.115975546	0	0	0.219459369	0.138768897	0	0	0.226643996	0	0.113395199	0.104884068	0.14311241	0.07990868	0.239172377	0.067556596	0	0	0	0	0	0.121916522	0.097991536	0.084797537	0	0	0	0	0	0	0	0
chr1:151498117-151499583	0	0	0	0	0	0	0	0	0	0	0	0	0.071017633	0	0	0	0	0	0	0	0	0	0	0	0	0	0	0	0	0	0	0	0	0	0	0	0	0	0	0	0	0	0	0	0	0	0	0	0
chr1:151611363-151611595	0	0	0	0.071233263	0	0	0	0	0	0.08502879	0	0	0	0.095570541	0	0	0.063045764	0.132971695	0	0	0	0.054864842	0	0	0.105372572	0.097133141	0	0	0	0.057244964	0.07990868	0	0	0	0	0	0	0	0	0	0.084797537	0.053874389	0	0	0	0	0	0	0
chr1:151611363-151641111	0.100954892	0.113699266	0.202575431	0	0	0.126719219	0	0.087536084	0	0.08502879	0	0	0.142035266	0.127427388	0	0	0.063045764	0.066485847	0.115975546	0	0	0.054864842	0	0	0	0	0	0	0	0	0	0	0	0	0	0	0	0	0	0	0.084797537	0	0	0	0	0	0	0	0
chr1:151611363-151655921	0	0	0	0	0	0	0	0	0	0	0	0	0	0	0	0	0	0	0	0	0	0	0	0	0	0	0	0	0	0	0	0	0	0	0	0	0	0	0	0	0	0	0	0	0	0	0	0	0
chr1:151611363-151665515	0	0	0	0	0	0.06335961	0	0	0	0.08502879	0	0	0	0	0	0	0	0	0	0	0	0	0.069384449	0	0	0	0	0	0	0	0	0	0	0	0	0	0	0	0	0	0	0	0	0	0	0	0	0	0
chr1:151611363-151665959	0	0	0	0	0	0	0	0	0	0.127543185	0	0	0	0	0	0	0	0	0.115975546	0	0	0	0	0	0	0	0	0	0	0	0	0	0	0	0	0	0	0	0	0	0	0	0	0	0	0	0.066543619	0	0
chr1:151630710-151641111	0	0	0	0	0	0	0.071387832	0.087536084	0	0	0.092250035	0	0	0	0	0.067224981	0	0	0	0	0.097543944	0	0	0	0	0	0	0.0566976	0	0	0	0	0	0	0	0	0	0	0.091437391	0.065327691	0.084797537	0	0	0	0	0	0	0	0
chr1:151630710-151655921	0	0	0	0	0	0	0	0	0	0	0	0	0	0	0	0	0	0	0.077317031	0	0	0	0	0	0	0	0	0	0	0	0	0	0	0	0	0	0	0	0	0	0	0	0	0	0	0	0	0	0
chr1:151630710-151665959	0	0	0	0	0	0	0	0	0	0	0	0	0	0	0	0	0	0	0	0	0	0	0	0	0	0	0	0	0	0	0	0	0	0	0	0	0	0	0	0	0	0	0	0	0	0	0	0	0
chr1:152198901-152224234	0	0	0	0	0	0	0	0	0	0	0	0	0	0	0	0	0	0	0	0	0	0	0	0	0	0	0	0	0	0	0	0	0	0	0	0	0	0	0	0	0.056531691	0	0	0	0	0	0	0	0
chr1:152221370-152224234	0	0	0	0	0	0	0	0	0	0	0	0	0	0	0	0	0	0	0	0	0	0	0	0	0	0	0	0	0	0	0	0	0	0	0	0	0	0	0	0	0.056531691	0	0	0	0	0	0	0	0
chr1:152221370-152225986	0	0	0	0	0	0	0	0	0	0	0	0	0	0	0	0	0	0	0	0	0	0	0	0	0	0	0	0	0	0	0	0	0	0	0	0	0	0	0	0	0	0.053874389	0	0	0	0	0	0	0
chr1:152287381-152307915	0	0	0	0	0	0	0	0	0	0	0	0	0	0	0	0.168062453	0	0	0	0	0	0	0	0	0	0	0	0	0	0	0	0	0	0	0	0	0	0	0	0	0	0.053874389	0	0	0	0	0	0	0
chr1:152305058-152313686	0	0	0.162060344	0	0	0.095039415	0	0	0	0.08502879	0	0	0.071017633	0	0	0	0	0.099728771	0	0	0	0	0	0	0.070248381	0	0	0	0	0	0	0	0.067556596	0	0	0	0	0	0.060958261	0	0	0	0	0	0	0.059407812	0	0	0
chr1:153637695-153641033	0	0	0	0	0	0.126719219	0	0	0	0	0.061500023	0	0	0.063713694	0	0.067224981	0	0	0	0	0	0	0	0	0	0	0	0	0	0.057244964	0	0	0	0	0	0	0	0	0.152395652	0	0	0.134685972	0	0	0	0	0	0	0
chr1:15370484-15370655	0	0	0	0	0	0	0	0.058357389	0	0	0	0	0	0	0	0	0	0	0	0	0.097543944	0	0	0	0	0	0	0	0	0	0	0	0	0	0	0	0	0	0	0	0	0	0	0	0	0	0	0	0
chr1:153784206-153785928	0	0	0.121545258	0	0.057218128	0	0	0	0	0	0	0	0	0	0	0	0	0	0	0	0	0.109729684	0	0	0	0	0	0	0	0	0	0	0.067556596	0	0	0	0	0	0	0	0	0.053874389	0	0	0	0	0	0	0
chr1:153791266-153792211	0	0	0.081030172	0	0	0	0	0	0	0	0	0	0	0	0	0	0	0	0	0	0	0.054864842	0.069384449	0	0	0	0	0	0	0	0	0	0	0	0	0	0	0	0	0	0	0	0	0	0	0	0	0	0
chr1:154061896-154091284	0	0	0	0.071233263	0	0	0	0	0	0.08502879	0	0	0.071017633	0	0	0	0	0	0	0	0	0	0	0	0	0	0	0	0	0	0	0	0	0	0	0	0	0	0	0	0	0	0	0	0	0	0	0	0
chr1:154145383-154145677	0	0.08527445	0.445665947	0.142466525	0	0	0	0	0	0.552687133	0	0	0.426105798	0	0.133080941	0	0	0.066485847	0	0	0.065029296	0	0	0.141492195	0	0	0	0	0	0	0.159817361	0.079724126	0	0	0	0	0	0	0	0	0	0	0	0	0	0	0	0	0
chr1:154197559-154209612	0	0	0	0	0	0	0	0	0	0	0	0	0	0	0	0	0	0	0	0	0	0	0	0	0	0	0	0	0	0.057244964	0	0	0	0	0	0	0	0	0	0	0	0	0	0	0	0	0	0	0
chr1:154197559-154214041	0	0	0	0	0	0	0	0	0	0	0	0	0	0	0	0	0	0	0	0	0	0	0	0	0	0	0	0	0	0	0	0	0	0	0	0	0	0	0	0	0	0	0	0	0	0	0	0	0
chr1:154197559-154218851	0	0	0	0	0	0	0	0	0	0	0	0	0.106526449	0	0	0	0	0	0	0	0	0	0	0	0	0	0	0	0	0	0	0	0	0	0	0	0	0	0	0	0	0	0	0	0	0	0	0	0
chr1:154207066-154207767	0	0.056849633	0.283605603	0.106849894	0.114436257	0.126719219	0.142775664	0.087536084	0	0.297600764	0.153750058	0	0.177544082	0.063713694	0	0.268899925	0	0.132971695	0	0	0	0.082297263	0.104076673	0.235820324	0.210745143	0	0	0	0	0.257602339	0	0	0	0	0	0.139072305	0	0	0.121916522	0	0.084797537	0.134685972	0	0	0.09955045	0.089111718	0	0	0
chr1:154207066-154218851	0	0	0.081030172	0	0	0	0	0	0	0	0	0	0	0	0	0	0	0	0	0	0	0	0	0	0	0	0.132408563	0.0566976	0	0	0	0	0	0	0	0	0	0	0	0	0	0.053874389	0	0	0	0	0	0	0
chr1:154213988-154218851	0	0	0	0	0	0	0	0	0	0	0	0	0	0	0	0	0	0	0	0	0	0	0	0	0	0	0	0	0	0	0	0	0	0	0	0	0	0	0	0	0	0	0	0	0	0	0	0	0
chr1:154221714-154224129	0	0	0	0	0	0	0	0.058357389	0	0	0	0	0	0	0	0	0	0	0	0	0	0	0	0	0	0	0	0.0566976	0	0	0	0	0	0	0	0	0	0	0	0	0	0.053874389	0	0	0	0	0	0	0
chr1:154223516-154224129	0	0.113699266	0.081030172	0	0	0.158399024	0.071387832	0.175072168	0	0	0	0	0	0	0	0	0.126091527	0	0	0	0.16257324	0	0.069384449	0	0	0	0	0.085046399	0	0.114489928	0	0.27903444	0	0	0	0	0	0	0.121916522	0	0	0	0	0	0	0.148519531	0	0	0
chr1:154223516-154229910	0	0	0	0	0	0	0	0	0	0	0	0	0	0	0	0	0	0	0	0	0	0	0	0	0	0	0	0	0	0.057244964	0	0	0	0	0	0	0	0	0	0	0	0	0	0	0	0	0	0	0
chr1:155235650-155236686	0	0	0	0	0	0	0	0	0	0	0	0	0	0	0	0	0	0	0	0	0	0	0	0	0	0	0	0	0	0.057244964	0	0	0	0	0	0	0	0	0	0	0	0	0	0	0	0	0	0	0
chr1:155316173-155317695	0	0	0	0	0	0	0	0	0	0	0	0	0	0	0	0	0	0	0	0	0	0	0	0	0	0	0	0	0	0	0	0	0	0	0	0	0	0	0	0	0	0	0	0	0	0	0	0	0
chr1:155322496-155324421	0	0	0.081030172	0	0	0	0	0	0	0	0	0	0	0	0	0	0	0	0	0	0	0	0	0	0	0	0	0	0	0	0	0	0	0	0	0	0	0	0	0	0	0	0	0	0	0	0	0	0
chr1:155322496-155327540	0	0	0	0	0	0	0	0	0.070859147	0	0	0	0	0	0	0	0	0	0	0	0	0	0	0	0	0	0	0	0	0	0	0	0	0	0	0	0	0	0	0	0	0	0	0	0	0	0	0	0
chr1:155340294-155340774	0.151432338	0	0.121545258	0	0	0	0.071387832	0.058357389	0	0	0.061500023	0	0	0	0	0	0	0.066485847	0	0	0.130058592	0	0.069384449	0	0	0.064755427	0	0	0.078663051	0	0	0	0	0.084053468	0	0	0	0	0	0	0	0	0	0	0	0	0	0	0
chr1:155340294-155365344	0	0	0.162060344	0	0	0	0	0	0	0.170057579	0	0	0.177544082	0	0	0	0	0	0.115975546	0	0	0	0	0	0	0	0	0	0	0.057244964	0.07990868	0	0	0	0	0	0	0	0.121916522	0	0	0	0	0	0	0	0	0	0
chr1:155348071-155349907	0	0	0.081030172	0	0	0	0	0	0	0	0	0	0.142035266	0	0	0	0	0	0	0	0	0	0	0	0	0	0	0	0	0	0	0	0	0	0	0	0	0	0	0	0	0	0	0	0	0	0.066543619	0	0
chr1:155348071-155365344	0	0	0	0	0	0	0	0	0	0.170057579	0	0	0	0	0	0	0	0	0	0	0	0	0	0	0	0	0	0	0	0	0	0	0	0	0	0	0	0	0	0	0	0	0	0.113278584	0	0	0	0	0
chr1:155348071-155385714	0	0	0	0	0	0	0	0	0	0	0	0	0.106526449	0	0	0	0	0	0	0	0.065029296	0	0	0	0	0	0	0	0	0	0	0	0	0	0	0	0	0	0	0	0	0	0	0	0	0	0	0	0
chr1:155365249-155408859	0	0	0	0	0	0	0	0	0	0	0	0	0.071017633	0	0	0	0	0	0	0	0	0	0	0	0	0	0	0	0	0	0	0	0	0	0	0	0	0	0	0	0	0	0	0	0	0	0	0	0
chr1:155365249-155429689	0.100954892	0.198973716	0.607726292	0.142466525	0.114436257	0.095039415	0.107081748	0.058357389	0.141718295	0.382629554	0	0.179327833	0.390596981	0.191141082	0.199621411	0	0	0.066485847	0	0.237745959	0.260117185	0.109729684	0.173461121	0.424476584	0.245869334	0.064755427	0.17654475	0.113395199	0.209768136	0.171734893	0.199771701	0	0.202669789	0	0	0	0	0	0.060958261	0	0.056531691	0.080811583	0.669637177	0.169917875	0	0.118815624	0.066543619	0	0
chr1:155377932-155385714	0	0	0	0	0	0	0	0	0	0	0	0	0	0	0	0	0	0	0	0	0	0.054864842	0	0	0	0	0	0	0	0	0	0	0	0	0	0	0	0	0	0	0	0	0	0	0	0	0	0	0
chr1:155385534-155408859	0	0	0	0	0	0	0	0	0	0	0	0	0	0	0	0	0	0	0	0	0	0	0	0	0	0	0	0	0	0	0	0	0	0	0	0	0	0	0	0	0	0	0	0	0	0	0	0	0
chr1:155385534-155429689	0.100954892	0.08527445	0.243090517	0.178083156	0	0	0.107081748	0.087536084	0	0.170057579	0.061500023	0	0.106526449	0	0	0.100837472	0.220660172	0	0	0	0	0.054864842	0	0	0.175620953	0	0.088272375	0.085046399	0	0	0	0.159448252	0.067556596	0	0	0	0	0	0.060958261	0	0.056531691	0.080811583	0	0	0	0	0.099815428	0	0
chr1:155408117-155408859	0.151432338	0.653770782	0.648241378	0.427399575	0.429135963	0.760315317	0.820960067	0.962896926	0.496014031	0.467658343	0.369000138	0.251058967	0.816702779	1.019419106	0.332702352	0.302512416	0.441320345	0.598372626	0.541219217	0.237745959	0.260117185	0.74067537	0.48569114	0.518804714	0.561987049	0.679931989	0.441361875	0.566975996	0.681746443	0.629694606	0.479452082	0.318896503	0.472896175	0.168106937	0	0.104304229	0	1.274342057	0.670540869	0.130655381	0.310924303	0.565681082	0	0	0.066366967	0.623782028	0.133087237	0	0.320446382
chr1:155408117-155429689	0.353342122	0.568496332	1.053392239	0.356166313	0.514963156	0.601916292	0.606796571	0.525216505	0.460584458	0.892802292	0.461250173	0.251058967	0.958738045	0.700850635	0.266161882	0.470574869	0.693503399	0.930801863	0.42524367	0.396243265	0.455205073	0.768107791	0.312230019	0.660296908	0.561987049	0.356154851	0.485498063	0.510278396	0.786630512	0.772807016	0.599315103	0	0.57423107	0.252160405	0.775633725	0.382448839	0.318688635	0	0.396228695	0.195983072	0.650114451	0.43099511	0	0.453114334	0.232284384	0.594078122	0.199630856	0	0.160223191
chr1:155408117-155491409	0	0	0	0	0	0	0.071387832	0	0	0	0	0	0	0	0	0.067224981	0	0.099728771	0	0	0	0	0	0	0	0	0	0	0	0	0	0	0	0	0	0	0	0	0	0	0	0	0	0	0	0	0	0	0
chr1:155429587-155452240	0	0	0	0	0	0	0	0	0	0	0	0	0	0.063713694	0	0	0	0	0	0	0	0	0	0	0	0	0	0	0	0	0	0	0	0	0	0	0	0	0	0	0.084797537	0	0	0	0	0	0	0	0
chr1:155429587-155491409	0	0	0	0	0	0	0	0	0	0	0	0	0	0	0	0	0	0	0	0	0	0	0	0	0	0	0	0	0	0	0	0	0	0	0	0	0	0	0	0	0	0	0	0	0.09955045	0	0	0	0
chr1:155447676-155491409	0	0.1705489	0	0	0.057218128	0	0.107081748	0.058357389	0	0.08502879	0	0	0	0	0	0	0.094568645	0	0	0	0	0	0	0	0	0	0	0	0	0	0	0	0.101334895	0	0	0	0	0	0	0	0	0.053874389	0	0	0.132733933	0	0	0	0
chr1:155490890-155491409	0	0	0	0	0	0.06335961	0.071387832	0	0	0	0	0.071731133	0.071017633	0	0	0	0	0	0	0	0	0	0	0	0	0	0	0	0.052442034	0	0	0	0.236448088	0	0	0	0	0	0	0	0	0	0	0	0	0.059407812	0	0	0
chr1:155571863-155695810	0	0	0.162060344	0.071233263	0	0	0	0	0	0.127543185	0	0	0	0	0	0	0	0	0	0.237745959	0	0.054864842	0	0	0	0	0	0	0	0	0	0	0	0	0	0	0	0	0	0	0	0	0	0	0	0	0	0	0
chr1:155582208-155717687	0	0	0	0	0	0	0	0	0	0	0	0	0	0.063713694	0	0	0	0	0	0	0	0	0	0	0	0	0	0	0	0	0	0	0.101334895	0	0	0	0	0	0	0.097991536	0	0	0	0	0	0	0	0	0
chr1:155631097-155741008	0	0	0	0	0	0	0	0	0	0	0	0	0	0	0	0	0	0	0	0	0	0	0	0	0	0	0	0	0	0	0	0	0	0	0	0	0	0	0	0	0.084797537	0	0	0	0	0	0	0	0
chr1:155631097-155743001	0	0	0	0	0	0	0	0	0	0	0	0	0	0	0	0	0	0	0	0	0	0.082297263	0	0	0	0	0	0	0	0	0	0	0	0	0	0	0	0	0	0	0	0	0	0	0	0	0	0	0
chr1:155631097-155747611	0	0	0	0	0	0	0	0	0	0	0	0	0	0	0	0	0	0	0	0	0	0	0	0	0	0	0	0	0	0	0	0	0	0	0	0	0	0	0	0	0	0	0	0	0	0.059407812	0	0	0
chr1:155638417-155644887	0	0	0	0	0	0	0	0	0	0	0	0	0	0	0	0	0	0	0	0	0	0	0	0	0	0	0	0	0	0	0	0.079724126	0	0	0	0	0	0	0	0	0	0	0	0	0	0	0	0	0
chr1:155638417-155650247	0	0	0	0	0	0	0	0	0	0	0	0	0	0	0	0	0	0	0	0	0	0	0	0	0	0	0	0	0	0	0	0	0	0	0	0	0	0	0.091437391	0	0	0	0	0	0	0	0	0	0
chr1:155638417-155743001	0	0	0	0	0	0	0	0	0	0	0	0	0	0	0	0	0	0	0	0	0	0	0	0	0	0.064755427	0	0	0	0	0	0	0	0	0	0	0	0	0	0	0	0	0	0	0	0	0	0	0
chr1:155640110-155644887	0	0.056849633	0	0	0	0	0	0	0	0	0	0	0	0	0	0	0	0	0	0	0.097543944	0	0	0	0	0.064755427	0	0	0	0	0	0	0	0	0	0	0	0	0	0	0	0	0	0	0	0	0	0	0
chr1:155640110-155649303	0.201909784	0	0	0	0.171654385	0	0.214163496	0.262608253	0	0	0	0	0	0	0	0.067224981	0.063045764	0	0.231951093	0	0	0.109729684	0	0	0	0.161888569	0.17654475	0	0.104884068	0	0	0	0	0	0	0	0	0	0.121916522	0	0.084797537	0.134685972	0	0	0.066366967	0.059407812	0	0	0
chr1:155640110-155650247	0	0	0	0	0	0	0	0	0	0	0	0	0	0	0	0	0	0	0	0	0	0	0	0	0	0	0	0	0	0	0	0	0	0	0	0	0	0	0	0	0	0	0	0	0	0	0	0	0
chr1:155640110-155753880	0	0	0	0	0	0	0	0.087536084	0	0	0.092250035	0	0.071017633	0	0	0	0	0	0.154634062	0.158497306	0	0	0.069384449	0	0	0	0	0	0	0	0.119863021	0	0	0	0	0	0	0	0	0	0.056531691	0	0	0	0	0	0	0	0
chr1:155644800-155649303	0.100954892	0.198973716	0.162060344	0.213699788	0.143045321	0.316798049	0.392633076	0.262608253	0	0.127543185	0.123000046	0.2151934	0.284070532	0.222997929	0.399242823	0.134449963	0.252183054	0.299186313	0.42524367	0	0.097543944	0.356621475	0.069384449	0.282984389	0.245869334	0.161888569	0.308953313	0	0.104884068	0.171734893	0.239726041	0	0.135113193	0	0	0.069536152	0	0	0.121916522	0	0.141329229	0.24243475	0	0	0.09955045	0.237631249	0	0	0
chr1:155644800-155650247	0	0	0.162060344	0.106849894	0	0	0	0	0	0.170057579	0	0	0	0.063713694	0	0	0	0	0.077317031	0	0	0	0	0	0.140496762	0	0	0	0	0	0	0	0	0	0	0	0	0	0	0	0	0	0	0	0	0	0	0	0
chr1:155644800-155753880	0.100954892	0	0.243090517	0	0	0	0.107081748	0	0.070859147	0.212571974	0	0	0.213052899	0	0.133080941	0	0	0	0.386585155	0.158497306	0	0.109729684	0.069384449	0	0.140496762	0.064755427	0.132408563	0	0.078663051	0	0.159817361	0	0	0	0	0	0	0	0	0	0	0	0	0	0	0	0	0	0
chr1:155646338-155649303	0	0.454797066	0.769786636	0.391782944	0.600790348	0.443517268	1.070817479	0.5543952	0.177147868	1.147888661	0.39975015	0.251058967	0.426105798	0.764564329	0	0.571412341	0.945686453	1.296474023	0.231951093	0.237745959	0.650292962	0.603513265	0.173461121	0.330148454	0.913228954	0.420910279	1.015132313	0.425231997	0.524420341	0.429337231	0.199771701	0.159448252	0.439117877	0.252160405	1.809812025	0.312912686	0	0	0.944853043	0.097991536	0.423987686	0.808115832	0	0.679671501	0.132733933	0.53467031	0.266174475	0.502598602	0
chr1:155646338-155650247	0	0	0.081030172	0	0	0	0	0.058357389	0	0	0	0	0	0.063713694	0	0	0	0.066485847	0	0	0	0	0	0	0	0	0.088272375	0	0	0	0	0	0	0	0	0	0	0	0	0	0	0	0	0	0	0	0	0	0
chr1:155646338-155753880	0.302864676	0.284248166	0.567211206	0.356166313	0.171654385	0.253438439	0.214163496	0.145893474	0	0.510172738	0.061500023	0.143462267	0.426105798	0.286711623	0	0.100837472	0.346751699	0.432158008	0.193292577	0	0.16257324	0	0	0.282984389	0.491738667	0.291399424	0.617906625	0.085046399	0.209768136	0.171734893	0.07990868	0.119586189	0.135113193	0.168106937	0	0.104304229	0	0.424780686	0.182874782	0	0.084797537	0.134685972	0	0.169917875	0.132733933	0.178223437	0	0	0
chr1:155686796-155695810	0	0.08527445	0	0	0	0	0	0	0.070859147	0	0	0	0	0	0	0	0	0	0	0	0	0	0	0	0	0	0.088272375	0	0.052442034	0	0	0	0	0	0	0	0	0	0	0	0	0.053874389	0	0	0	0	0	0	0
chr1:155691307-155695810	0	0.113699266	0.283605603	0.106849894	0	0.126719219	0.107081748	0	0	0	0	0	0.213052899	0.095570541	0	0	0	0	0.077317031	0	0	0	0	0.235820324	0.070248381	0.064755427	0.132408563	0.0566976	0	0	0	0	0	0	0	0	0	0	0.091437391	0.097991536	0.084797537	0.053874389	0	0	0	0	0	0	0
chr1:155695172-155695810	0	0	0	0	0	0	0	0	0.070859147	0	0.061500023	0.071731133	0	0.127427388	0	0	0	0.232700466	0	0	0.16257324	0	0	0	0	0	0.088272375	0.0566976	0	0.257602339	0	0	0.135113193	0	0	0	0	0	0.182874782	0.228646918	0.19786092	0.053874389	0	0.169917875	0.165917417	0	0.133087237	0	0
chr1:155724165-155730432	0	0	0	0	0	0	0	0	0	0	0	0	0	0	0	0	0	0	0	0	0	0	0	0	0	0	0	0	0	0	0	0	0.067556596	0	0	0	0	0	0	0	0	0	0	0	0	0	0	0	0
chr1:155734790-155736500	0	0	0	0	0	0	0.071387832	0.145893474	0	0	0	0	0	0.063713694	0	0.100837472	0.189137291	0	0	0	0.097543944	0.082297263	0	0	0	0	0	0	0.078663051	0.085867446	0	0	0	0	0	0	0	0	0.091437391	0.097991536	0.113063383	0.134685972	0	0	0	0.118815624	0	0	0
chr1:155737215-155743001	0	0	0	0	0	0	0	0	0	0	0	0	0	0	0	0	0	0	0	0	0	0	0	0	0	0	0	0	0	0	0	0	0	0	0	0	0	0	0	0	0	0	0	0	0	0	0	0	0
chr1:155737215-155747611	0.100954892	0	0	0	0	0	0	0	0	0	0	0	0	0	0	0	0	0	0	0	0	0	0	0	0	0	0	0	0	0	0	0	0	0	0	0	0	0	0	0	0	0	0	0	0	0	0	0	0
chr1:155740857-155743001	0	0	0	0	0	0	0	0	0	0	0.092250035	0	0	0	0	0	0	0	0	0	0.065029296	0	0	0	0	0	0	0	0	0	0	0	0	0	0	0	0	0	0	0	0	0	0	0	0	0	0	0	0
chr1:155742856-155747611	0	0	0	0	0.057218128	0	0	0	0	0	0	0	0.071017633	0	0	0	0	0.066485847	0	0	0	0	0	0	0.070248381	0	0	0	0	0	0	0	0	0	0	0	0	0	0	0	0	0	0	0	0	0	0	0	0
chr1:155747412-155753880	0	0	0	0	0	0.06335961	0	0	0	0	0	0	0	0	0	0	0	0	0	0	0	0	0	0	0	0.064755427	0	0	0	0	0	0	0	0	0	0	0	0	0	0	0	0	0	0	0	0	0	0	0
chr1:155790396-155796819	0	0	0	0	0	0	0	0	0	0	0	0	0	0	0	0	0	0	0	0	0	0	0	0	0	0	0	0	0	0	0	0	0	0	0	0	0	0	0	0	0	0	0	0	0	0	0	0	0
chr1:155823066-155823597	0.100954892	0.312672983	1.012877153	0.534249469	0.686617541	0.316798049	0.392633076	0.49603781	0.425154884	1.020345476	0.153750058	0.3227901	0.852211596	0.764564329	0.199621411	0.168062453	0.409797463	0.332429237	0.386585155	0.316994612	0.487719721	0.466351159	0.346922243	0.424476584	0.878104763	0.323777137	0.617906625	0.340185597	0.550641358	0.372092267	0.159817361	0.159448252	0.371561281	0.252160405	0.775633725	0.312912686	0	0.637171029	0.73149913	0.326638454	0.339190148	0.888927415	0.669637177	0.339835751	0.165917417	0.326742967	0.133087237	0	0.160223191
chr1:155874101-155874595	0	0	0	0	0	0	0	0	0	0	0	0	0	0	0	0	0	0.066485847	0	0	0	0.054864842	0	0	0	0	0.132408563	0.0566976	0	0.057244964	0	0	0	0	0	0	0	0	0	0.065327691	0.056531691	0	0	0	0.066366967	0	0.066543619	0	0.080111595
chr1:155891165-155891709	0	0	0	0	0	0	0	0	0	0	0	0	0	0.095570541	0	0	0	0	0	0	0	0	0.138768897	0	0	0.097133141	0	0	0	0.057244964	0	0	0.168891491	0	0	0	0	0	0	0	0	0.053874389	0	0	0	0	0	0	0
chr1:155891165-155893478	0	0	0	0	0	0	0	0	0	0	0	0	0	0	0	0	0	0	0	0	0	0	0	0	0	0	0	0	0	0.114489928	0	0	0	0	0	0	0	0	0	0	0	0	0	0	0	0	0.066543619	0	0
chr1:155891165-155895634	0	0	0	0	0	0	0	0	0	0	0	0	0	0	0	0.100837472	0	0	0	0	0	0	0	0	0	0	0	0	0	0	0	0	0	0	0	0	0	0	0	0	0	0.053874389	0	0	0	0	0	0	0
chr1:155896466-155896947	0.100954892	0	0.162060344	0	0.085827193	0	0.107081748	0	0.212577442	0.340115159	0.092250035	0.071731133	0.319579348	0.127427388	0.332702352	0.134449963	0.189137291	0	0.270609608	0	0.065029296	0	0	0.235820324	0.210745143	0.064755427	0.132408563	0.085046399	0.157326102	0.114489928	0.07990868	0	0.067556596	0	0	0.069536152	0	0	0	0.163319227	0.056531691	0.053874389	0	0	0.09955045	0	0	0	0
chr1:155984751-155988159	0	0.056849633	0	0	0	0	0	0	0.070859147	0	0	0	0	0	0	0	0	0	0	0	0	0	0	0	0	0	0	0	0	0	0	0	0	0	0	0	0	0	0	0	0	0	0	0	0	0	0	0	0
chr1:156169625-156170263	0	0	0	0	0	0	0	0	0	0	0	0	0	0	0	0	0	0	0	0	0	0	0	0.09432813	0	0	0	0	0	0	0	0	0	0	0	0	0	0	0	0	0	0	0	0	0	0	0	0	0
chr1:156202110-156203519	0	0	0	0	0	0	0	0	0	0	0	0.1075967	0	0	0	0	0	0	0	0	0	0	0	0	0	0	0	0	0	0	0	0	0	0	0	0	0	0	0	0	0	0	0	0	0	0	0	0	0
chr1:156290629-156304709	0	0.142124083	0	0	0	0	0.071387832	0	0.106288721	0	0.092250035	0	0	0	0	0	0.063045764	0	0	0	0	0.054864842	0	0	0	0	0	0	0	0.057244964	0	0	0	0	0	0	0	0	0	0	0	0	0	0	0	0	0	0	0
chr1:156303337-156304709	0	0	0	0	0	0	0.071387832	0	0	0	0	0	0	0.063713694	0	0	0	0.132971695	0	0	0	0	0	0	0	0	0	0	0	0	0	0	0	0	0	0	0	0	0	0.163319227	0	0	0	0	0	0	0.099815428	0	0.080111595
chr1:156444899-156446994	0	0	0	0	0	0	0	0	0	0	0	0	0	0	0	0	0	0	0	0	0	0	0	0	0	0	0	0	0	0	0	0	0	0	0	0	0	0	0	0	0	0	0	0	0	0	0	0	0
chr1:1572769-1635783	0	0	0	0	0	0	0	0	0	0	0	0	0	0	0	0	0	0	0	0	0	0	0	0	0	0	0	0	0	0	0	0	0	0	0	0	0	0	0	0	0.113063383	0.053874389	0	0	0	0	0	0	0
chr1:1584360-1647917	0	0	0	0	0	0	0	0	0	0	0	0	0	0	0	0	0	0	0	0	0	0	0	0	0	0	0	0	0	0	0	0	0	0	0	0	0	0	0	0	0	0.161623166	0	0	0	0	0	0	0
chr1:15844604-15844890	0	0	0	0	0	0	0	0	0	0	0	0	0	0	0	0	0	0	0	0	0	0	0	0	0	0	0	0	0	0	0	0	0	0	0	0	0	0	0	0	0	0	0	0	0	0	0	0	0
chr1:15855582-15874923	0	0	0	0	0	0	0	0	0	0	0	0	0	0	0	0	0	0	0	0	0	0	0	0	0	0	0	0	0	0	0	0	0	0	0	0	0	0	0	0	0	0	0	0	0	0	0	0	0
chr1:15860731-15863309	0	0	0.445665947	0.178083156	0	0.095039415	0.071387832	0.058357389	0	0.08502879	0.153750058	0.143462267	0.248561715	0.159284235	0.133080941	0.168062453	0.189137291	0.199457542	0.077317031	0	0.097543944	0.082297263	0	0.09432813	0.210745143	0.097133141	0.132408563	0.113395199	0.183547119	0	0.07990868	0	0	0	0	0	0	0	0	0	0	0	0	0	0	0	0	0	0.120167393
chr1:15860731-15874923	0	0	0	0	0	0	0	0	0	0	0	0	0	0	0	0	0	0	0.077317031	0	0	0	0	0	0	0	0	0	0	0	0	0	0	0	0	0	0	0	0	0	0	0	0	0	0	0	0	0	0
chr1:15860731-15888820	0	0	0	0	0	0	0	0	0	0	0	0	0	0	0	0	0	0	0.077317031	0	0	0	0	0	0	0	0	0	0	0	0	0	0	0	0	0	0	0	0	0	0	0	0	0	0	0	0	0	0
chr1:15862969-15863309	0	0	0	0	0	0	0	0	0	0	0	0	0.071017633	0	0	0	0	0	0	0	0.065029296	0	0	0	0	0	0	0	0	0	0	0	0	0	0	0	0	0	0	0	0	0	0	0	0	0	0	0	0
chr1:1586822-1650894	0.201909784	0	0	0.783565888	0	0	0	0	0	0.935316687	0	0	0	0	0.266161882	0	0	0	0	0.316994612	0	0	0	0	0	0	0	0	0	0	0	0	0	0	1.0341783	0	1.115410221	0.637171029	0	0	0	0	2.008911532	0	0	0	0	0.335065735	0
chr1:15953163-15970145	0	0	0	0	0	0	0	0	0	0	0	0	0	0	0	0	0	0	0	0	0	0	0	0	0	0	0	0	0	0	0	0	0	0	0	0	0	0	0	0	0	0	0	0	0	0	0	0	0
chr1:15956819-15978390	0	0.056849633	0	0	0.057218128	0.06335961	0.107081748	0.116714779	0.070859147	0	0	0	0	0	0	0	0.063045764	0	0	0	0	0.109729684	0	0.09432813	0	0	0	0.0566976	0.052442034	0	0	0.079724126	0	0	0	0	0	0	0	0	0	0	0	0	0	0.089111718	0	0	0
chr1:15964801-15970145	0.353342122	0.113699266	0.283605603	0.071233263	0	0.06335961	0.107081748	0.145893474	0.070859147	0.425143948	0.092250035	0	0.781193963	0.127427388	0.266161882	0.134449963	0.126091527	0	0	0	0.097543944	0.054864842	0.138768897	0.188656259	0.386366096	0.097133141	0.220680938	0.141743999	0.131105085	0.114489928	0	0.079724126	0.101334895	0	0	0	0.637377269	0	0	0.195983072	0.169595074	0.296309138	0	0	0.132733933	0	0.133087237	0	0.080111595
chr1:15964801-15973479	0	0	0	0	0	0	0	0	0	0	0	0	0	0.095570541	0	0	0	0	0	0	0	0	0	0	0	0	0	0	0	0	0	0	0.067556596	0	0	0	0	0	0	0	0	0	0	0	0	0	0	0	0
chr1:15964801-15976318	0	0	0	0	0	0	0	0	0	0	0	0	0.071017633	0	0	0	0	0	0	0	0	0	0	0	0	0	0.088272375	0	0	0	0	0	0	0	0	0	0	0	0	0	0	0	0	0	0	0	0	0	0
chr1:15964801-15978390	0	0.056849633	0.081030172	0	0	0	0.071387832	0.058357389	0.070859147	0.08502879	0.092250035	0	0.071017633	0.063713694	0.266161882	0.067224981	0	0.199457542	0	0	0	0	0	0	0	0	0	0.085046399	0.078663051	0	0.239726041	0.079724126	0	0	0	0	0	0	0	0	0	0	0	0	0	0	0	0	0
chr1:15976214-15978390	0	0	0.081030172	0	0	0	0	0	0	0	0	0	0	0	0	0	0	0	0	0	0	0	0	0	0	0	0	0	0.078663051	0	0	0	0	0	0	0	0	0	0	0	0	0	0	0	0	0	0	0	0
chr1:159888552-159890327	0	0	0	0	0	0	0	0.087536084	0	0	0	0	0	0	0	0	0	0	0	0	0	0	0	0	0	0	0	0	0	0	0	0	0.101334895	0	0	0	0	0	0	0	0	0.080811583	0	0	0	0	0	0	0
chr1:1599765-1601590	0	0	0	0	0	0	0	0	0	0	0	0	0	0	0	0	0	0	0	0	0	0	0	0	0	0	0	0	0	0	0	0	0	0	0	0	0	0	0	0	0	0	0	0	0	0	0	0	0
chr1:1599765-1671143	0	0	0	0	0	0	0	0	0	0	0	0	0	0	0	0	0.063045764	0	0	0	0	0	0	0	0	0	0	0	0	0	0	0	0	0	0	0	0	0	0	0	0.113063383	0	0	0	0	0	0	0	0
chr1:1601102-1666274	0	0	0	0	0	0	0	0	0	0.127543185	0	0.502117933	0	0	0.133080941	0	0	0	0	0	0	0	0	0	0	0	0	0	0	0	0.199771701	0	0	0	0.51708915	0	1.434098855	0	0.640061739	0	0	0	0	0	0.431385284	0.712893747	0.266174475	0	0
chr1:160287143-160302347	0	0	0	0	0	0	0	0	0	0	0	0	0	0	0	0	0	0	0	0	0	0	0	0	0	0	0	0	0.052442034	0	0	0	0	0	0	0	0	0	0	0	0	0	0	0	0	0	0.099815428	0	0
chr1:160293220-160302347	0	0.1705489	0.081030172	0	0.057218128	0.126719219	0.214163496	0	0.070859147	0	0	0.071731133	0	0.095570541	0	0.134449963	0.063045764	0.066485847	0	0	0.065029296	0.137162106	0	0	0.105372572	0.194266282	0	0	0.052442034	0.085867446	0	0	0.067556596	0	0	0.104304229	0	0	0	0.097991536	0	0	0	0	0	0	0.066543619	0	0
chr1:16044387-16047883	0.100954892	0.142124083	0.202575431	0	0.057218128	0.158399024	0.071387832	0.175072168	0	0.212571974	0.092250035	0.143462267	0.142035266	0.191141082	0.133080941	0.168062453	0	0.166214618	0.193292577	0.158497306	0.097543944	0.164594527	0.104076673	0	0	0.161888569	0.17654475	0.0566976	0.052442034	0.114489928	0.07990868	0	0.168891491	0	0	0	0	0	0	0	0	0.269371944	0	0	0	0.178223437	0	0	0
chr1:16046228-16047883	0	0.056849633	0	0	0	0.06335961	0	0.058357389	0	0	0	0	0	0	0	0	0	0	0	0	0	0	0	0	0	0	0	0	0	0.057244964	0	0	0	0	0	0	0	0	0	0	0	0	0	0.113278584	0	0	0	0	0
chr1:16093870-16095125	0	0	0	0	0	0	0	0	0	0	0	0	0	0.063713694	0	0	0	0	0	0	0	0	0	0	0	0	0	0	0	0	0	0	0	0	0	0	0	0	0	0	0	0	0	0	0	0	0	0	0
chr1:161071837-161072165	0.100954892	0.08527445	0	0	0	0	0	0	0	0	0.092250035	0	0.142035266	0	0	0	0	0	0	0	0	0.164594527	0	0	0	0	0	0	0	0	0.07990868	0	0	0	0	0	0	0	0.152395652	0.097991536	0	0	0	0	0	0	0	0	0
chr1:161138782-161139814	0	0	0	0	0	0	0	0	0	0	0	0	0	0	0	0	0	0	0	0	0	0	0	0	0	0	0	0	0	0	0	0	0	0	0	0	0	0	0	0	0	0	0	0	0	0	0	0	0
chr1:161748033-161753886	0	0	0	0	0	0	0	0	0	0	0	0	0	0	0	0	0	0	0	0	0	0	0	0	0	0	0.088272375	0	0	0	0	0	0	0	0	0	0	0	0	0	0	0	0	0	0	0	0	0	0
chr1:161748033-161772062	0	0	0	0	0	0	0	0	0	0	0	0	0	0	0	0.067224981	0	0	0	0	0	0	0	0	0	0	0	0	0	0	0	0	0	0	0	0	0	0	0	0	0	0	0	0	0	0	0	0	0
chr1:161816238-161833102	0	0	0.081030172	0	0.057218128	0	0.142775664	0.116714779	0	0	0	0	0	0.127427388	0	0	0.063045764	0	0	0	0.065029296	0	0.104076673	0	0	0	0	0	0.078663051	0.114489928	0	0	0	0.252160405	0	0	0	0	0.152395652	0	0	0.080811583	0.669637177	0	0	0.089111718	0	0	0
chr1:16199310-16203173	0	0	0	0	0	0.06335961	0	0	0	0	0.153750058	0	0.071017633	0	0	0	0	0	0	0	0	0	0	0	0	0	0	0	0	0	0	0	0	0	0	0	0	0	0	0	0	0	0	0	0	0	0	0	0
chr1:162257133-162270496	0	0	0	0	0	0	0	0	0	0	0	0	0	0	0	0	0	0	0	0	0	0	0	0	0	0	0	0	0	0	0	0	0	0	0	0	0	0	0	0	0	0	0	0	0	0	0	0	0
chr1:162546566-162567648	0	0	0	0	0	0	0	0	0	0	0	0	0	0	0	0	0	0	0	0	0	0	0	0	0	0	0	0	0	0	0	0	0	0	0	0	0	0	0	0	0	0	0	0	0	0	0	0	0
chr1:162546566-162570693	0	0	0	0	0	0	0	0	0	0	0	0	0	0.063713694	0	0	0	0	0	0	0	0	0	0	0	0	0	0	0	0	0	0	0	0	0	0	0	0	0	0	0	0	0	0	0	0	0	0	0
chr1:16263657-16264501	0	0	0	0	0.085827193	0	0	0	0.106288721	0	0.092250035	0.1075967	0	0.159284235	0	0.100837472	0.094568645	0	0	0	0.097543944	0	0	0	0	0	0	0.085046399	0.052442034	0.114489928	0	0	0	0.084053468	0	0	0	0	0	0	0	0	0	0	0	0.178223437	0	0	0
chr1:16270794-16272789	0	0	0	0	0	0	0	0	0	0	0	0	0	0	0	0	0	0	0.077317031	0	0	0	0	0	0	0	0	0	0	0	0	0	0	0	0	0	0	0	0	0	0	0	0	0	0	0	0	0	0
chr1:1647589-1647917	0	0	0	0	0	0	0	0	0	0	0	0	0	0	0	0	0	0	0	0	0	0	0	0	0	0	0	0	0	0	0	0	0	0	0	0	0	0	0.060958261	0	0	0	0	0	0	0	0	0	0
chr1:164761730-164790863	0	0.056849633	0.081030172	0	0	0	0	0	0.070859147	0	0	0	0	0	0	0	0	0	0	0	0	0	0	0	0.105372572	0	0	0	0	0	0	0	0	0	0	0	0	0	0	0	0	0	0	0	0	0	0	0	0
chr1:164776778-164790863	0	0.056849633	0	0	0	0	0	0	0.070859147	0	0	0	0	0	0	0	0	0	0	0	0.065029296	0	0	0	0	0	0	0	0	0	0	0	0	0	0	0	0	0	0	0	0	0	0	0	0	0	0	0	0
chr1:1647784-1654270	0	0	0	0	0	0	0	0	0	0	0	0	0	0	0	0	0	0	0	0	0	0	0	0	0	0	0	0	0	0	0	0	0	0	0	0	0	0	0	0	0.056531691	0	0	0	0	0	0	0	0
chr1:16528276-16529069	0	0.08527445	0	0	0.114436257	0	0	0.116714779	0	0	0	0	0	0	0	0	0.094568645	0	0	0	0	0.082297263	0	0	0	0.097133141	0	0	0	0.057244964	0	0	0	0	0	0	0	0	0.060958261	0	0	0.080811583	0	0	0	0	0	0	0
chr1:165859440-165860559	0	0	0	0	0	0	0	0	0	0	0	0	0	0	0	0	0	0	0	0	0	0	0	0	0	0	0	0	0	0	0	0	0	0	0	0	0	0	0.060958261	0	0	0	0	0	0	0	0	0	0
chr1:16632297-16641930	0	0	0	0	0	0	0	0	0	0	0	0	0	0	0	0	0	0	0	0	0	0.054864842	0	0	0	0	0	0.0566976	0	0	0	0	0	0	0	0	0	0	0	0	0	0	0	0	0	0	0	0	0
chr1:1666128-1671143	0	0	0	0	0	0	0	0	0	0	0	0.071731133	0	0	0	0	0	0	0	0	0	0	0	0	0	0	0	0	0	0	0	0	0	0	0	0	0	0	0	0	0.084797537	0	0	0	0	0	0.066543619	0	0
chr1:166831439-166833158	0	0	0	0	0	0	0	0	0	0	0	0	0	0	0	0	0	0.066485847	0	0	0	0	0	0	0	0	0	0	0	0	0	0	0	0	0	0	0	0	0	0	0	0	0	0	0	0	0	0	0
chr1:167301706-167307495	0	0	0	0	0	0	0	0	0	0.170057579	0	0	0	0	0	0	0	0	0	0	0	0	0	0	0.105372572	0	0	0	0	0	0	0	0	0	0	0	0	0	0	0	0	0	0	0	0	0	0	0	0
chr1:167734819-167745403	0	0	0	0	0	0	0	0	0	0	0.061500023	0	0	0	0	0	0	0.132971695	0	0	0.065029296	0	0	0	0	0	0	0	0	0	0	0	0	0	0	0	0	0.424780686	0	0	0.084797537	0.053874389	0	0	0	0	0	0	0
chr1:167921037-167944253	0	0	0	0	0	0	0	0	0	0	0	0	0	0.127427388	0	0	0	0.199457542	0	0	0	0	0	0	0	0	0.132408563	0	0	0.057244964	0	0	0	0	0	0.069536152	0	0	0.152395652	0.065327691	0	0.053874389	0	0	0	0.059407812	0.099815428	0	0
chr1:167935866-167944253	0	0	0.162060344	0	0	0	0	0.058357389	0	0.08502879	0	0	0	0	0	0	0.094568645	0	0	0	0.097543944	0	0.104076673	0	0	0.064755427	0.088272375	0	0.078663051	0.057244964	0	0	0	0	0	0	0	0	0	0.097991536	0.084797537	0	0	0	0	0	0.066543619	0	0
chr1:168007608-168014465	0	0	0	0	0	0	0	0	0	0	0.123000046	0	0.142035266	0	0.133080941	0	0	0	0.115975546	0	0	0	0	0	0	0	0	0.085046399	0	0	0.159817361	0	0	0	0	0	0	0	0	0	0	0.053874389	0	0	0	0	0	0	0
chr1:168007608-168037701	0	0	0.081030172	0	0	0	0	0	0	0	0	0	0.071017633	0	0	0	0	0	0	0	0	0	0	0	0	0	0	0	0	0	0.07990868	0	0	0	0	0	0	0	0	0	0	0	0	0	0	0	0	0	0
chr1:168032858-168037701	0	0	0	0	0	0	0	0	0	0	0	0	0	0	0	0	0	0	0	0	0	0	0	0.141492195	0	0	0	0	0	0.057244964	0	0	0	0	0	0	0	0	0	0	0	0.053874389	0	0	0.066366967	0	0	0	0
chr1:168073714-168074132	0	0	0	0	0	0	0	0	0.070859147	0	0.092250035	0	0	0	0	0	0.063045764	0.066485847	0	0	0	0.082297263	0	0	0	0	0.088272375	0.0566976	0	0	0	0	0	0	0	0	0	0	0	0	0	0	0	0	0	0	0	0	0
chr1:16811317-16957604	0	0.113699266	0	0	0	0	0	0	0	0	0	0.071731133	0	0.191141082	0	0	0	0	0	0	0	0	0	0	0	0	0	0	0.052442034	0	0	0	0.135113193	0.126080203	0	0.208608457	0	0	0.121916522	0	0	0	0	0	0	0	0	0	0
chr1:168153139-168169338	0	0	0	0	0	0	0	0	0	0	0	0	0	0	0	0	0	0	0	0	0.097543944	0	0	0	0	0	0	0	0	0	0	0	0	0	0	0	0	0	0	0	0	0	0	0	0	0	0	0	0
chr1:168200751-168212307	0	0	0	0	0	0	0	0	0	0	0	0	0	0	0	0	0	0.066485847	0	0	0	0	0	0	0	0	0	0	0	0	0	0	0	0	0	0	0	0	0	0	0	0	0	0	0	0.118815624	0	0	0
chr1:16891301-16893766	0	0	0	0	0	0	0	0	0	0	0	0	0	0	0	0	0	0	0	0	0	0	0	0	0	0	0	0	0	0	0	0	0	0	0	0	0	0	0	0	0	0	0	0	0	0	0	0	0
chr1:16891301-16893846	0	1.335966381	0	0	0	0.982073951	0	0	0	0	0	0	0	0.796421176	0	1.344499627	0	0	0	0	0	0	0	0	0	0	0.706179	0	0	0	0	0.996551573	0	0	0	0	0	0	0	0	0	0	1.116061962	0	0.763220117	0	0.665436186	0	0
chr1:169199955-169256646	0.100954892	0	0	0	0	0	0.142775664	0	0	0	0	0	0	0	0	0	0	0	0	0	0	0.054864842	0	0	0	0	0	0	0	0	0	0	0	0	0	0	0	0	0	0	0.084797537	0	0	0	0	0	0	0	0
chr1:169292354-169293738	0	0	0	0	0	0	0	0	0	0	0	0	0	0	0	0	0	0	0	0	0	0	0	0	0	0	0	0	0	0	0	0	0	0	0	0	0	0	0	0	0	0	0	0	0	0	0	0	0
chr1:169446392-169446995	0	0	0	0	0	0	0	0	0	0	0.061500023	0	0	0	0	0	0	0	0	0	0	0	0	0	0	0	0	0	0.104884068	0	0	0	0	0	0	0	0	0	0	0	0	0.053874389	0	0	0	0	0	0	0
chr1:169947225-170001116	0.100954892	0.682195599	0.607726292	0.249316419	0.400526899	0.823674926	0.499714823	0.291786947	0.460584458	0.340115159	0.276750104	0.251058967	0.745685146	0.414139012	0.266161882	0.470574869	0.409797463	0.63161555	0.618536248	0.396243265	0.260117185	0.438918738	0.450998916	0.282984389	0.140496762	0.453287992	0.750315188	0.198441598	0.44575729	0.486582195	0.119863021	0.239172377	0.405339579	0.084053468	0	0.104304229	0	0	0.365749565	0.065327691	0.367455994	0.377120722	0	0	0	0.207927343	0.099815428	0	0
chr1:170688866-170699489	0	0	0	0	0	0	0	0	0	0	0	0	0	0	0	0	0	0	0	0	0	0	0	0	0	0.064755427	0	0	0	0	0	0	0	0	0	0	0	0	0.121916522	0	0	0	0	0	0	0	0	0	0
chr1:171481170-171486953	0	0	0	0	0	0	0	0	0	0	0	0	0	0	0	0	0	0	0	0	0	0	0.069384449	0	0	0	0	0	0	0	0	0	0	0	0	0	0	0	0	0	0	0	0	0	0	0	0	0	0
chr1:171492359-171496983	0	0	0	0	0	0	0.107081748	0	0	0	0	0	0	0.095570541	0	0	0	0	0	0	0	0	0	0	0	0	0	0.0566976	0	0	0	0	0	0	0	0	0	0	0	0	0.056531691	0.134685972	0	0	0	0	0	0	0
chr1:171492359-171502100	0.201909784	0	0.081030172	0.071233263	0.057218128	0	0	0	0	0	0.153750058	0	0.177544082	0.063713694	0	0.168062453	0	0.132971695	0	0	0	0.082297263	0	0	0.105372572	0	0	0	0.183547119	0.200357375	0.07990868	0	0.067556596	0	0	0	0	0	0.213353913	0.163319227	0	0	0	0.113278584	0	0.178223437	0	0	0.080111595
chr1:171492359-171506612	0	0	0	0	0	0	0	0	0	0	0	0	0	0	0	0	0	0	0	0	0	0	0	0	0	0	0	0	0	0	0	0	0	0	0	0	0	0	0	0	0	0	0	0	0	0	0	0	0
chr1:171492359-171544267	0	0	0	0	0	0	0	0	0	0	0	0	0	0	0	0	0	0	0	0	0	0	0	0	0	0	0	0	0	0	0	0	0	0	0	0	0	0	0	0	0	0	0	0	0	0	0	0	0
chr1:171493959-171502100	0	0.056849633	0	0	0	0	0	0	0	0	0	0	0	0	0	0	0	0	0	0	0	0	0	0	0	0	0	0	0	0	0	0	0	0	0	0	0	0	0	0	0	0	0	0	0	0	0	0	0
chr1:171504566-171530242	0	0	0	0	0.057218128	0	0	0	0	0	0	0	0	0	0	0	0	0	0	0	0	0	0	0	0	0	0	0	0	0	0	0	0	0	0	0	0	0	0	0	0	0	0	0	0	0	0	0	0.120167393
chr1:171504566-171535560	0	0	0.081030172	0	0	0	0	0	0	0	0	0	0	0	0	0	0	0	0	0	0	0	0	0	0	0	0	0	0	0	0	0	0	0	0	0	0	0	0	0	0	0	0	0	0	0	0	0	0
chr1:171519224-171530242	0	0	0	0	0	0	0	0	0	0	0	0	0	0	0	0	0	0	0	0	0	0	0	0	0	0	0	0	0	0	0	0	0	0	0	0	0	0	0	0	0	0.161623166	0	0	0	0	0	0	0
chr1:171537385-171540560	0	0	0	0	0	0	0	0.058357389	0	0	0	0	0	0	0	0	0	0	0	0	0	0	0	0	0	0	0	0	0	0	0	0	0	0	0	0	0	0	0	0	0	0	0	0	0	0	0	0	0
chr1:171537385-171544267	0	0.113699266	0	0	0	0.06335961	0.142775664	0	0	0.170057579	0	0	0.071017633	0.095570541	0	0.100837472	0.094568645	0.099728771	0.154634062	0	0	0.054864842	0.173461121	0.235820324	0.070248381	0.161888569	0.088272375	0.113395199	0	0	0.07990868	0	0.067556596	0	0	0	0	0	0	0	0	0.053874389	0	0.113278584	0.066366967	0	0	0	0
chr1:171548492-171553665	0	0	0	0	0	0	0	0	0	0	0	0	0	0	0	0	0	0	0	0	0	0	0	0	0	0	0	0	0	0	0	0	0.067556596	0	0	0	0	0	0	0	0	0	0	0	0	0	0	0	0
chr1:171548492-171556890	0	0	0	0	0	0.095039415	0	0	0	0	0.061500023	0	0.213052899	0	0	0	0.157614409	0	0.077317031	0	0	0	0	0.09432813	0	0	0	0.0566976	0.131105085	0	0	0	0	0	0	0	0	0	0	0	0	0.053874389	0	0	0	0	0	0	0
chr1:172100314-172222822	0	0.113699266	0	0	0	0.06335961	0	0	0	0	0	0	0	0	0	0	0	0	0	0	0	0	0	0	0	0	0	0	0	0	0	0	0	0	0	0	0	0	0	0	0	0	0	0	0	0	0	0	0
chr1:172109619-172113577	0	0.142124083	0.243090517	0	0.057218128	0.126719219	0.071387832	0.116714779	0	0.08502879	0	0	0.142035266	0	0	0.067224981	0.063045764	0	0	0	0	0.164594527	0.069384449	0	0.105372572	0	0	0	0.078663051	0	0	0	0	0	0	0	0	0	0.121916522	0	0	0	0	0.113278584	0	0	0	0	0.120167393
chr1:1724683-1749314	0	0	0	0	0	0	0	0	0	0	0	0	0	0	0	0	0	0	0	0	0	0	0	0	0	0	0	0	0	0	0	0	0	0	0	0	0	0	0	0	0	0	0	0	0	0	0	0	0
chr1:172520651-172526934	0	0.142124083	0.081030172	0.142466525	0.057218128	0.095039415	0	0.058357389	0.070859147	0.170057579	0.153750058	0.143462267	0.284070532	0	0	0.134449963	0.063045764	0.132971695	0	0.158497306	0	0.137162106	0.104076673	0	0.175620953	0.097133141	0.088272375	0.113395199	0.078663051	0.14311241	0	0	0.101334895	0.084053468	0	0	0	0	0.121916522	0	0.113063383	0.161623166	0	0	0.066366967	0.059407812	0.099815428	0	0
chr1:172520651-172548407	0	0	0	0	0	0	0	0	0	0	0	0	0	0	0	0	0	0	0	0	0	0	0	0	0	0	0	0	0	0	0	0	0	0	0	0	0	0	0	0	0	0.053874389	0	0	0	0	0	0	0
chr1:172520651-172560211	0	0.113699266	0	0	0	0.06335961	0.107081748	0	0	0	0	0	0	0.063713694	0	0	0	0	0	0	0.065029296	0.082297263	0	0	0.140496762	0	0.088272375	0	0	0	0.07990868	0	0	0	0	0	0	0	0	0	0	0	0	0	0	0	0	0	0
chr1:172525008-172526934	0	0	0.081030172	0.071233263	0	0.06335961	0	0.116714779	0	0	0	0	0	0	0	0	0	0	0	0	0.097543944	0	0	0	0.140496762	0	0	0	0	0	0	0	0.067556596	0	0	0	0	0	0.121916522	0	0	0	0	0	0	0	0	0	0
chr1:172525008-172539870	0	0.056849633	0	0.178083156	0	0	0.071387832	0	0	0	0	0	0	0.063713694	0	0	0	0	0	0	0	0.137162106	0	0	0	0.161888569	0	0	0	0	0	0	0	0	0	0	0	0	0.152395652	0	0	0.134685972	0	0	0	0	0	0	0
chr1:172525008-172548407	0	0	0	0	0	0	0	0	0	0	0	0	0	0	0	0	0	0	0	0	0	0	0	0	0	0	0.088272375	0	0	0	0	0	0	0	0	0	0	0	0	0	0	0	0	0	0	0	0	0	0
chr1:172525008-172560211	0	0	0	0	0	0	0	0	0	0	0	0	0	0	0	0	0	0	0	0	0	0	0.069384449	0	0	0	0	0	0	0	0	0	0	0	0	0	0	0	0	0	0	0	0	0	0	0	0	0	0
chr1:1735857-1737977	0	0	0	0	0	0.095039415	0.071387832	0.087536084	0.070859147	0	0.061500023	0	0	0.159284235	0	0	0	0.066485847	0	0	0.097543944	0.082297263	0.069384449	0	0	0	0	0.0566976	0	0	0	0.119586189	0	0	0	0.069536152	0	0	0	0	0.056531691	0	0	0	0	0	0	0	0
chr1:1735857-1747301	0	0	0	0	0	0	0	0	0	0	0	0	0	0	0	0	0	0	0	0	0	0	0	0	0	0	0	0	0	0	0	0	0	0	0	0	0	0	0	0	0	0.080811583	0	0	0	0	0	0	0
chr1:1735857-1749314	0	0	0.243090517	0	0.085827193	0	0	0	0	0.212571974	0.092250035	0	0.106526449	0.063713694	0	0	0.094568645	0.166214618	0	0	0	0.137162106	0.138768897	0.09432813	0.105372572	0	0.220680938	0	0.209768136	0.057244964	0	0.079724126	0.101334895	0	0	0	0	0	0.152395652	0.065327691	0.056531691	0.134685972	0	0.113278584	0	0.089111718	0	0	0.200278989
chr1:1735857-1770677	0	0	0	0	0	0	0	0	0.106288721	0	0	0	0	0	0	0	0	0	0	0	0	0	0	0	0	0	0	0	0	0	0	0	0	0	0	0	0	0	0	0	0	0.053874389	0	0	0	0	0	0	0
chr1:173702851-173703425	0	0	0	0	0	0	0	0	0	0	0	0	0	0	0	0	0	0	0	0	0	0	0	0	0	0	0	0	0	0	0	0	0	0	0	0	0	0	0	0	0	0	0	0	0	0	0	0	0
chr1:1737913-1749314	0	0	0	0	0	0	0	0	0	0	0	0	0	0	0	0	0	0	0	0	0	0	0	0	0	0	0	0	0	0	0	0	0	0	0.51708915	0	0	0	0	0	0	0	0	0	0	0	0	0	0
chr1:173961892-173962273	0	0.056849633	0	0.071233263	0	0	0.142775664	0	0	0	0.123000046	0	0.106526449	0.127427388	0	0	0.063045764	0	0	0	0.065029296	0.082297263	0	0	0.070248381	0.064755427	0	0	0.078663051	0.085867446	0	0	0.202669789	0	0	0	0	0	0	0	0.056531691	0.161623166	0	0	0	0.059407812	0	0	0
chr1:174188262-174190302	0	0	0	0	0	0	0	0	0	0	0	0	0	0	0	0	0	0	0	0	0	0	0	0	0	0	0	0	0	0	0	0	0	0	0	0	0	0	0	0	0	0	0	0	0	0	0	0	0
chr1:174241551-174274265	0	0	0	0	0	0	0	0	0	0.08502879	0	0	0	0	0.133080941	0	0	0	0.115975546	0	0	0	0	0	0	0	0	0	0	0	0	0	0	0	0	0	0	0	0	0	0	0.053874389	0	0	0	0	0	0	0
chr1:174241551-174363283	0	0	0	0	0	0	0	0	0	0	0	0	0	0	0	0	0	0	0	0	0	0	0	0	0	0	0	0	0	0	0	0	0	0	0	0	0	0	0	0	0	0.080811583	0	0	0	0	0	0	0
chr1:1747194-1756938	0.100954892	0	0.283605603	0.106849894	0	0	0	0	0	0.127543185	0	0	0.106526449	0	0	0	0	0	0	0	0	0	0	0	0	0	0	0	0	0.057244964	0	0	0	0	0	0	0	0	0	0	0	0.107748778	0	0	0	0	0.099815428	0	0.080111595
chr1:1747194-1770677	0	0.198973716	0.162060344	0	0	0	0.071387832	0.116714779	0	0.08502879	0.061500023	0	0.106526449	0	0	0.067224981	0	0	0	0	0.065029296	0	0	0	0.175620953	0	0	0	0	0.085867446	0	0	0	0	0	0	0	0	0.060958261	0	0.113063383	0.134685972	0	0	0	0	0.133087237	0	0
chr1:1756835-1770677	0	0	0	0	0	0	0	0	0	0	0	0	0	0	0	0	0	0	0	0	0	0	0	0	0	0	0	0	0	0	0	0	0.067556596	0	0	0	0	0	0	0	0	0.053874389	0	0	0	0	0	0	0
chr1:175956078-175958615	0	0	0	0	0	0	0	0	0	0	0	0	0	0	0	0	0	0	0	0	0	0	0.069384449	0	0	0	0	0	0.052442034	0	0	0	0	0	0	0	0	0	0	0	0	0	0	0	0	0	0	0	0
chr1:175996707-176015460	0	0	0.081030172	0	0	0	0	0	0	0	0	0	0	0	0	0	0	0.066485847	0	0	0	0	0	0	0	0	0	0	0	0	0	0	0	0	0	0	0	0	0	0	0	0	0	0	0	0	0	0	0
chr1:176012321-176015460	0	0	0	0.071233263	0	0	0	0	0	0	0	0	0	0	0	0.067224981	0	0	0	0	0	0	0	0	0	0	0	0	0	0	0	0	0	0	0	0	0	0	0	0	0	0	0	0	0	0	0	0	0
chr1:176012321-176055026	0	0.056849633	0	0	0	0	0	0	0	0	0	0	0	0	0	0	0	0	0	0	0	0	0	0	0	0	0	0	0	0	0	0	0	0	0	0	0	0	0	0	0	0	0	0	0	0	0	0	0
chr1:176012321-176105683	0	0	0	0	0	0	0	0	0	0	0	0	0	0	0	0	0	0	0	0	0	0.054864842	0	0	0	0	0	0	0	0	0	0	0	0	0	0	0	0	0	0	0	0	0	0	0	0	0	0	0
chr1:176050287-176105683	0.100954892	0	0.202575431	0.071233263	0	0.06335961	0	0	0	0	0	0	0	0.095570541	0	0.100837472	0	0.132971695	0.115975546	0	0.097543944	0	0.104076673	0.09432813	0	0.064755427	0	0	0.078663051	0.085867446	0	0	0	0	0	0	0	0	0.060958261	0	0	0	0	0	0	0	0	0	0.080111595
chr1:176085759-176105683	0	0	0	0	0	0	0	0	0	0	0	0	0	0	0	0	0	0	0	0	0	0.082297263	0	0	0	0.064755427	0	0	0.052442034	0	0	0	0	0	0	0	0	0	0	0	0	0	0	0	0	0	0	0	0
chr1:176085759-176118210	0	0	0	0	0	0	0	0	0	0	0	0	0	0	0	0	0	0	0	0	0	0	0	0	0	0	0	0	0	0	0	0	0	0	0	0	0	0	0	0	0	0	0	0	0	0	0	0	0
chr1:176104145-176133027	0	0	0	0	0	0	0	0	0	0	0	0	0	0	0	0	0	0	0	0	0	0	0	0	0	0	0	0	0	0	0	0	0	0	0	0	0	0	0.060958261	0	0	0	0	0	0	0	0	0	0
chr1:176104145-176153828	0	0	0	0	0	0	0	0	0	0	0	0	0	0	0	0	0	0	0	0	0	0	0	0	0	0	0	0	0	0	0	0	0	0	0	0	0	0	0	0	0	0	0	0	0	0	0	0	0
chr1:176118141-176153828	0	0	0	0	0.057218128	0	0	0	0	0	0	0	0	0.063713694	0	0	0	0	0	0	0	0	0.069384449	0	0	0	0	0	0	0	0	0	0	0	0	0	0	0	0	0	0	0	0	0	0	0	0	0	0
chr1:176132004-176153828	0	0	0	0	0	0	0	0	0	0	0	0	0	0	0	0	0	0	0	0	0	0	0.069384449	0	0	0	0	0	0	0	0	0	0	0	0	0	0	0	0	0	0	0.053874389	0	0	0	0	0	0	0
chr1:178425855-178436556	0	0.056849633	0	0	0	0	0	0	0	0	0	0	0	0	0	0	0.094568645	0	0	0	0	0	0	0	0	0.064755427	0	0	0	0.085867446	0	0	0	0	0	0	0	0	0	0	0	0	0	0	0	0	0	0	0
chr1:179012849-179023773	0	0.113699266	0	0	0	0	0	0	0.070859147	0	0	0	0	0	0	0	0	0	0	0	0	0.082297263	0	0	0	0	0	0	0	0	0	0	0	0	0	0	0	0	0	0	0.056531691	0.107748778	0	0.113278584	0	0	0	0	0
chr1:179033061-179033631	0	0	0	0	0	0	0	0	0	0	0.061500023	0	0.071017633	0	0	0	0	0	0	0	0	0	0	0	0	0	0	0	0	0	0	0	0	0	0	0	0	0	0	0	0	0	0	0	0	0	0	0	0
chr1:17907047-17914974	0	0.056849633	0	0	0	0	0	0.058357389	0	0	0	0	0	0.063713694	0	0	0	0.099728771	0	0	0.065029296	0.054864842	0	0	0.070248381	0.064755427	0	0	0	0.085867446	0	0.119586189	0	0	0	0	0	0	0	0	0	0	0	0	0	0	0	0	0
chr1:179089324-179091002	0	0	0	0	0	0	0	0	0	0	0	0	0	0	0	0	0	0.132971695	0	0	0	0.054864842	0	0	0	0	0	0	0.131105085	0	0	0	0.067556596	0	0	0	0	0	0.121916522	0	0	0.053874389	0	0	0	0.089111718	0	0	0
chr1:179100445-179102509	0	0.142124083	0	0	0	0.126719219	0.249857412	0.145893474	0	0	0.123000046	0.071731133	0	0.063713694	0	0.134449963	0	0.066485847	0	0	0.097543944	0.24689179	0	0	0.070248381	0.064755427	0.220680938	0	0.104884068	0.14311241	0	0	0	0	0	0.104304229	0	0	0.091437391	0.130655381	0	0.107748778	0	0	0.066366967	0.089111718	0.066543619	0	0
chr1:179271811-179307031	0	0	0	0	0	0	0	0	0	0	0	0	0	0	0	0	0	0	0	0	0	0	0	0	0	0	0	0	0	0	0	0	0	0	0	0	0	0	0	0	0	0	0	0	0	0	0	0	0
chr1:179304640-179310445	0	0	0	0	0	0	0	0	0	0	0.153750058	0	0	0	0	0	0	0	0	0	0	0	0	0	0	0	0	0	0	0	0	0	0	0	0	0	0	0	0	0	0	0.080811583	0	0	0	0	0	0	0
chr1:179304640-179312770	0	0	0.081030172	0	0	0	0	0	0	0	0	0	0	0.063713694	0.133080941	0	0	0	0.077317031	0	0	0	0	0.141492195	0	0	0	0	0.052442034	0	0	0	0	0	0	0	0	0	0.060958261	0.130655381	0	0	0	0	0.066366967	0	0	0	0
chr1:179306971-179310445	0	0	0	0	0	0	0	0	0	0	0	0	0	0.127427388	0	0	0	0	0.077317031	0	0	0	0	0	0.105372572	0	0	0	0	0	0	0	0	0	0	0.069536152	0	0	0	0.065327691	0	0.107748778	0	0	0	0	0	0	0
chr1:179306971-179312078	0	0	0.081030172	0	0	0	0	0	0	0	0.061500023	0	0.071017633	0.127427388	0.133080941	0	0	0	0	0	0	0	0	0	0.070248381	0	0.17654475	0	0	0.171734893	0	0	0	0	0	0	0	0	0.060958261	0.065327691	0	0.107748778	0	0	0	0	0	0	0
chr1:179306971-179312770	0	0	0	0	0	0	0	0	0	0	0	0	0	0	0	0	0	0	0.115975546	0	0	0	0	0.09432813	0	0	0	0	0.078663051	0	0	0	0	0	0	0	0	0	0	0	0	0	0	0	0	0	0	0	0
chr1:179310162-179312078	0	0	0	0	0	0	0	0	0	0	0	0	0	0	0	0	0	0	0	0	0	0	0	0	0	0	0	0	0	0	0	0	0	0	0	0	0	0	0	0	0	0	0	0	0	0	0	0	0
chr1:179310162-179312770	0	0	0	0	0	0.06335961	0.071387832	0	0	0	0	0	0	0	0	0	0	0	0	0	0	0	0	0	0	0	0	0	0	0	0	0	0	0	0	0	0	0	0	0	0	0.053874389	0	0	0	0	0	0	0
chr1:179311248-179312770	0	0	0	0	0	0	0	0	0	0	0	0	0	0	0	0	0	0	0	0	0	0	0	0	0	0	0	0	0	0	0	0	0	0	0	0	0	0	0	0.065327691	0	0	0	0	0	0	0	0	0
chr1:179316734-179318077	0	0	0	0	0	0	0	0	0	0	0	0	0	0	0	0	0	0	0	0	0	0	0	0	0	0	0	0	0	0	0	0	0	0	0	0	0	0	0	0	0	0.053874389	0	0	0	0	0	0	0
chr1:179316734-179319566	0	0	0.081030172	0	0.057218128	0	0	0	0	0	0	0	0	0	0	0	0	0	0	0	0	0	0	0	0	0	0.088272375	0	0	0.057244964	0	0.199310315	0	0	0	0	0	0	0	0	0	0	0	0	0	0	0	0	0
chr1:179316734-179320597	0	0.056849633	0	0	0	0	0	0	0	0	0	0	0	0	0	0	0	0	0	0	0.065029296	0	0	0	0	0	0	0	0	0	0	0	0	0	0	0	0	0	0	0	0	0	0	0	0	0	0	0	0
chr1:179858444-179877808	0	0	0	0	0	0	0	0	0	0	0	0	0.106526449	0	0	0	0	0	0	0	0	0	0	0	0.070248381	0	0	0	0	0	0	0	0	0	0	0	0	0	0	0	0	0	0	0	0	0	0	0	0
chr1:179858447-179883189	0	0	0	0	0	0	0	0	0	0	0	0	0	0	0	0	0	0	0	0	0	0	0	0	0	0	0	0	0	0	0	0	0	0	0	0	0	0	0	0	0	0	0	0	0	0	0	0	0
chr1:179869260-179877808	0	0	0.162060344	0.178083156	0	0.095039415	0.071387832	0	0	0.297600764	0.061500023	0	0.142035266	0.095570541	0	0	0	0	0	0	0	0.082297263	0	0	0	0.064755427	0.132408563	0	0.052442034	0	0	0	0	0	0	0	0	0	0.091437391	0	0	0.053874389	0	0	0	0	0	0	0
chr1:179869260-179883189	0	0	0	0	0.057218128	0	0	0	0	0	0	0	0	0.095570541	0	0	0	0	0	0	0.065029296	0	0	0	0	0	0	0	0	0	0	0	0	0	0	0	0	0	0	0	0	0	0	0	0	0	0	0	0
chr1:179870436-179877808	0	0.056849633	0	0	0	0	0.071387832	0	0	0	0	0	0	0	0	0	0	0	0	0	0	0	0.069384449	0	0	0	0	0	0	0	0	0	0	0	0	0	0	0	0	0	0	0	0	0	0	0	0	0	0
chr1:179955303-179961356	0	0	0	0	0	0	0	0	0	0	0	0	0	0	0	0	0	0	0	0	0	0	0	0	0	0.097133141	0	0	0	0	0	0	0	0	0	0	0	0	0	0	0	0	0	0	0	0	0	0	0
chr1:179955303-179966310	0	0	0	0	0.085827193	0	0	0.087536084	0.070859147	0	0	0	0	0.095570541	0	0.067224981	0	0	0.115975546	0	0	0.054864842	0	0	0	0	0	0	0.052442034	0	0.07990868	0	0	0	0	0	0	0	0	0	0	0	0	0	0	0	0.099815428	0	0
chr1:179955303-179975702	0	0.08527445	0.081030172	0	0	0.095039415	0.17846958	0.145893474	0	0.170057579	0.061500023	0	0	0	0	0.100837472	0	0	0.077317031	0.158497306	0	0.054864842	0.069384449	0	0.070248381	0.064755427	0	0	0.157326102	0.228979857	0	0.079724126	0.067556596	0	0	0.104304229	0	0	0.091437391	0	0	0.107748778	0	0	0	0	0.099815428	0	0
chr1:179959641-179966310	0	0	0	0	0	0	0	0.087536084	0	0	0	0	0	0	0	0	0	0.132971695	0	0	0	0	0	0	0	0.064755427	0	0	0	0	0	0	0	0	0	0	0	0	0	0	0	0	0	0	0	0	0.066543619	0	0
chr1:179959641-179975702	0	0	0	0	0	0	0	0	0	0	0	0	0	0	0	0	0	0	0	0	0	0	0	0	0.070248381	0	0	0	0	0	0	0	0	0	0	0	0	0	0	0	0	0	0	0	0	0	0	0	0
chr1:179961196-179966310	0	0	0	0	0	0	0	0	0	0	0	0	0	0	0	0	0	0	0	0	0	0	0	0.09432813	0	0	0	0	0	0	0	0	0	0	0	0	0	0	0	0	0	0	0	0	0	0	0	0	0
chr1:179965687-179966310	0.100954892	0	0	0	0	0	0	0	0	0	0	0	0.142035266	0	0	0	0	0	0	0	0	0	0	0	0	0	0	0	0	0	0	0	0	0	0	0	0	0	0	0	0	0	0	0	0	0	0.066543619	0	0
chr1:179972308-179975702	0.201909784	0.25582335	0.850816808	0.605482732	0.114436257	0.538556683	0.464020907	0.087536084	0.141718295	0.510172738	0.092250035	0	0.568141064	0.127427388	0	0.268899925	0.189137291	0.299186313	0.115975546	0	0.130058592	0.329189053	0.24284557	0.471640649	0.456614477	0.194266282	0.17654475	0.085046399	0.131105085	0.257602339	0.07990868	0.119586189	0.337782982	0.084053468	0	0	0	0	0.243833043	0.195983072	0.19786092	0.404057916	0.89284957	0	0.132733933	0.178223437	0.099815428	0	0.080111595
chr1:179972308-179993717	0	0	0.081030172	0	0.057218128	0.095039415	0	0	0	0	0.061500023	0	0	0	0	0	0	0	0	0	0	0.054864842	0	0	0	0	0.088272375	0	0	0	0	0.119586189	0	0.126080203	0	0	0	0	0	0	0	0	0	0	0	0	0	0	0
chr1:179989083-179990144	0	0	0	0	0	0.06335961	0	0	0	0	0	0	0	0	0	0	0	0	0	0	0	0	0	0.09432813	0	0	0	0	0	0	0	0	0	0	0	0	0	0	0	0	0	0	0	0	0	0	0	0	0
chr1:179989083-179991983	0	0	0	0	0	0	0	0	0	0	0	0	0	0	0	0	0	0	0	0	0	0	0	0	0	0	0	0	0	0	0	0	0	0	0	0	0	0	0	0	0	0	0	0	0	0	0	0	0
chr1:180010272-180017840	0	0	0	0	0	0.06335961	0	0	0	0	0	0	0	0	0	0	0	0	0	0	0	0	0	0	0	0	0	0	0	0	0	0	0	0	0	0	0	0	0	0	0	0	0	0	0	0	0	0	0
chr1:180022104-180034407	0	0	0	0	0	0	0	0	0	0	0.092250035	0	0	0	0	0	0	0	0	0	0	0	0	0	0	0	0	0	0	0	0	0	0	0	0	0	0	0	0	0	0	0	0	0	0	0	0	0	0
chr1:180031354-180034407	0	0	0	0	0	0	0	0	0	0	0	0	0.142035266	0	0	0	0	0	0	0	0.097543944	0	0	0	0	0	0	0	0	0	0	0	0	0	0	0	0	0	0.152395652	0	0.056531691	0	0	0	0	0	0	0	0
chr1:180044156-180053313	0	0	0	0	0	0	0	0	0	0	0	0	0	0	0	0	0	0	0	0	0	0	0	0	0	0	0	0	0	0	0	0	0	0	0	0	0	0	0	0	0	0	0	0	0	0	0	0	0
chr1:180047597-180049796	0	0	0	0	0.057218128	0	0	0	0	0	0	0	0	0	0	0	0	0	0	0	0	0	0	0	0	0	0	0	0	0	0	0	0	0	0	0	0	0	0	0.065327691	0	0	0	0	0	0	0	0	0
chr1:180366650-180382606	0	0	0	0	0.057218128	0	0	0	0	0.127543185	0	0	0.071017633	0.063713694	0	0	0	0	0	0	0	0.082297263	0	0	0	0	0.088272375	0	0	0	0	0	0	0	0	0	0	0	0.060958261	0	0	0	0	0	0	0	0	0	0
chr1:180366650-180399397	0.151432338	0	0	0	0.057218128	0	0	0	0	0.08502879	0	0	0	0	0	0	0	0.066485847	0	0	0	0	0	0	0.140496762	0	0	0	0.131105085	0.114489928	0	0	0	0	0	0	0	0	0	0	0	0	0	0	0	0	0	0	0
chr1:180366650-180464660	0	0	0	0	0	0	0	0	0	0	0	0	0	0	0	0	0	0	0	0	0	0	0	0	0	0	0	0	0	0	0	0	0	0	0	0	0	0	0	0	0	0	0	0	0	0	0	0	0
chr1:180793888-180794480	0	0	0	0	0	0.06335961	0.071387832	0	0	0	0	0	0	0.063713694	0	0	0	0.199457542	0	0	0	0	0	0	0	0	0	0	0.052442034	0	0	0	0.101334895	0	0	0	0	0	0	0	0	0.053874389	0	0	0	0	0	0	0.080111595
chr1:180953812-180959245	0	0	0	0	0	0	0	0	0	0	0	0	0	0	0	0	0	0	0	0	0	0	0	0.282984389	0	0	0	0	0	0	0	0	0	0	0	0	0	0	0	0	0	0	0	0	0	0	0	0	0
chr1:180953812-180962561	0	0.1705489	0	0	0.114436257	0	0	0.116714779	0.070859147	0	0.092250035	0	0.213052899	0.286711623	0	0	0.157614409	0.232700466	0.270609608	0	0.097543944	0.24689179	0	0.188656259	0	0.064755427	0.088272375	0	0	0	0.199771701	0.159448252	0.067556596	0.168106937	0.51708915	0	0	0	0.213353913	0	0.084797537	0.188560361	0	0.283196459	0	0	0.133087237	0	0.080111595
chr1:180953812-180974599	0	0	0.162060344	0	0.057218128	0.190078829	0	0	0	0	0	0	0.213052899	0	0	0.067224981	0	0.066485847	0	0	0	0	0	0.141492195	0.070248381	0	0	0	0	0	0	0.079724126	0.067556596	0	0	0	0	0	0.274312174	0	0	0.053874389	0	0	0.09955045	0	0.066543619	0	0
chr1:180971741-180974599	0	0	0	0	0	0	0	0	0	0	0	0	0	0	0	0	0.063045764	0.099728771	0	0	0	0	0	0	0	0	0	0	0	0.085867446	0	0	0	0	0	0	0	0	0	0	0	0	0	0	0	0	0	0	0.080111595
chr1:183102540-183104291	0	0	0	0	0	0	0	0	0	0	0	0	0	0	0	0	0	0	0	0	0	0	0	0	0	0	0	0	0	0	0	0	0	0	0	0	0	0	0	0	0	0	0	0	0	0	0	0	0
chr1:183481971-183486955	0	0	0	0	0	0	0	0	0	0	0	0	0	0	0	0	0	0	0	0	0	0	0	0	0	0	0	0	0	0	0	0	0	0	0	0	0	0	0.060958261	0	0	0	0	0	0	0	0	0	0
chr1:184559872-184588764	0	0	0	0	0	0	0	0	0	0.08502879	0	0	0	0	0	0	0	0	0	0	0	0	0	0	0	0	0	0	0.104884068	0	0	0	0	0	0	0	0	0	0	0	0	0	0	0	0	0	0	0	0
chr1:184663177-184718726	0	0	0	0	0.085827193	0	0.071387832	0	0	0	0	0	0	0	0	0	0	0	0	0	0	0	0	0	0	0	0	0	0	0	0	0.079724126	0.067556596	0	0	0	0	0	0	0	0	0	0	0	0	0	0	0	0
chr1:184675776-184681011	0	0	0	0	0	0	0	0	0	0	0	0	0	0	0	0	0	0	0	0	0.065029296	0.082297263	0	0	0	0	0	0	0	0	0	0	0	0	0	0	0	0	0	0	0	0.080811583	0	0	0	0	0	0	0
chr1:184701970-184718726	0	0	0	0	0	0	0	0	0	0	0	0	0	0.063713694	0	0	0	0	0	0	0	0	0	0	0	0	0	0.0566976	0	0.085867446	0	0	0	0	0	0	0	0	0	0	0	0	0	0	0	0	0	0	0
chr1:185056683-185062408	0	0	0	0	0	0	0	0	0	0	0	0	0	0	0	0	0	0	0	0	0	0.082297263	0	0	0	0	0	0	0	0	0	0	0	0	0	0	0	0	0	0	0	0	0	0	0	0	0	0	0
chr1:185097800-185128212	0	0	0	0	0	0	0	0	0	0	0	0	0	0	0	0	0	0	0	0	0	0	0.104076673	0	0	0	0	0	0	0	0	0	0	0	0	0	0	0	0	0	0	0	0	0	0	0	0	0	0
chr1:185125376-185130057	0	0	0	0	0	0	0	0	0	0	0	0	0	0	0	0	0	0	0	0	0	0	0.069384449	0	0	0	0	0	0	0	0	0	0	0	0	0	0	0	0	0	0	0	0	0	0	0	0	0	0
chr1:185129964-185144245	0	0	0	0	0	0	0	0	0	0	0	0	0	0	0	0	0	0	0	0	0	0	0	0	0	0	0	0	0	0	0	0	0	0	0	0	0	0	0	0	0	0	0	0	0	0	0	0	0
chr1:185129964-185200840	0	0	0	0	0	0	0	0	0	0	0	0	0.071017633	0	0	0	0	0	0	0	0	0	0	0	0	0	0	0	0	0	0	0	0	0	0	0	0	0	0	0	0	0	0	0	0	0	0	0	0
chr1:185143503-185144245	0	0	0	0	0	0	0	0	0	0	0	0	0	0	0	0	0	0	0	0	0	0	0	0	0	0	0	0	0	0	0	0	0.067556596	0	0	0	0	0	0	0	0	0	0	0	0	0	0	0	0
chr1:185149522-185200840	0	0	0	0	0	0	0	0	0	0	0	0	0.106526449	0	0	0	0	0	0	0	0	0	0	0	0	0	0	0	0	0	0	0	0	0	0	0	0	0	0	0	0	0	0	0	0	0	0	0	0
chr1:185153374-185200840	0	0	0	0	0	0	0	0	0	0.127543185	0	0	0	0	0	0	0	0	0	0	0	0	0	0	0.070248381	0	0	0	0	0	0	0	0	0	0	0	0	0	0	0	0	0	0	0	0	0	0	0	0
chr1:185171785-185200840	0	0	0	0.071233263	0	0	0	0	0	0	0	0	0.071017633	0	0	0	0	0	0	0	0	0	0	0	0	0	0	0	0	0	0	0	0	0	0	0	0	0	0	0	0.056531691	0	0	0	0	0	0	0	0
chr1:185183638-185200840	0.151432338	0.198973716	1.053392239	0.106849894	0.200263449	0.285118244	0.428326992	0.233429558	0.177147868	0.637715923	0	0.071731133	0.60364988	0.509709553	0.266161882	0.235287435	0.409797463	0.166214618	0.077317031	0.237745959	0.16257324	0.164594527	0.173461121	0.141492195	0.280993524	0.194266282	0.17654475	0.141743999	0.419536273	0.257602339	0	0.199310315	0.337782982	0	0	0	0	0	0.365749565	0.065327691	0	0.24243475	0	0	0	0.178223437	0	0	0.160223191
chr1:186026365-186031732	0	0	0	0	0	0.095039415	0	0	0	0	0	0	0	0.127427388	0	0	0	0	0	0	0	0.054864842	0	0	0.070248381	0	0	0	0	0	0	0	0	0	0	0	0	0	0	0	0	0	0	0	0	0	0	0	0
chr1:186045559-186086247	0	0	0	0	0	0	0	0	0	0	0	0	0	0	0	0	0.126091527	0	0	0	0	0	0	0	0	0	0	0	0	0	0	0	0	0	0	0	0	0	0	0	0	0	0	0	0	0	0	0	0
chr1:186359842-186360923	0	0	0	0.106849894	0	0	0.071387832	0	0	0	0	0	0	0	0	0	0	0	0	0	0	0.054864842	0	0	0	0	0	0	0	0	0	0	0	0	0	0	0	0	0	0	0	0	0	0.113278584	0	0	0	0	0
chr1:186375214-186381025	0	0	0	0	0	0	0	0	0	0	0.061500023	0	0	0	0	0	0	0	0	0	0	0	0	0	0	0	0	0	0	0	0	0	0	0	0	0	0	0	0.060958261	0	0	0.053874389	0	0	0	0	0	0	0
chr1:186375214-186388209	0	0.1705489	0	0	0	0	0	0	0.070859147	0.170057579	0	0	0.071017633	0	0	0	0	0	0	0	0.065029296	0	0	0	0	0	0.132408563	0	0.052442034	0	0	0.119586189	0	0	0	0	0	0	0.121916522	0	0	0.053874389	0	0	0	0	0.099815428	0	0
chr1:186862142-186863343	0	0.056849633	0	0	0	0	0	0	0	0	0	0	0	0	0	0	0	0	0	0	0	0	0	0	0	0	0	0	0	0	0	0	0	0	0	0	0	0	0	0	0.056531691	0.053874389	0	0.169917875	0	0	0	0	0
chr1:186862142-186880521	0	0.142124083	0.162060344	0.178083156	0	0.095039415	0	0	0	0.297600764	0	0.071731133	0.142035266	0	0	0	0	0.132971695	0	0	0.16257324	0.109729684	0.138768897	0.141492195	0.070248381	0	0	0	0.104884068	0	0	0	0	0	0	0	0	0	0.152395652	0	0.113063383	0.107748778	0	0	0	0	0	0	0
chr1:187272597-187298192	0	0	0	0	0	0	0	0	0	0	0	0	0	0	0	0	0	0.066485847	0	0	0	0	0	0	0	0	0	0	0	0	0	0	0	0	0	0	0	0	0	0	0	0.107748778	0	0	0	0	0	0	0
chr1:187293224-187298192	0	0	0	0	0	0	0	0	0	0	0	0	0	0	0	0	0	0	0	0	0	0	0	0	0	0	0	0	0	0	0	0	0	0	0	0	0	0	0	0	0	0.107748778	0	0	0	0	0	0	0.200278989
chr1:190129797-190250880	0	0	0	0	0	0	0	0	0	0	0	0	0	0	0	0	0	0	0	0	0	0	0	0	0	0	0	0	0	0	0	0	0.067556596	0	0	0	0	0	0	0	0	0	0	0	0	0	0	0	0
chr1:190195211-190250880	0	0	0	0	0	0	0	0	0	0	0	0	0	0.095570541	0	0	0	0	0	0	0	0	0	0	0	0	0	0	0	0	0	0	0.168891491	0	0	0	0	0	0	0	0.056531691	0	0	0	0	0	0	0	0.160223191
chr1:190203501-190250880	0	0	0	0	0	0	0	0	0	0	0.061500023	0	0	0	0	0	0	0	0.115975546	0	0	0	0	0	0	0	0	0	0	0	0	0	0	0	0	0	0	0	0	0	0	0	0	0	0	0	0	0	0
chr1:190233994-190250880	0	0	0	0	0	0	0	0	0	0	0	0	0	0	0	0	0	0	0	0	0	0	0	0	0	0	0	0	0	0.085867446	0	0	0.067556596	0	0	0	0	0	0	0	0	0	0	0	0	0	0	0	0
chr1:192990226-192998787	0	0	0	0	0	0	0	0	0	0	0	0	0	0	0	0	0	0	0	0	0	0	0	0	0	0	0	0	0	0	0	0	0	0	0	0.069536152	0	0	0	0	0	0.053874389	0	0	0	0	0	0	0
chr1:192997214-192998787	0	0	0	0	0	0.126719219	0	0	0	0	0	0	0	0	0	0	0	0	0	0	0.065029296	0	0	0	0	0	0	0	0	0	0	0	0	0	0	0	0	0	0.060958261	0	0	0.053874389	0	0	0	0	0	0	0
chr1:193038163-193046180	0.151432338	0	0.162060344	0	0.057218128	0	0.071387832	0	0	0.08502879	0	0	0	0.063713694	0	0.134449963	0	0	0.231951093	0.158497306	0.16257324	0.082297263	0	0.141492195	0	0	0	0.0566976	0.052442034	0	0	0	0.067556596	0	0	0	0	0.637171029	0.091437391	0	0	0	0	0	0	0	0	0	0
chr1:193038163-193051838	0	0	0	0	0	0	0	0	0	0	0	0	0	0	0	0	0	0	0	0	0	0	0	0	0	0	0.17654475	0	0	0	0	0	0	0	0	0	0	0	0.060958261	0	0	0	0	0	0	0	0	0	0
chr1:193038163-193053787	0	0	0.081030172	0	0	0	0	0	0	0	0	0	0	0	0	0	0	0	0	0	0	0.054864842	0	0	0	0	0	0	0	0	0	0	0	0	0	0	0	0	0	0	0	0	0	0	0	0	0	0	0
chr1:193038163-193053828	0	0	0	0	0	0	0	0	0	0	0	0	0.071017633	0	0	0	0	0	0	0	0	0	0	0	0	0	0	0	0	0	0	0	0	0	0	0	0	0	0	0	0	0	0	0	0	0	0	0	0
chr1:193044949-193046180	0	0	0.162060344	0	0	0	0	0	0	0	0	0	0.071017633	0	0	0	0	0	0.077317031	0	0	0	0	0	0	0	0	0	0.078663051	0	0	0	0.067556596	0	0	0	0	0	0	0	0	0	0	0	0	0	0	0	0.080111595
chr1:193065777-193070334	0	0	0	0	0	0	0	0	0	0	0	0	0	0	0	0	0	0	0	0	0	0	0	0	0	0	0	0	0	0	0	0	0	0	0	0	0	0	0	0	0	0	0	0	0	0.059407812	0	0	0
chr1:193094241-193121574	0	0	0	0	0	0	0	0	0	0	0	0	0	0	0	0	0	0	0	0	0	0	0	0.141492195	0	0	0	0	0	0	0	0	0	0	0	0	0	0	0	0	0	0	0	0	0	0	0	0	0
chr1:193094241-193181607	0	0	0	0	0	0	0	0	0	0	0	0	0.071017633	0	0.199621411	0	0	0	0	0	0	0	0	0	0	0	0	0	0	0	0	0	0	0	0	0	0	0	0	0	0	0	0	0	0	0	0	0	0
chr1:193104520-193107303	0	0	0	0	0	0	0	0	0	0	0	0	0	0	0	0	0	0	0	0	0	0.082297263	0	0	0	0	0	0	0	0	0	0.079724126	0	0	0	0	0	0	0	0	0	0	0	0	0	0	0	0	0
chr1:193107214-193111196	0	0	0.081030172	0	0	0.06335961	0	0	0	0	0.061500023	0	0.177544082	0	0	0	0	0	0	0	0	0	0.069384449	0	0	0	0	0	0	0	0	0	0.135113193	0	0	0	0	0	0.121916522	0	0	0	0	0	0	0	0	0	0
chr1:193110979-193121574	0	0.08527445	0.243090517	0.213699788	0	0	0.107081748	0	0	0.297600764	0	0	0.284070532	0	0.133080941	0.067224981	0	0	0	0	0	0.137162106	0.069384449	0.330148454	0.175620953	0.064755427	0	0.113395199	0.131105085	0.057244964	0.07990868	0	0	0	0	0	0	0	0	0	0	0	0	0	0	0	0	0	0
chr1:193172924-193205486	0	0	0.081030172	0	0	0	0	0	0	0	0.092250035	0	0	0	0	0	0	0	0	0	0.065029296	0.054864842	0	0	0	0	0	0	0	0.057244964	0	0	0	0	0	0	0	0	0	0	0	0	0	0	0	0	0	0	0
chr1:193181194-193205486	0	0	0	0	0	0	0	0	0	0	0	0	0	0	0	0	0	0	0	0	0	0.054864842	0	0	0	0	0	0	0	0	0	0	0	0	0	0	0	0	0	0	0	0	0	0	0	0	0	0	0
chr1:193202122-193205486	0	0	0	0	0	0	0	0	0	0	0	0	0	0	0	0	0	0	0	0	0	0	0	0	0	0	0	0	0.052442034	0	0	0	0	0	0	0	0	0	0	0	0.056531691	0.053874389	0	0	0	0	0	0	0
chr1:19503085-19514034	0	0	0	0	0	0	0	0	0	0	0	0	0	0	0	0	0	0	0	0	0	0	0	0	0	0	0.088272375	0	0	0	0	0	0	0	0	0	0	0	0	0	0	0	0	0	0	0	0	0	0
chr1:19519926-19523759	0	0	0	0	0	0	0	0	0	0	0	0	0	0	0	0	0	0	0	0	0	0.082297263	0	0	0	0	0	0	0.052442034	0	0	0	0	0	0	0	0	0	0	0	0	0.053874389	0	0	0	0	0	0	0
chr1:197157421-197161029	0	0	0	0	0	0	0	0	0	0	0	0	0	0	0	0	0	0	0	0	0.065029296	0	0	0	0	0	0	0	0	0	0	0	0	0	0	0	0	0	0	0	0	0	0	0	0	0	0	0	0
chr1:197509093-197552383	0	0	0	0	0	0	0	0	0	0	0	0	0	0	0	0	0	0	0	0	0	0	0	0	0	0	0	0	0	0	0	0	0	0	0	0	0	0	0	0	0	0	0	0	0	0	0	0	0
chr1:197552281-197581106	0	0	0	0	0	0	0	0	0	0	0	0	0	0	0	0	0	0	0	0	0	0	0	0	0	0	0	0	0	0	0	0	0.067556596	0	0	0	0	0	0	0	0	0	0	0	0	0	0	0	0
chr1:197552281-197684204	0	0	0	0	0	0	0	0	0	0	0	0	0	0	0	0	0	0	0	0	0	0	0	0	0	0	0	0	0	0	0	0	0.101334895	0	0	0	0	0	0	0	0	0	0	0	0	0	0	0	0
chr1:197576202-197627499	0	0	0	0	0	0	0	0.058357389	0.070859147	0	0	0	0	0	0	0	0	0	0	0	0	0	0	0	0	0	0	0.0566976	0	0.057244964	0	0	0	0	0	0	0	0	0	0	0	0.053874389	0	0	0	0	0	0	0
chr1:197586788-197627499	0	0	0	0	0	0	0	0	0	0	0	0	0	0	0	0	0	0	0	0	0	0	0	0	0	0	0	0	0	0.057244964	0	0	0	0	0	0	0	0	0	0	0	0	0	0	0	0	0	0	0
chr1:197611840-197627499	0.151432338	0.1705489	0	0	0.057218128	0.348477853	0	0.233429558	0	0.127543185	0.246000092	0	0.284070532	0.095570541	0	0	0.189137291	0.099728771	0	0	0.260117185	0.164594527	0.104076673	0	0.105372572	0.064755427	0.132408563	0	0.262210171	0.228979857	0	0.119586189	0.135113193	0	0	0	0	0	0.152395652	0	0.084797537	0.215497555	0	0.113278584	0	0.148519531	0	0	0
chr1:197611840-197643299	0	0	0	0	0	0	0	0	0	0	0	0	0	0	0	0	0	0	0	0	0	0	0	0	0	0	0	0	0	0	0	0	0.067556596	0	0	0	0	0	0	0	0	0	0	0	0	0	0	0	0
chr1:197611840-197684204	0	0	0	0	0.057218128	0	0	0	0	0	0	0	0	0	0	0	0	0.066485847	0	0	0	0.054864842	0	0	0	0	0	0	0	0	0	0	0.101334895	0	0	0	0	0	0	0	0	0.053874389	0	0	0	0	0.066543619	0	0
chr1:197621364-197627499	0	0	0	0	0	0	0.107081748	0	0	0	0	0	0	0.063713694	0	0	0	0	0	0	0	0	0	0	0	0	0	0	0	0	0	0	0	0	0	0	0	0	0	0	0	0	0	0	0	0	0	0	0
chr1:197621364-197643299	0	0	0	0	0	0	0	0	0	0	0	0	0	0	0	0	0	0	0	0	0	0	0	0	0	0	0	0	0	0	0	0	0.101334895	0	0	0	0	0	0	0	0	0	0	0	0	0	0	0	0
chr1:197621364-197684204	0	0	0	0	0	0	0.071387832	0	0	0	0	0	0	0	0	0.067224981	0	0	0	0	0	0	0	0	0	0	0	0	0	0	0	0	0	0	0	0	0	0	0	0	0	0	0	0	0	0	0	0	0
chr1:197641166-197684204	0	0	0	0	0	0	0	0	0	0	0	0	0	0	0	0	0	0.066485847	0	0	0	0	0	0	0	0	0	0	0	0	0	0	0.067556596	0	0	0	0	0	0	0	0	0	0	0	0	0	0	0	0
chr1:198190128-198233365	0	0	0.202575431	0	0	0	0	0	0	0.170057579	0	0	0.142035266	0	0.133080941	0	0	0	0.193292577	0	0	0	0.104076673	0	0	0	0	0.0566976	0	0	0	0	0.067556596	0	0	0	0	0	0	0	0	0	0	0	0	0	0	0	0
chr1:198190128-198266370	0	0	0	0	0	0	0	0	0	0	0	0	0.071017633	0.095570541	0	0	0	0	0	0	0	0	0	0	0	0	0	0	0	0	0	0	0	0	0	0	0	0	0	0	0	0	0	0	0	0	0	0	0
chr1:198201682-198233365	0	0.056849633	0.162060344	0	0	0	0	0	0	0.08502879	0	0	0.142035266	0	0	0.067224981	0	0	0	0	0.097543944	0.109729684	0	0	0	0	0	0	0	0.14311241	0	0	0	0	0	0	0	0	0	0	0	0.134685972	0	0	0	0	0	0	0
chr1:198201682-198248191	0	0	0	0	0	0	0	0	0	0.08502879	0	0	0	0	0	0	0	0	0	0	0	0	0	0	0	0	0	0	0	0	0	0	0	0	0	0	0	0	0	0	0	0	0	0	0	0	0	0	0
chr1:198201682-198266370	0	0	0	0	0	0	0	0	0	0	0	0	0	0	0	0.100837472	0	0.066485847	0	0	0	0	0	0	0	0	0	0	0	0	0	0	0	0	0	0	0	0	0	0	0	0	0	0	0	0	0	0	0
chr1:19948593-19952970	0	0	0	0	0	0	0	0	0	0	0	0	0	0	0	0	0	0	0	0	0	0	0	0	0	0	0	0	0.052442034	0	0	0	0	0	0	0	0	0	0	0	0	0	0	0	0	0	0	0	0
chr1:200012901-200017946	0	0	0	0	0	0	0	0	0	0	0	0	0	0	0	0	0	0	0	0	0	0	0	0	0	0	0	0	0	0	0	0	0	0	0	0	0	0	0	0	0	0	0	0	0	0	0	0	0
chr1:200012901-200090083	0	0	0	0.142466525	0	0	0	0	0	0	0	0	0	0	0	0	0	0	0	0.237745959	0	0	0	0	0.105372572	0	0	0	0	0	0	0	0	0	0	0	0	0	0	0	0	0	0	0	0	0	0	0	0
chr1:20008652-20009937	0	0	0	0	0	0	0	0	0	0	0.092250035	0	0	0	0	0	0	0	0	0	0.065029296	0	0	0	0	0	0	0	0	0	0	0	0	0	0	0	0	0	0	0	0	0	0	0	0	0	0	0	0
chr1:200617566-200635879	0	0	0	0	0	0	0	0	0	0	0	0	0	0	0	0	0	0	0	0	0	0	0	0	0	0	0	0	0	0	0	0	0	0	0	0	0	0	0	0	0	0	0	0	0	0	0	0	0
chr1:200729966-200730226	0	0	0	0	0	0	0	0	0	0	0	0	0	0	0	0	0	0.099728771	0	0	0	0	0	0	0	0	0	0	0	0	0	0	0	0	0	0	0	0	0.060958261	0	0	0	0	0	0	0	0	0	0
chr1:200729966-200784772	0.353342122	0.142124083	0.648241378	0.106849894	0.085827193	0.095039415	0.214163496	0.175072168	0.070859147	0.467658343	0.061500023	0	0.319579348	0.159284235	0.133080941	0.235287435	0.126091527	0.066485847	0.231951093	0.237745959	0.130058592	0.192026948	0.138768897	0.141492195	0.386366096	0.25902171	0	0.141743999	0.183547119	0.14311241	0.119863021	0.199310315	0.067556596	0	0	0	0	0	0	0.065327691	0.056531691	0.107748778	0	0	0.132733933	0.178223437	0	0	0
chr1:200729966-200801973	0.100954892	0	0.162060344	0	0	0	0.071387832	0	0	0.08502879	0	0	0	0.095570541	0	0	0	0	0	0	0	0	0	0	0	0	0	0	0	0	0	0	0	0	0	0	0	0	0	0	0	0	0	0	0	0	0	0	0
chr1:201454410-201459472	0	0	0	0	0	0.126719219	0.071387832	0	0	0	0	0	0	0	0.199621411	0	0	0	0	0	0	0	0	0	0	0.097133141	0	0	0	0	0	0	0	0	0	0	0	0	0	0	0	0	0	0	0	0	0	0	0
chr1:201786215-201786413	0	0.08527445	0	0	0	0	0	0	0	0	0	0	0	0	0	0	0	0	0	0	0	0	0	0	0	0	0	0	0	0	0	0	0	0	0	0	0	0	0	0	0	0	0	0	0.132733933	0	0	0	0
chr1:201821231-201828122	0	0	0	0.071233263	0	0.06335961	0	0	0	0	0.061500023	0	0.106526449	0	0	0	0	0	0	0	0.065029296	0	0	0	0	0	0	0	0	0.057244964	0	0	0	0	0	0	0	0	0	0.065327691	0	0	0	0	0	0	0	0	0
chr1:201823722-201826322	0	0	0	0	0	0	0	0	0	0	0	0	0	0	0	0	0	0	0	0	0	0	0	0	0	0	0	0	0	0	0	0	0	0	0	0	0	0	0	0	0	0	0	0	0	0	0	0	0
chr1:201823722-201828122	0	0	0	0	0	0	0	0	0	0	0	0	0	0	0	0	0	0	0	0	0	0	0	0	0	0	0	0	0	0	0	0	0	0	0	0	0	0	0	0	0	0	0	0	0	0	0	0	0
chr1:201826223-201828122	0	0	0.202575431	0	0	0	0	0	0	0	0	0	0.106526449	0	0	0	0	0	0	0	0	0	0	0	0	0	0	0	0	0	0	0	0	0	0	0	0	0	0.060958261	0	0	0	0	0	0	0	0	0	0
chr1:201970503-201972589	0	0.056849633	0	0	0.143045321	0	0	0	0	0	0	0	0	0.095570541	0	0	0	0	0	0	0	0	0	0	0	0.064755427	0.088272375	0.085046399	0	0	0	0	0.101334895	0	0	0	0	0	0	0.065327691	0	0	0	0	0	0	0.099815428	0	0
chr1:202126866-202127429	0	0	0	0	0	0	0	0	0	0	0	0	0	0	0	0	0	0	0	0	0	0	0	0	0	0	0	0	0	0	0	0	0	0	0	0	0	0	0	0	0	0.053874389	0	0	0	0	0	0	0
chr1:20216877-20231480	0	0	0	0	0	0	0	0	0	0	0	0	0	0	0	0	0	0	0	0	0	0	0	0	0	0	0	0	0	0	0	0	0	0	0	0	0	0	0	0	0	0	0	0	0	0	0	0	0
chr1:20216877-20234369	0	0	0	0	0	0.06335961	0	0	0	0	0	0	0	0.127427388	0	0	0	0	0	0	0	0.054864842	0	0	0	0	0	0	0	0	0	0	0	0	0	0	0	0	0	0	0	0	0	0	0	0	0	0	0
chr1:20230759-20231480	0	0	0.081030172	0	0	0	0	0	0	0	0	0	0	0	0	0	0	0	0	0	0	0	0	0	0	0	0	0	0	0	0	0	0	0	0	0	0	0	0	0	0	0	0	0	0	0	0	0	0
chr1:202385914-202398057	0	0	0	0	0	0	0	0	0	0	0	0	0.142035266	0	0	0	0	0	0	0	0	0	0	0.09432813	0.070248381	0	0	0	0	0	0	0	0	0.084053468	0	0	0	0	0	0	0	0	0	0	0	0	0	0	0
chr1:202385914-202400747	0	0	0	0	0	0	0	0	0	0	0	0	0	0	0	0	0	0	0	0	0	0.082297263	0	0	0	0	0	0	0	0	0	0	0	0	0	0	0	0	0	0	0	0	0	0	0	0	0	0	0
chr1:202391747-202418299	0	0	0	0	0	0	0	0	0	0	0	0	0	0	0	0	0	0	0.077317031	0	0	0	0	0	0	0	0	0	0	0.057244964	0	0	0	0	0	0	0	0	0	0	0	0	0	0	0	0	0	0	0
chr1:202394693-202400747	0	0.056849633	0	0.178083156	0	0	0	0	0	0.212571974	0	0	0.071017633	0	0	0	0	0	0.115975546	0	0	0	0	0.188656259	0.105372572	0.097133141	0	0	0.078663051	0	0	0	0	0	0	0	0	0	0	0	0	0	0	0	0	0	0	0	0
chr1:202397982-202403896	0	0	0	0	0	0	0	0	0	0.08502879	0	0	0.071017633	0	0	0	0	0	0.077317031	0	0	0	0	0	0	0	0	0	0	0	0	0	0	0	0	0	0	0	0	0	0	0	0	0	0	0	0	0	0
chr1:202418116-202465950	0	0	0	0	0	0	0	0	0	0	0	0	0	0	0	0	0	0	0	0	0	0	0	0	0	0	0	0	0	0	0	0	0	0	0	0	0	0	0.060958261	0	0	0	0	0	0	0	0	0	0
chr1:202418116-202471133	0	0	0	0	0	0	0	0	0	0	0	0	0	0	0	0	0	0	0.077317031	0	0	0	0	0	0	0	0	0	0	0	0.07990868	0	0	0	0	0	0	0	0	0	0	0	0	0	0	0	0	0	0
chr1:202457660-202465950	0	0	0	0	0	0	0	0	0	0	0	0	0	0	0	0	0	0	0	0	0	0	0	0.09432813	0	0	0	0	0	0	0	0	0	0	0	0	0	0	0	0	0	0	0	0	0	0	0	0	0
chr1:202528004-202538325	0	0	0	0.071233263	0	0	0	0	0	0	0.123000046	0	0	0	0	0.067224981	0.126091527	0	0	0	0	0.082297263	0	0	0.105372572	0	0	0	0	0	0	0	0	0	0	0	0	0	0	0	0	0	0	0	0	0	0	0	0
chr1:202724398-202733273	0	0	0.162060344	0	0	0	0	0	0	0	0.061500023	0	0.177544082	0	0	0	0	0	0	0	0	0	0	0.141492195	0	0	0.088272375	0	0	0	0	0	0	0	0	0	0	0	0	0	0	0	0	0	0	0	0	0	0
chr1:202729542-202742416	0	0	0	0	0	0	0	0	0	0	0	0	0	0	0	0	0	0	0	0	0	0	0	0	0	0	0	0	0	0	0	0	0	0	0	0	0	0	0	0	0	0	0	0	0	0	0	0	0
chr1:202742245-202746222	0	0	0.081030172	0	0	0.06335961	0	0.058357389	0	0	0	0	0	0	0	0	0	0	0	0	0	0	0	0	0	0	0	0	0	0	0	0	0	0	0	0	0	0	0	0.065327691	0	0	0	0	0	0	0.066543619	0	0
chr1:203458871-203459307	0	0	0	0	0	0.095039415	0	0	0	0	0	0	0	0	0	0	0	0	0	0	0	0	0	0	0	0	0.088272375	0	0	0	0	0	0	0	0	0	0	0	0	0	0	0	0	0	0	0	0	0	0
chr1:203672779-203691817	0	0.08527445	0	0	0	0.095039415	0	0	0.106288721	0	0	0	0	0	0	0	0	0	0	0	0	0.082297263	0	0	0	0	0	0	0.052442034	0	0	0	0	0	0	0	0	0	0	0	0	0	0	0	0	0	0	0	0
chr1:203676136-203677232	0	0.227398533	0.081030172	0	0	0.411837463	0.17846958	0	0.070859147	0	0	0	0	0.254854776	0	0.134449963	0.094568645	0.265943389	0	0.158497306	0.097543944	0.164594527	0.138768897	0	0	0.161888569	0	0.085046399	0.209768136	0.14311241	0	0	0.067556596	0	0	0	0	0	0	0	0.056531691	0.053874389	0	0	0	0	0	0	0
chr1:203802918-203809502	0	0.1705489	0	0	0	0	0	0	0	0	0	0	0	0	0	0	0	0	0	0	0	0	0	0	0	0	0	0	0	0	0	0	0	0	0	0	0	0	0	0	0	0	0	0	0	0	0	0	0
chr1:204082042-204083733	0.151432338	0.312672983	0.405150861	0.106849894	0.085827193	0.158399024	0.142775664	0.145893474	0.141718295	0.170057579	0.092250035	0	0.568141064	0.222997929	0.199621411	0.168062453	0.157614409	0.132971695	0.115975546	0	0.130058592	0.356621475	0.24284557	0.141492195	0.140496762	0.129510855	0.132408563	0.170092799	0.262210171	0.171734893	0	0	0.135113193	0	0	0.069536152	0	0.424780686	0	0	0	0.161623166	0	0	0	0.178223437	0	0	0
chr1:204082042-204086835	0.201909784	0	0.081030172	0	0	0	0.107081748	0	0	0	0	0	0.071017633	0	0	0	0.063045764	0	0.077317031	0	0	0.192026948	0	0	0	0	0	0.085046399	0.052442034	0.057244964	0	0	0	0	0	0	0	0	0.091437391	0	0.056531691	0	0	0	0	0	0	0	0.120167393
chr1:204082042-204093985	0	0	0	0	0	0	0	0	0	0	0	0	0	0	0	0	0	0	0	0	0	0	0	0	0	0	0	0	0	0	0	0	0	0	0	0	0	0	0	0	0	0	0	0	0	0	0	0	0
chr1:204085634-204086835	0	0	0.081030172	0	0	0	0.107081748	0	0	0	0.061500023	0	0	0.159284235	0	0	0	0	0	0	0	0.082297263	0	0	0	0	0	0	0	0	0	0	0	0	0	0	0	0	0	0	0	0	0	0	0	0	0	0	0
chr1:204437997-204439014	0	0.08527445	0	0	0.057218128	0	0	0	0	0.08502879	0	0	0	0	0	0.100837472	0	0	0	0	0	0	0	0	0	0	0	0	0	0	0	0	0	0	0	0	0	0	0	0	0	0	0	0	0	0.089111718	0	0	0
chr1:204527768-204539874	0	0	0	0	0	0	0	0	0	0	0	0	0	0	0	0	0	0	0	0	0	0	0	0	0	0	0	0	0	0	0	0	0	0	0	0	0	0	0	0	0	0	0	0	0	0	0	0	0
chr1:204534337-204539874	0	0	0	0	0	0	0	0	0	0	0.061500023	0	0	0	0	0	0	0	0	0	0	0	0	0	0	0	0	0	0	0	0	0	0	0	0	0	0	0	0	0	0	0	0	0	0	0	0	0	0
chr1:204921138-204960434	0	0	0	0	0	0	0	0.058357389	0	0	0	0	0	0	0	0	0	0	0	0	0	0	0	0	0.070248381	0	0	0	0	0	0	0	0	0	0	0	0	0	0.060958261	0	0	0	0	0	0	0	0	0	0
chr1:205138290-205156934	0	0	0	0	0	0	0.071387832	0	0	0	0	0	0	0	0	0	0	0	0	0	0	0	0	0	0	0	0	0	0	0	0	0	0	0	0	0	0	0	0	0	0	0	0	0	0	0	0	0	0
chr1:205567582-205593019	0.100954892	0	0	0	0	0	0	0	0	0	0.276750104	0	0	0.127427388	0	0	0	0	0	0	0	0.054864842	0	0	0.070248381	0	0	0.085046399	0.104884068	0.114489928	0	0	0	0	0	0	0	0	0	0	0	0	0	0	0	0	0	0	0
chr1:205585605-205589966	0	0	0	0	0	0	0	0.087536084	0	0	0	0	0	0	0	0	0	0	0	0	0.065029296	0	0	0	0	0	0.17654475	0	0.052442034	0	0	0	0	0	0	0	0	0	0	0	0	0.107748778	0	0	0	0	0	0	0
chr1:205585605-205593019	1.362891041	3.723650977	0.931846981	0.427399575	6.12233974	3.326379511	3.89063684	2.742797305	5.208147328	0.892802292	10.60875398	6.168877468	1.029755678	5.097095528	1.197728468	3.226799104	3.625131403	1.263231099	0.579877732	0.475491918	4.649594677	4.142295589	2.567224597	0.424476584	1.475216002	4.921412489	9.886506001	5.499667157	8.338283424	9.101949303	1.877853988	0.837103321	1.249797035	0.378240608	0.775633725	0.27814461	0.318688635	0.849561371	0.579103478	1.110570742	0.565316914	2.774531023	0.89284957	0.623032209	0.265467867	0.623782028	1.497231419	0	0.801115955
chr1:205585605-205597002	0	0	0	0	0	0	0.107081748	0	0	0	0	0	0	0	0	0	0	0	0	0	0	0	0	0	0	0	0	0	0	0	0	0	0.067556596	0	0	0	0	0	0	0	0	0	0	0	0	0	0	0	0
chr1:205585605-205602394	0	0	0	0	0	0	0	0	0	0	0	0	0	0	0	0	0	0	0	0	0	0	0	0	0	0.064755427	0	0	0	0	0	0	0	0	0	0	0	0	0	0	0	0	0	0	0	0	0	0	0
chr1:205585605-205615933	0	0	0	0	0	0	0	0	0.106288721	0	0.061500023	0	0	0	0	0	0	0	0	0	0	0	0	0	0	0	0	0	0	0	0	0	0	0	0	0	0	0	0	0	0	0	0	0	0	0	0	0	0
chr1:205588084-205589966	0	0.056849633	0	0	0.171654385	0	0.142775664	0	0	0	0	0	0	0.127427388	0	0	0	0	0	0	0	0.109729684	0	0	0	0.064755427	0.088272375	0	0	0.085867446	0	0	0	0	0	0	0	0	0	0	0	0.107748778	0	0	0	0	0	0	0
chr1:205588084-205593019	0	0	0	0	0	0	0	0	0	0	0	0	0	0	0	0	0	0	0	0	0	0	0	0	0	0	0	0	0	0	0	0	0	0	0	0	0	0	0	0	0	0.107748778	0	0	0	0	0	0	0
chr1:205630988-205634014	0	0	0	0	0	0	0	0	0	0	0	0	0	0	0	0	0	0	0	0	0	0	0	0	0	0	0	0	0	0	0	0	0	0	0	0	0	0	0	0	0	0	0	0	0	0	0	0	0
chr1:205693053-205698749	0	0.056849633	0.202575431	0.106849894	0	0.095039415	0	0	0	0.127543185	0	0	0.177544082	0	0.133080941	0	0.063045764	0.066485847	0	0	0	0	0	0	0.140496762	0	0	0	0	0	0	0	0	0	0	0	0	0	0	0	0	0	0	0	0	0	0.066543619	0	0.080111595
chr1:205696827-205698749	0	0	0	0	0	0	0	0	0	0	0	0	0	0	0	0	0	0.066485847	0	0	0	0.054864842	0	0	0	0	0	0	0	0	0	0	0	0	0	0	0	0	0	0	0	0	0	0	0	0	0	0	0
chr1:205740599-205742352	0	0	0	0	0	0	0	0	0	0	0	0	0	0	0	0	0	0	0.077317031	0	0	0	0	0	0	0	0	0	0	0	0	0	0	0	0	0	0	0	0	0	0	0.107748778	0	0	0	0	0	0	0
chr1:207200838-207201024	0	0.056849633	0	0	0.057218128	0	0	0.087536084	0	0	0.215250081	0	0	0.063713694	0	0	0	0	0	0	0.097543944	0.054864842	0	0	0.070248381	0	0.088272375	0.085046399	0	0.114489928	0	0.079724126	0	0	0	0	0	0	0	0.195983072	0	0	0	0.453114334	0	0	0	0	0
chr1:207303515-207328403	0	0	0.202575431	0	0	0	0	0	0	0	0	0	0.106526449	0	0	0	0	0	0	0	0	0.109729684	0	0	0	0	0	0	0.052442034	0	0	0	0	0	0	0	0	0	0	0	0	0	0	0	0	0	0	0	0
chr1:207753584-207868096	0	0	0	0	0	0	0	0	0	0	0	0	0	0	0	0	0	0	0	0	0	0	0	0	0	0	0	0	0	0	0	0	0	0	0	0	0	0	0	0	0	0	0	0	0	0.089111718	0	0	0
chr1:207825891-207925654	0	0	0	0	0	0	0	0	0	0	0	0	0	0	0	0	0	0	0.193292577	0	0	0	0	0	0	0	0	0	0	0	0	0	0	0	0	0	0	0	0	0	0	0	0	0	0	0	0	0	0
chr1:207828534-207930987	0.50477446	0	0	0	0	0	0	0	0	0	0	0	0	0	0	0	0	0	0.115975546	0	0	0	0	0	0	0	0	0	0	0	0.199771701	0	0	0	0	0	0	0	0	0	0	0	0	0	0	0	0	0	0
chr1:207930358-207933069	0	0	0	0	0	0	0.107081748	0	0	0	0	0	0	0	0	0	0	0.066485847	0	0	0	0	0	0	0	0	0	0	0.078663051	0	0	0	0	0	0	0	0	0	0	0	0	0	0	0	0	0	0	0	0
chr1:207930358-207940540	0	0	0.081030172	0	0	0.06335961	0	0	0	0.127543185	0	0	0	0	0	0	0	0.099728771	0	0	0	0	0	0	0	0.064755427	0	0	0	0	0	0	0	0	0	0	0	0	0	0	0	0	0	0	0	0	0	0	0
chr1:207989273-207990759	0	0.056849633	0	0	0	0	0	0	0	0	0	0	0	0	0	0	0	0.099728771	0	0	0	0	0	0	0	0	0	0	0	0	0	0	0	0	0	0	0	0	0	0	0.056531691	0	0	0	0	0	0	0	0
chr1:208383624-208391347	0	0.056849633	0	0	0	0	0	0	0	0.127543185	0	0	0.071017633	0	0	0	0	0	0	0	0	0	0	0	0	0	0	0	0	0	0	0	0	0	0	0	0	0	0	0	0	0	0	0	0	0	0	0	0
chr1:210003452-210004388	0	0	0	0	0.085827193	0	0	0	0	0.08502879	0	0	0	0	0	0	0	0	0	0	0	0	0	0	0	0	0	0	0	0	0	0	0	0	0	0	0	0	0	0	0	0	0	0	0	0	0	0	0
chr1:210522276-210560925	0	0	0	0	0	0	0	0	0	0	0	0	0	0	0	0	0	0.099728771	0	0	0	0	0	0	0	0	0	0	0	0	0	0	0	0	0	0	0	0	0	0	0	0	0	0	0	0	0	0	0
chr1:21071236-21100103	0	0	0	0	0	0	0	0	0	0	0	0	0	0	0	0	0	0	0	0	0	0	0	0	0	0	0	0	0	0	0	0	0	0	0	0	0	0	0	0	0.056531691	0	0	0	0	0	0	0	0
chr1:21071236-21107033	0	0	0	0	0	0	0	0	0	0	0	0	0	0	0	0	0	0	0	0	0	0.082297263	0.104076673	0	0	0	0	0	0	0	0	0	0	0	0	0.069536152	0	0	0	0	0	0	0	0.113278584	0	0	0.133087237	0	0
chr1:21074036-21100103	0	0	0	0	0	0	0	0	0	0	0	0	0	0	0	0	0	0	0	0	0	0	0	0	0	0	0	0	0	0	0	0	0	0	0	0	0	0	0	0	0	0	0	0	0	0	0	0	0
chr1:21076215-21100103	0.151432338	0.1705489	0.243090517	0.142466525	0	0.095039415	0	0	0.106288721	0.127543185	0.061500023	0	0.071017633	0.159284235	0	0.168062453	0	0.099728771	0.193292577	0	0.195087889	0.192026948	0	0.188656259	0.175620953	0.161888569	0.17654475	0.085046399	0.104884068	0.228979857	0.199771701	0	0.202669789	0.462294076	0	0.104304229	0	0	0.274312174	0.163319227	0.084797537	0.188560361	0	0.169917875	0	0.148519531	0	0	0.120167393
chr1:21083658-21100103	0	0.25582335	0.648241378	0.427399575	0.114436257	0.126719219	0.249857412	0.233429558	0.248007016	0.850287897	0.307500115	0.251058967	0.568141064	0.286711623	0	0.168062453	0.094568645	0.199457542	0.270609608	0	0.16257324	0.329189053	0.104076673	0.235820324	0.66735962	0.129510855	0.397225688	0.141743999	0.262210171	0.372092267	0.07990868	0.079724126	0.270226386	0.084053468	1.0341783	0.069536152	0	0	0.243833043	0	0.226126766	0.484869499	0	0.169917875	0.066366967	0.207927343	0.099815428	0	0.120167393
chr1:21083658-21103243	0	0	0.081030172	0	0	0.06335961	0	0	0	0	0	0.071731133	0	0.063713694	0	0.100837472	0	0	0	0	0	0.082297263	0	0	0.070248381	0	0	0	0.131105085	0	0	0	0	0	0	0	0	0	0	0	0	0	0	0	0	0	0	0	0
chr1:21083658-21107033	0	0	0	0	0	0.06335961	0	0	0	0	0	0	0.106526449	0.063713694	0	0	0	0	0	0	0	0	0	0	0	0	0	0	0	0	0	0	0	0	0	0	0	0	0	0	0	0	0	0	0	0	0	0	0
chr1:21091869-21100103	0	0	0.121545258	0.106849894	0	0.190078829	0.071387832	0	0	0.08502879	0	0	0.106526449	0	0	0	0	0.066485847	0	0	0.065029296	0	0.104076673	0.235820324	0.210745143	0	0.088272375	0	0.052442034	0.057244964	0.07990868	0	0	0	0	0	0	0	0.091437391	0	0.056531691	0.215497555	0	0	0	0.059407812	0.099815428	0	0
chr1:21091869-21103243	0	0	0	0	0	0	0	0	0	0	0	0	0.071017633	0	0	0	0	0	0	0	0	0	0	0	0	0	0	0	0	0	0	0	0	0	0	0	0	0	0	0	0	0	0	0	0	0	0	0	0
chr1:21097422-21100103	0	0.227398533	0.081030172	0.142466525	0.057218128	0.158399024	0.17846958	0.204250863	0	0.255086369	0.123000046	0	0.319579348	0	0.199621411	0.168062453	0.189137291	0.265943389	0	0	0.292631833	0	0.173461121	0	0	0.194266282	0.132408563	0	0.288431188	0.171734893	0	0	0.135113193	0.168106937	0	0.139072305	0	0	0.213353913	0.163319227	0	0.404057916	0	0.169917875	0.132733933	0.118815624	0.133087237	0	0.120167393
chr1:211092981-211093411	0	0	0	0	0	0	0	0	0	0	0	0	0	0	0	0.067224981	0	0	0	0	0	0	0	0	0	0	0	0	0	0	0	0	0	0	0	0	0	0	0.274312174	0	0	0	0	0	0	0	0	0	0
chr1:211092981-211094309	0	0	0	0	0	0	0	0	0	0	0	0	0	0	0	0	0	0	0	0	0	0	0	0	0	0	0	0	0	0	0	0	0	0	0	0	0	0	0	0	0	0	0	0	0	0	0	0	0
chr1:211192205-211192598	0	0	0	0	0	0	0	0	0	0	0	0	0	0	0	0	0	0	0	0	0	0	0	0	0.070248381	0	0	0	0	0	0	0	0	0	0	0	0	0	0	0	0	0	0	0	0	0	0	0	0
chr1:211526580-211527809	0	0.284248166	0.081030172	0.071233263	0.085827193	0.253438439	0	0.058357389	0.177147868	0.170057579	0.276750104	0.2151934	0.284070532	0.159284235	0	0.302512416	0	0.166214618	0.154634062	0	0.357661129	0.192026948	0.277537794	0.141492195	0.175620953	0.097133141	0.17654475	0.0566976	0.157326102	0.200357375	0	0	0	0	0	0	0	0.424780686	0.152395652	0	0.084797537	0.323246333	0	0	0	0.207927343	0	0	0.120167393
chr1:211526580-211529810	0	0	0	0	0	0	0	0	0	0	0	0	0	0	0	0	0	0.066485847	0	0	0	0	0	0	0	0	0	0	0	0	0	0	0	0	0	0	0	0	0	0	0	0	0	0	0	0	0	0	0
chr1:21167348-21191755	0	0	0	0	0	0	0.071387832	0	0	0.127543185	0	0	0.106526449	0.127427388	0	0	0	0	0.115975546	0	0.065029296	0.082297263	0.069384449	0	0	0	0	0.085046399	0.131105085	0	0	0.079724126	0.067556596	0	0	0	0	0	0.152395652	0	0	0	0	0	0	0.118815624	0	0	0
chr1:21167348-21212864	0	0	0	0	0	0	0	0	0	0	0	0	0	0	0	0	0	0	0	0	0	0	0	0	0	0	0	0	0	0	0	0	0.067556596	0	0	0	0	0	0	0	0	0	0	0	0	0	0	0	0
chr1:211952259-211961069	0	0	0	0	0	0	0	0.058357389	0	0	0	0	0	0.063713694	0	0	0	0	0	0	0	0	0	0	0	0	0	0	0	0	0	0	0	0	0	0	0	0	0.060958261	0	0	0	0	0	0	0	0	0	0
chr1:211952259-211966532	0.403819568	0.25582335	0.769786636	0.213699788	0.228872514	0.316798049	0.535408739	0.320965642	0.177147868	0.170057579	0.153750058	0.1075967	0.497123431	0.509709553	0.199621411	0.201674944	0.189137291	0.398915084	0.154634062	0.237745959	0.097543944	0.356621475	0	0.377312519	0.245869334	0.129510855	0.132408563	0.226790398	0.157326102	0.343469785	0.239726041	0	0	0.168106937	0	0.173840381	0	0	0.579103478	0	0.084797537	0.269371944	0	0	0	0.207927343	0	0	0
chr1:211960973-211966532	0	0	0	0	0	0	0	0	0	0	0	0	0	0	0	0	0	0.066485847	0	0	0	0	0	0	0	0	0	0	0	0	0	0	0	0	0	0	0	0	0.060958261	0	0	0	0	0	0	0	0	0	0
chr1:21212693-21231464	0	0	0	0	0	0	0	0	0	0	0	0	0	0	0	0	0	0	0	0	0	0	0	0	0	0	0	0	0	0	0	0	0	0	0	0	0	0	0	0	0	0	0	0	0	0	0	0	0
chr1:21220009-21221994	0	0	0	0	0	0	0	0	0	0	0	0	0	0	0	0	0	0	0	0	0	0	0	0	0	0	0	0	0	0.057244964	0	0	0	0	0	0	0	0	0	0	0	0	0	0	0	0	0	0	0
chr1:21220009-21231464	0	0	0	0	0	0	0	0	0	0.08502879	0	0	0	0	0	0	0	0	0	0	0	0	0	0	0	0	0	0	0	0	0	0	0	0	0	0	0	0	0	0	0	0.053874389	0	0	0	0	0	0	0
chr1:21220009-21268823	0	0.08527445	0	0	0	0	0	0	0	0	0	0.071731133	0	0	0	0	0	0	0	0	0	0	0.104076673	0	0	0	0	0	0.052442034	0	0	0	0	0	0	0	0	0	0.091437391	0.097991536	0	0	0	0	0	0.059407812	0	0	0
chr1:212218001-212220759	0	0	0	0	0	0	0	0	0	0	0	0	0	0	0	0	0	0	0	0	0	0	0	0	0	0	0	0	0	0	0	0	0	0	0	0	0	0	0.091437391	0	0	0	0	0	0	0.178223437	0	0	0
chr1:21231375-21268823	0	0	0.202575431	0.071233263	0	0	0	0	0	0.170057579	0	0.071731133	0.071017633	0	0.133080941	0.100837472	0.126091527	0	0	0	0	0	0	0.09432813	0.070248381	0	0.088272375	0	0	0	0.119863021	0	0	0	0	0	0	0	0	0	0	0	0	0	0	0	0	0	0
chr1:212502476-212506940	0	0.056849633	0	0	0	0	0	0	0	0.127543185	0	0.071731133	0	0.063713694	0	0	0	0.066485847	0	0	0	0	0	0	0.070248381	0	0	0	0	0	0	0	0	0	0	0	0	0	0.091437391	0	0	0	0	0	0	0	0	0	0
chr1:212502476-212522584	0	0	0	0	0	0	0	0	0	0	0	0	0	0	0	0	0	0	0	0	0	0	0	0	0	0	0	0	0	0	0	0	0	0	0	0	0	0	0	0	0	0	0	0	0	0	0	0	0
chr1:212529967-212530626	0	0	0	0	0	0	0	0	0	0	0	0	0	0	0	0	0	0	0	0	0	0	0	0	0	0	0	0	0	0	0	0	0	0	0	0	0	0	0	0	0	0	0	0	0	0	0	0	0
chr1:212590580-212590818	0	0.056849633	0	0	0	0	0	0	0	0	0	0	0	0	0	0	0	0	0	0	0	0	0	0	0	0	0	0	0	0	0	0	0	0	0	0	0	0	0	0	0	0	0	0	0	0	0	0	0
chr1:21267983-21268823	0	0	0	0	0	0	0	0	0	0	0	0	0	0	0	0	0	0	0	0	0	0	0	0	0	0	0	0	0	0.085867446	0	0	0.101334895	0	0	0	0	0	0	0	0	0	0	0	0	0	0	0	0
chr1:21267983-21307720	0	0	0	0	0	0	0	0	0	0	0	0	0	0	0	0	0	0.099728771	0	0	0	0.054864842	0	0	0	0	0	0	0	0	0	0	0	0	0	0	0	0	0	0	0	0	0	0	0	0	0	0	0
chr1:21295966-21307720	0.100954892	0.08527445	0.081030172	0.178083156	0.057218128	0.126719219	0.17846958	0.262608253	0.106288721	0.127543185	0.092250035	0	0.142035266	0.063713694	0	0.134449963	0.189137291	0.099728771	0.115975546	0	0.097543944	0.192026948	0	0.188656259	0.210745143	0	0.088272375	0.113395199	0.104884068	0.114489928	0	0	0.067556596	0	0	0.104304229	0	0	0.091437391	0.065327691	0.226126766	0.134685972	0	0	0	0.207927343	0	0	0
chr1:21295966-21329301	0	0.142124083	0.081030172	0.142466525	0	0	0	0.087536084	0.106288721	0.255086369	0.092250035	0	0.142035266	0	0.133080941	0.067224981	0	0	0.154634062	0	0	0	0	0.282984389	0.070248381	0	0	0	0	0.114489928	0	0	0	0	0	0	0	0	0	0	0	0.188560361	0	0.169917875	0	0.148519531	0.133087237	0	0
chr1:21295966-21437876	0	0	0	0	0	0	0	0	0	0	0	0	0	0	0	0	0	0	0	0	0	0	0	0	0	0	0	0	0	0	0	0	0	0	0	0	0	0	0	0	0	0	0	0	0	0	0	0	0
chr1:212977661-212981190	0	0	0	0	0	0	0	0	0	0	0	0	0	0	0	0	0	0	0	0	0	0	0	0	0	0	0	0	0	0	0	0	0	0	0	0	0	0	0	0	0	0	0	0	0	0	0	0	0
chr1:213037066-213046160	0	0	0	0	0.057218128	0	0	0	0	0	0	0	0	0	0	0	0	0	0	0	0	0	0	0	0	0	0	0	0	0	0	0	0	0	0	0	0	0	0	0	0	0	0	0	0	0	0	0	0
chr1:213037066-213058738	0	0	0	0	0	0	0	0	0	0.127543185	0	0	0	0	0	0	0	0.166214618	0	0	0	0	0.069384449	0	0	0	0	0	0	0	0	0	0	0.168106937	0	0	0	0	0	0.097991536	0	0	0	0	0	0	0	0	0
chr1:213037066-213061936	0	0	0	0	0	0	0	0	0	0	0	0	0.071017633	0	0	0	0	0	0	0	0	0	0	0	0	0	0	0	0	0.057244964	0	0	0	0	0	0	0	0	0	0	0	0	0	0	0	0	0	0	0
chr1:213037066-213062599	0	0	0.081030172	0	0	0	0	0	0	0	0	0	0	0	0	0	0	0	0	0	0	0	0	0	0	0	0	0	0	0	0	0	0	0	0	0	0	0	0	0	0	0	0	0	0	0	0	0	0
chr1:213043395-213046160	0	0	0	0	0	0	0	0	0.070859147	0.08502879	0	0	0	0	0	0	0	0	0	0	0	0	0	0	0	0	0	0	0	0	0	0	0	0	0	0	0	0	0	0	0	0	0	0	0	0	0	0	0
chr1:213046019-213058738	0	0	0	0	0	0	0	0.058357389	0	0	0	0	0	0	0	0	0	0	0	0	0	0	0	0	0.070248381	0	0	0	0	0	0	0	0	0	0	0	0	0	0	0	0	0	0	0	0	0	0	0	0
chr1:213046019-213062599	0	0	0	0.071233263	0	0	0	0	0	0	0	0	0	0	0	0	0	0	0	0	0	0.137162106	0	0	0	0.064755427	0	0	0	0	0	0.159448252	0	0	0	0	0	0	0	0	0	0.107748778	0	0	0	0	0	0	0
chr1:213170496-213180540	0	0	0	0	0	0	0	0	0	0	0	0	0	0	0	0	0	0	0	0	0	0	0	0	0	0	0	0	0	0	0	0	0	0	0	0	0	0	0	0	0	0	0	0	0	0	0	0	0
chr1:213170496-213186760	0	0	0	0	0	0	0	0	0	0	0	0	0	0	0	0	0	0	0	0	0	0	0	0	0	0	0	0	0	0	0	0	0	0	0	0	0	0	0	0	0	0	0	0	0	0	0	0	0
chr1:21324093-21437876	0	0	0	0	0	0	0	0	0	0	0	0	0	0	0	0	0	0	0	0	0	0	0	0	0	0	0	0	0	0	0	0	0.067556596	0	0	0	0	0	0	0	0	0	0	0	0	0	0	0	0
chr1:213244347-213277911	0	0	0	0	0	0	0	0	0	0	0	0	0	0	0	0	0	0	0	0	0	0	0	0	0	0	0	0	0	0	0	0	0	0	0	0	0	0	0	0	0.056531691	0	0	0	0	0	0	0	0
chr1:213244347-213290752	0	0	0	0	0	0	0	0	0	0	0.061500023	0.1075967	0.071017633	0	0	0	0	0	0	0	0	0.054864842	0	0	0	0	0	0.0566976	0.052442034	0	0	0	0	0	0	0	0	0	0	0	0	0	0	0	0.066366967	0	0	0	0
chr1:213251037-213290752	0	0.113699266	0.121545258	0.142466525	0.114436257	0.221758634	0.17846958	0.204250863	0.177147868	0.127543185	0.276750104	0.1075967	0	0.286711623	0	0.168062453	0.157614409	0.066485847	0.077317031	0.158497306	0.097543944	0.109729684	0	0	0.245869334	0.129510855	0.132408563	0	0.340873222	0.286224821	0	0	0.135113193	0.210133671	0	0	0	0	0.182874782	0.195983072	0.169595074	0.107748778	0	0.283196459	0	0.178223437	0.133087237	0	0
chr1:213251037-213303232	0	0	0.081030172	0	0	0	0	0	0	0	0	0	0	0	0	0	0.126091527	0.099728771	0	0	0.097543944	0	0	0	0	0	0	0.085046399	0.078663051	0.114489928	0	0	0.101334895	0	0	0	0	0	0.152395652	0	0	0.053874389	0	0	0	0	0	0	0
chr1:213251037-213341316	0	0	0	0	0	0	0	0	0	0	0	0	0	0	0	0	0	0	0	0	0	0	0	0	0	0	0	0	0	0	0	0	0	0	0	0	0	0	0	0	0	0	0	0	0	0	0	0	0
chr1:21327691-21329301	0	0	0	0	0.085827193	0	0	0	0	0.08502879	0	0	0	0	0	0	0	0	0	0	0	0	0	0.09432813	0	0	0.088272375	0	0	0	0	0	0	0	0	0	0	0	0	0	0	0.080811583	0	0	0	0	0	0	0
chr1:21327691-21377487	0	0	0	0	0.057218128	0	0	0	0	0	0	0	0	0	0	0	0	0	0	0	0	0	0	0	0	0	0	0	0	0	0	0	0.101334895	0	0	0	0	0	0	0	0	0	0	0	0	0	0	0	0
chr1:21327691-21437876	0	0	0	0	0	0	0	0	0	0	0	0	0	0	0	0	0	0	0	0	0	0	0	0	0	0	0	0	0	0	0	0	0	0	0	0	0	0	0.060958261	0	0	0	0	0	0	0	0	0	0
chr1:213277795-213303232	0	0	0	0	0	0	0	0	0	0	0	0	0	0	0	0	0	0	0	0	0	0	0	0	0	0	0	0	0	0	0	0	0	0	0	0	0	0	0	0.097991536	0	0	0	0	0	0	0	0	0
chr1:213290658-213303232	0	0	0	0	0	0.158399024	0	0	0.106288721	0	0	0	0	0	0.266161882	0	0.094568645	0.099728771	0	0	0	0	0	0	0.105372572	0	0	0	0.052442034	0	0.159817361	0	0.135113193	0.084053468	0	0	0	0	0.213353913	0	0	0	0	0	0	0.089111718	0	0	0
chr1:21329205-21437876	0	0.056849633	0.121545258	0	0	0	0	0.116714779	0	0	0	0	0	0	0	0	0	0	0	0	0	0	0	0	0	0	0	0	0	0	0	0	0	0	0	0	0	0	0.091437391	0	0	0	0	0	0	0	0	0	0
chr1:213302869-213349835	0	0.08527445	0	0	0	0.126719219	0	0	0	0	0.123000046	0	0	0	0	0	0	0.066485847	0	0	0	0	0	0	0	0	0	0	0	0	0	0	0.067556596	0	0	0	0	0	0	0	0	0.053874389	0	0	0	0	0	0	0
chr1:213341200-213349835	0	0	0	0	0	0	0	0	0	0	0	0	0	0	0	0	0	0	0	0	0.130058592	0.082297263	0	0	0.070248381	0	0	0	0.078663051	0.057244964	0	0	0	0	0	0	0	0	0	0	0	0.080811583	0	0	0	0	0	0	0
chr1:213403839-213405598	0	0	0	0	0	0	0	0	0	0	0	0	0	0	0	0	0	0	0	0	0	0.082297263	0	0	0	0	0.088272375	0.0566976	0	0	0	0	0	0	0	0	0	0	0	0	0	0	0	0	0	0	0	0	0
chr1:213403839-213416001	0	0	0	0	0	0	0	0	0	0	0	0	0	0	0	0	0	0.066485847	0	0	0	0	0	0	0	0	0	0	0	0	0.119863021	0	0	0	0	0	0	0	0	0	0	0	0	0	0	0	0	0	0
chr1:213403839-213436159	0	0	0	0	0	0	0	0	0	0	0	0	0	0	0	0	0	0	0	0	0	0	0	0	0	0	0	0	0	0	0	0	0	0	0	0	0	0	0	0	0	0	0	0	0	0	0	0	0
chr1:21377358-21415706	0	0	0	0	0	0.095039415	0	0	0	0	0	0	0	0	0	0	0	0	0	0	0	0	0	0	0	0	0	0	0	0	0	0	0	0.126080203	0	0	0	0	0	0	0	0.053874389	0	0	0	0	0	0	0
chr1:21377358-21437876	0	0.113699266	0	0	0.114436257	0	0	0	0.070859147	0	0	0	0	0.095570541	0	0.067224981	0.094568645	0.066485847	0	0	0.065029296	0	0.104076673	0	0	0	0.088272375	0	0	0	0	0	0	0	0	0	0	0.424780686	0.182874782	0	0.084797537	0.080811583	0	0	0	0.059407812	0	0	0
chr1:21415630-21437876	0	0	0	0	0	0.06335961	0	0	0	0	0.061500023	0	0	0	0	0	0	0	0	0	0	0	0	0	0	0	0	0	0	0	0	0	0	0.084053468	0	0	0	0	0.060958261	0	0	0.107748778	0	0	0	0	0	0	0
chr1:214169811-214185058	0	0	0	0	0	0	0	0	0	0	0	0	0	0	0	0	0	0	0	0	0	0	0	0	0	0	0	0	0	0	0	0	0	0.210133671	0	0	0	0	0.213353913	0	0	0	0	0	0	0.089111718	0	0	0
chr1:214478529-214510283	0	0	0.121545258	0	0	0	0	0	0	0	0	0	0	0	0	0	0	0	0	0	0	0	0	0	0.105372572	0	0	0	0	0	0	0	0	0	0	0	0	0	0	0	0	0	0	0	0	0	0	0	0
chr1:214556653-214560265	0	0	0.081030172	0	0	0	0	0	0	0	0	0	0	0	0	0	0	0	0	0	0	0	0	0	0	0	0	0	0	0	0	0	0	0	0	0	0	0	0	0	0	0	0	0	0	0	0.066543619	0	0
chr1:214564330-214571344	0	0	0	0	0	0.06335961	0.071387832	0	0	0	0.061500023	0	0	0	0	0	0	0.066485847	0	0	0	0.054864842	0	0	0	0.129510855	0	0	0.052442034	0.171734893	0	0	0.067556596	0	0	0	0	0	0.121916522	0	0	0	0	0	0	0	0	0	0
chr1:215342541-215345526	0	0	0	0	0	0	0	0	0	0	0	0	0	0	0	0	0	0	0	0	0	0	0	0	0.070248381	0	0	0	0	0	0	0	0	0	0	0	0	0	0	0	0	0.053874389	0	0	0	0	0	0	0
chr1:21548239-21554534	0	0	0	0	0	0	0	0	0	0	0.061500023	0	0.071017633	0	0	0.067224981	0	0	0	0	0	0	0	0	0	0	0	0	0	0	0	0	0	0	0	0	0	0	0	0	0	0	0	0	0	0	0	0	0
chr1:21573713-21585332	0	0	0	0	0	0	0	0	0	0	0	0	0	0	0	0	0	0	0	0	0	0	0	0	0	0	0	0	0	0	0	0	0	0	0	0	0	0	0.060958261	0	0	0	0	0	0	0	0	0	0
chr1:215749243-215752480	0	0.227398533	0	0.071233263	0	0	0.142775664	0.087536084	0	0	0.184500069	0.071731133	0.142035266	0	0	0.100837472	0	0	0	0.237745959	0.097543944	0	0	0.188656259	0	0	0.088272375	0.0566976	0.052442034	0.085867446	0	0	0	0	0	0	0	0	0.091437391	0	0	0.080811583	0	0	0	0	0	0	0.120167393
chr1:215759837-215768813	0.201909784	0.056849633	0.202575431	0	0.057218128	0.095039415	0.071387832	0	0	0.08502879	0.061500023	0	0.142035266	0.127427388	0	0.067224981	0	0.099728771	0.231951093	0	0	0.137162106	0.104076673	0.141492195	0.140496762	0	0.17654475	0.085046399	0	0.171734893	0.279680381	0	0.101334895	0	0	0	0	0	0.091437391	0.228646918	0	0.080811583	0	0	0	0	0	0	0.080111595
chr1:21599191-21616649	0	0.08527445	0	0	0	0	0.071387832	0.058357389	0	0	0	0	0	0.095570541	0	0	0.063045764	0	0	0	0.097543944	0	0	0	0	0.064755427	0.132408563	0	0	0.085867446	0	0	0.067556596	0	0	0	0	0	0.060958261	0	0.113063383	0	0	0.113278584	0	0.059407812	0	0	0
chr1:217665021-217671737	0	0	0	0	0	0	0	0	0	0	0.061500023	0	0	0	0	0.067224981	0	0	0	0	0	0.054864842	0	0	0	0.064755427	0	0	0	0	0	0	0	0	0	0	0	0	0	0	0	0	0	0	0	0.059407812	0	0	0
chr1:217783662-217787544	0	0	0	0	0	0	0	0	0	0	0	0	0	0	0	0	0	0	0	0	0	0	0	0	0	0	0	0	0	0	0	0	0	0	0	0	0	0	0	0	0	0	0	0	0	0	0	0	0
chr1:219352488-219385094	0	0	0	0	0	0	0	0	0	0	0	0	0	0	0	0	0	0	0	0	0	0	0	0	0	0	0	0	0	0	0	0	0	0	0	0	0	0	0	0	0	0	0	0	0	0	0	0	0
chr1:219366423-219392054	0.100954892	0.056849633	0.162060344	0.142466525	0.228872514	0.06335961	0.214163496	0.204250863	0	0.08502879	0	0	0.213052899	0.127427388	0.133080941	0.134449963	0.063045764	0.099728771	0.154634062	0	0.130058592	0.164594527	0	0.09432813	0.105372572	0.129510855	0.088272375	0	0.131105085	0.14311241	0.119863021	0	0.236448088	0	0	0	0	0	0.152395652	0.065327691	0.084797537	0.215497555	0	0.113278584	0	0	0.099815428	0	0
chr1:219366423-219414650	0.100954892	0.341097799	0.121545258	0.106849894	0.286090642	0.380157658	0.321245244	0.233429558	0.141718295	0.212571974	0.153750058	0.179327833	0.390596981	0.445995859	0.133080941	0.336124907	0.220660172	0.332429237	0.42524367	0	0.065029296	0.109729684	0.208153346	0	0.245869334	0.129510855	0	0.170092799	0.104884068	0.314847303	0.159817361	0	0.202669789	0.084053468	0	0	0	0	0.152395652	0	0.084797537	0.188560361	0	0	0.132733933	0.148519531	0	0	0
chr1:219366423-219468493	0	0	0	0	0	0	0	0.087536084	0	0	0	0	0	0	0	0	0	0	0	0	0	0	0	0	0	0	0	0.085046399	0	0	0	0	0	0	0	0	0	0	0	0	0	0	0	0	0	0	0	0	0
chr1:219366423-219564456	0	0	0	0	0	0	0	0	0	0	0	0	0	0	0	0	0	0	0	0	0	0	0	0	0	0	0	0	0	0	0	0	0	0	0	0	0	0	0.091437391	0	0	0	0	0	0	0	0	0	0
chr1:219366471-219392054	0	0	0.081030172	0	0.114436257	0.06335961	0.071387832	0	0	0.170057579	0	0.071731133	0.071017633	0	0	0	0.094568645	0	0	0	0	0.054864842	0	0	0	0	0	0	0	0	0	0	0.067556596	0	0	0	0	0	0	0	0	0	0	0	0	0	0.066543619	0	0
chr1:219366471-219414650	0	0.056849633	0	0	0	0.190078829	0	0	0.070859147	0.297600764	0.092250035	0	0	0	0	0	0	0	0	0	0.065029296	0	0	0	0	0	0	0	0	0	0	0	0	0	0	0	0	0	0	0	0	0	0	0	0	0	0	0	0
chr1:219383873-219414650	0	0	0	0	0	0	0	0	0	0	0	0	0	0	0	0	0	0	0	0	0	0	0	0	0	0	0	0	0	0	0	0	0	0	0	0	0	0	0	0	0	0	0	0	0	0	0	0	0
chr1:219467402-219468493	0	0.08527445	0.162060344	0	0.057218128	0	0	0	0	0.127543185	0	0	0.213052899	0	0	0.168062453	0.126091527	0	0	0	0	0.109729684	0	0	0	0	0	0.0566976	0	0	0	0	0	0	0	0	0	0	0	0	0	0	0	0	0	0	0	0	0
chr1:22007300-22021714	0	0	0.202575431	0	0	0.06335961	0	0	0	0.08502879	0	0	0	0	0	0	0	0	0	0	0	0	0	0	0.105372572	0	0	0	0	0	0	0	0	0	0	0	0	0	0	0	0	0	0	0	0	0	0	0	0
chr1:220145410-220152061	0	0	0	0	0	0	0	0	0	0	0	0.071731133	0	0	0	0	0	0	0	0	0	0	0	0	0	0	0	0	0	0	0	0	0	0	0	0	0	0	0	0	0	0	0	0	0	0	0	0	0
chr1:220170324-220180680	0	0	0	0	0	0	0	0	0	0	0	0	0	0	0	0	0	0	0	0	0	0	0	0	0	0	0	0	0	0	0	0	0	0	0	0	0	0	0	0	0	0	0	0	0	0	0	0	0
chr1:220174479-220180680	0	0	0	0	0	0	0	0	0	0	0	0	0	0	0	0	0	0	0	0	0	0	0	0	0	0	0	0	0	0	0	0	0	0	0	0	0	0	0	0	0	0	0	0	0	0	0	0	0
chr1:220178589-220180680	0	0	0	0	0	0	0	0	0	0.08502879	0	0	0	0	0	0	0	0	0	0	0	0	0	0	0	0.064755427	0	0	0	0	0	0	0	0	0	0	0	0	0	0	0	0	0	0	0	0	0	0	0
chr1:220179447-220180680	0	0	0.283605603	0.071233263	0	0	0	0.087536084	0	0	0	0	0.106526449	0	0	0	0	0	0	0	0	0	0	0	0	0	0	0.0566976	0	0	0	0	0.067556596	0	0	0	0	0	0	0	0	0	0	0	0	0	0	0	0
chr1:22027990-22030111	0	0	0.081030172	0	0	0.158399024	0.107081748	0	0	0.255086369	0.061500023	0	0.284070532	0.063713694	0	0	0.126091527	0.066485847	0	0	0	0	0	0	0.140496762	0.097133141	0	0	0	0	0	0	0.101334895	0	0	0	0	0	0	0.065327691	0	0.080811583	0	0	0	0	0	0	0
chr1:220310150-220312481	0	0	0.081030172	0	0	0	0	0	0	0	0	0	0	0	0	0	0	0	0	0	0	0	0	0	0	0	0	0	0	0	0	0	0	0	0	0	0	0	0	0	0	0	0	0	0	0	0	0	0
chr1:220355598-220356273	0	0	0	0	0	0.095039415	0	0	0	0	0	0	0	0	0	0	0	0	0	0	0	0	0	0	0	0	0	0	0	0	0	0	0	0	0	0	0	0	0.182874782	0	0	0.053874389	0	0	0	0	0	0	0
chr1:220363044-220364626	0	0	0	0	0	0	0	0	0	0	0	0	0	0	0	0	0	0	0	0	0	0	0	0	0	0	0	0	0	0	0	0	0	0	0	0	0	0	0	0	0	0	0	0	0	0	0	0	0
chr1:220386228-220387321	0	0	0	0	0	0	0	0	0	0	0	0	0	0	0	0	0	0	0	0	0	0	0	0	0	0	0	0	0	0	0	0	0	0	0	0	0	0	0	0	0	0.053874389	0	0	0	0	0	0	0
chr1:22041881-22048257	0	0.142124083	0	0.178083156	0.057218128	0.095039415	0.107081748	0	0.070859147	0.170057579	0.153750058	0.071731133	0.213052899	0	0	0.134449963	0.094568645	0.099728771	0	0	0.195087889	0.082297263	0	0.141492195	0	0	0.132408563	0.085046399	0.052442034	0.14311241	0	0	0.067556596	0	0	0	0	0	0.152395652	0	0	0.053874389	0	0	0	0.059407812	0.099815428	0	0
chr1:22041881-22050588	0	0	0.121545258	0	0.057218128	0	0	0.087536084	0	0.08502879	0.061500023	0	0	0	0	0	0	0	0	0	0	0.137162106	0	0	0	0	0.132408563	0	0.078663051	0	0	0	0.067556596	0	0	0	0	0	0	0	0.226126766	0.134685972	0	0	0	0	0	0	0
chr1:22041881-22056325	0	0	0	0	0	0	0	0	0	0	0	0	0	0	0	0	0	0	0	0	0	0	0	0	0	0	0	0	0	0	0	0	0	0	0	0	0	0	0.091437391	0	0	0	0	0	0	0	0	0	0
chr1:22047528-22048257	0	0	0.081030172	0	0	0.06335961	0	0	0	0.08502879	0	0	0	0	0	0	0	0	0	0	0	0	0	0	0.105372572	0	0	0	0.052442034	0.057244964	0	0	0	0	0	0	0	0	0	0	0	0.080811583	0	0	0	0	0	0	0
chr1:22073559-22084276	0	0	0	0.071233263	0	0	0	0	0	0	0	0	0	0	0	0	0	0	0	0	0	0	0	0	0	0	0	0	0	0	0	0	0	0	0	0	0	0	0	0	0	0	0	0	0	0	0	0	0
chr1:22074630-22078108	0	0	0	0	0	0.06335961	0.107081748	0	0	0	0	0	0	0	0	0	0	0	0	0	0	0	0	0	0	0	0	0	0	0	0	0	0	0	0	0	0	0	0	0	0	0	0	0	0	0	0	0	0
chr1:220752695-220792097	0	0	0	0	0.057218128	0	0	0	0	0	0	0	0	0	0	0	0	0	0	0	0	0	0	0	0	0.064755427	0	0	0	0	0	0	0	0	0	0	0	0	0	0	0	0	0	0	0	0	0	0	0
chr1:220934999-220943898	0	0	0	0	0	0	0	0	0	0	0	0	0	0	0	0	0	0	0	0	0.065029296	0	0	0	0	0	0	0	0	0	0	0	0	0	0	0	0	0	0	0	0	0	0	0	0	0	0	0	0
chr1:220986633-220987187	0	0	0	0	0	0	0	0	0	0	0	0	0	0	0	0	0	0	0	0	0	0	0	0	0	0	0	0	0.052442034	0	0	0	0	0	0	0	0	0	0	0	0	0	0	0	0	0	0	0	0
chr1:22169262-22175524	0	0	0	0	0	0	0	0	0	0	0	0	0	0	0	0	0	0	0	0	0	0	0.104076673	0	0	0	0	0	0	0	0	0	0	0	0	0	0	0	0	0	0	0	0	0	0	0	0	0	0
chr1:222731472-222737467	0	0	0	0	0	0	0	0	0	0	0.061500023	0	0	0	0	0	0	0	0	0	0	0	0	0	0	0	0	0	0	0	0	0	0	0	0	0	0	0	0	0	0	0	0	0	0	0	0	0	0
chr1:222767577-222776618	0	0	0	0	0	0	0	0	0	0	0	0.071731133	0	0.063713694	0	0	0	0.132971695	0	0	0.065029296	0	0	0	0	0	0	0	0	0	0	0	0	0	0	0	0	0	0	0	0	0	0	0	0	0	0	0	0
chr1:222794500-222806591	0	0	0	0	0	0	0	0	0	0	0	0	0	0	0	0	0	0	0	0	0	0	0	0	0	0	0	0	0	0	0	0	0	0	0	0	0	0	0	0	0	0.053874389	0	0	0	0	0.099815428	0	0
chr1:222805506-222819027	0	0	0	0	0	0	0.071387832	0	0	0	0	0	0	0	0	0	0	0	0	0	0	0	0	0	0	0	0	0	0	0	0	0	0	0	0	0	0.318688635	0	0	0	0	0	0	0	0	0	0	0	0
chr1:222825318-222825674	0	0	0	0	0	0	0	0	0	0	0	0	0	0	0	0	0	0	0	0	0	0	0	0	0.070248381	0	0	0	0	0	0	0	0	0	0	0	0	0	0	0	0	0	0	0	0	0	0	0	0
chr1:222889025-222895856	0	0	0	0	0	0	0	0	0	0	0	0	0	0	0	0	0	0	0	0	0	0	0	0	0	0	0	0.0566976	0	0	0	0	0.067556596	0	0	0	0	0	0.091437391	0	0	0	0	0	0	0	0	0	0
chr1:222889025-222897506	0	0	0	0	0	0	0	0	0	0	0	0	0	0	0	0	0	0	0	0	0	0	0	0	0	0	0	0	0	0	0	0	0	0	0	0	0	0	0	0	0	0	0	0	0	0	0	0	0
chr1:222897433-222898897	0	0	0	0	0	0	0	0	0	0.170057579	0	0	0	0	0	0	0	0	0	0	0	0	0	0.09432813	0	0	0	0	0	0	0	0	0.135113193	0	0	0	0	0	0	0.065327691	0	0	0	0	0	0	0.066543619	0	0
chr1:222897433-222903519	0	0	0	0	0	0	0	0	0	0	0	0	0	0	0	0	0	0	0	0	0	0	0	0.188656259	0.105372572	0	0	0	0	0	0	0	0	0	0	0	0	0	0.060958261	0	0	0	0	0	0	0	0	0	0
chr1:222898791-222903519	0	0	0	0	0	0.06335961	0	0	0	0	0	0	0	0.063713694	0	0	0	0	0	0	0	0	0	0	0	0	0	0	0	0	0	0	0	0	0	0	0	0	0	0	0	0	0	0	0	0	0	0	0
chr1:222997225-223008557	0	0	0	0	0	0	0	0	0	0	0	0	0	0	0	0	0	0	0	0	0	0	0	0	0	0	0	0	0	0	0	0	0	0	0	0	0	0	0	0	0	0	0	0	0	0	0	0	0
chr1:223073122-223116674	0	0	0	0	0	0	0	0	0	0	0	0	0	0	0	0	0	0	0.077317031	0	0	0	0	0	0	0	0	0	0	0	0	0	0	0	0	0	0	0	0	0	0	0	0	0	0	0	0	0	0
chr1:223305816-223310605	0	0	0	0	0	0	0	0	0.070859147	0	0	0	0	0	0	0	0	0	0	0	0	0	0	0	0	0	0.088272375	0.0566976	0	0	0	0	0	0	0	0	0	0	0	0	0	0	0	0	0	0	0	0	0
chr1:223946971-223959941	0	0	0	0	0	0	0	0	0	0	0	0	0	0	0	0	0	0	0	0	0	0	0	0	0	0	0	0	0	0	0	0	0	0	0	0	0	0	0	0	0	0	0	0	0	0	0	0	0
chr1:223985916-223986379	0	0	0	0	0	0	0	0	0	0	0	0	0	0	0	0	0	0	0	0	0	0	0	0	0	0	0	0	0	0	0	0	0	0	0	0	0	0	0.060958261	0	0	0	0	0	0	0	0	0	0
chr1:223991875-223994649	0	0	0.081030172	0.142466525	0	0	0	0	0	0.297600764	0	0	0.248561715	0	0.266161882	0	0	0.299186313	0.231951093	0	0	0	0.069384449	0.09432813	0.070248381	0	0	0	0	0	0.159817361	0	0	0	0	0	0	0	0	0	0	0.107748778	0	0	0	0	0	0	0
chr1:22404921-22413359	0	0.056849633	0.162060344	0	0.057218128	0.06335961	0.107081748	0.116714779	0	0.127543185	0.092250035	0	0.071017633	0	0	0	0.094568645	0.166214618	0	0	0	0.082297263	0.104076673	0	0	0	0	0	0.052442034	0	0	0.079724126	0	0	0	0.069536152	0	0	0.182874782	0	0.084797537	0.161623166	0	0	0	0	0.199630856	0	0
chr1:22404921-22417994	0	0	0	0	0	0.095039415	0	0	0	0	0	0	0	0.063713694	0	0.100837472	0.063045764	0	0	0	0	0	0	0	0	0	0	0	0.052442034	0	0	0	0	0	0	0	0	0	0.121916522	0	0	0	0	0	0	0	0	0	0
chr1:224142178-224149975	0.100954892	0	0.202575431	0.106849894	0	0	0.107081748	0	0	0.255086369	0.092250035	0.071731133	0	0.222997929	0	0	0	0	0	0	0	0	0	0.188656259	0	0	0	0.085046399	0	0	0	0	0	0	0	0	0	0	0	0	0.113063383	0.161623166	0	0	0	0	0	0	0
chr1:224377278-224378021	0	0.142124083	0.162060344	0	0	0	0	0	0	0	0	0	0.071017633	0	0	0	0.126091527	0.066485847	0	0	0	0.054864842	0	0	0	0	0	0	0.131105085	0	0	0	0	0	0	0	0	0	0.182874782	0	0	0.107748778	0	0	0	0.059407812	0	0	0
chr1:224492437-224492868	0	0	0	0	0	0	0	0	0	0	0	0	0	0	0	0	0	0	0	0	0	0	0	0	0	0	0	0	0	0	0	0	0	0	0	0	0	0	0	0	0	0	0	0	0	0	0	0	0
chr1:224505395-224505632	0	0	0.121545258	0.142466525	0	0	0	0	0	0	0	0	0.177544082	0	0	0	0	0	0	0	0.065029296	0	0	0	0.070248381	0	0	0	0	0	0	0	0	0	0	0	0	0	0	0	0	0	0	0	0	0	0.099815428	0	0
chr1:224505395-224514166	0	0	0	0	0	0	0	0	0	0.08502879	0	0	0	0	0	0	0	0	0	0	0	0	0	0	0	0	0	0	0	0	0	0	0	0	0	0	0	0	0	0	0	0	0	0	0	0	0	0	0
chr1:224553580-224559125	0	0.056849633	0	0	0	0	0	0.058357389	0	0	0.092250035	0	0	0	0	0	0	0	0	0	0	0	0	0	0	0	0	0	0	0	0	0	0	0	0	0	0	0	0.091437391	0	0	0.053874389	0	0	0	0	0	0	0
chr1:224553580-224564879	0	0	0	0	0	0	0	0	0	0	0	0	0	0	0	0	0	0	0	0	0	0	0	0	0	0	0	0	0	0	0	0	0	0	0	0	0	0	0	0	0	0	0	0	0	0	0	0	0
chr1:224592131-224612356	0	0	0	0	0	0	0	0	0	0	0	0	0.071017633	0	0	0	0	0	0	0	0	0	0	0	0.105372572	0	0	0	0	0	0	0	0	0	0	0	0	0	0	0	0	0	0	0	0	0	0	0	0
chr1:224599128-224601037	0	0	0	0.071233263	0	0	0	0	0	0	0	0	0.071017633	0	0	0	0	0	0	0	0	0	0	0	0.105372572	0	0	0	0	0	0	0	0	0	0	0	0	0	0	0	0	0	0	0	0	0.059407812	0	0	0.080111595
chr1:224599128-224607317	0	0	0	0	0	0	0	0	0	0	0	0	0	0	0	0	0	0	0	0	0	0	0	0	0	0	0	0	0	0	0	0	0	0	0	0	0	0	0	0	0	0	0	0	0	0	0	0	0
chr1:224599128-224612356	0	0	0	0	0	0	0	0	0	0	0	0	0	0	0	0	0	0	0	0	0	0.054864842	0	0	0	0	0	0	0	0	0	0	0	0	0	0	0	0	0	0	0	0	0	0	0	0	0	0	0
chr1:224605961-224612356	0	0	0	0	0	0	0	0	0	0	0	0	0.106526449	0	0	0	0	0	0	0	0	0	0	0	0	0	0	0	0	0	0	0	0	0	0	0	0	0	0	0	0	0	0	0	0	0	0	0	0
chr1:225140371-225156576	0	0	0	0	0	0	0	0	0	0	0	0	0	0	0	0	0	0	0.115975546	0	0	0	0	0	0	0	0	0	0	0	0	0	0	0	0	0	0	0	0	0	0	0	0	0	0	0	0.133087237	0	0
chr1:225140371-225161855	0.100954892	0.227398533	0.445665947	0.142466525	0.200263449	0.190078829	0.214163496	0.262608253	0.106288721	0.170057579	0.123000046	0	0.177544082	0.222997929	0.133080941	0.134449963	0.189137291	0	0	0	0	0.164594527	0	0.377312519	0.210745143	0.25902171	0	0.170092799	0.078663051	0	0.119863021	0	0.270226386	0.252160405	0	0.069536152	0	0	0.426707826	0.097991536	0.169595074	0.161623166	0	0	0	0.118815624	0.199630856	0	0.320446382
chr1:225140371-225195246	0.403819568	0.284248166	0.405150861	0.106849894	0.057218128	0.253438439	0.285551328	0.087536084	0.106288721	0.467658343	0.061500023	0.071731133	0.106526449	0.127427388	0.731945175	0.134449963	0.157614409	0	1.043779918	0.396243265	0.227602537	0.109729684	0.104076673	0.330148454	0.140496762	0.226643996	0	0.0566976	0.209768136	0.085867446	0.239726041	0.079724126	0	0.084053468	0	0	0	0	0.121916522	0.097991536	0.084797537	0.053874389	0	0	0	0.089111718	0.133087237	0	0
chr1:225140371-225211567	0	0	0	0	0	0	0	0	0	0.08502879	0.061500023	0	0.142035266	0	0	0	0	0	0	0	0.065029296	0.054864842	0	0	0	0	0	0	0.078663051	0	0	0	0	0	0	0	0	0	0.091437391	0	0	0	0	0	0	0	0	0	0
chr1:225161792-225284941	0	0	0	0	0	0	0	0	0	0.08502879	0	0	0	0	0	0	0	0	0	0	0	0	0	0	0	0	0	0	0	0	0	0	0	0	0	0	0	0	0	0	0	0	0	0	0	0	0	0	0
chr1:225190484-225211567	0	0	0	0	0	0	0	0	0	0	0	0	0	0	0	0	0	0	0	0	0	0	0	0	0	0	0	0	0	0	0	0	0	0	0	0	0	0	0	0	0	0	0	0	0	0	0	0	0
chr1:225190484-225284941	0	0	0	0	0.057218128	0	0	0	0	0	0.061500023	0	0.106526449	0.095570541	0	0	0	0	0	0	0	0	0	0	0	0	0	0	0	0	0.07990868	0	0	0	0	0	0	0	0	0	0	0.053874389	0	0	0	0	0	0	0
chr1:225195114-225284941	0	0	0	0	0	0	0	0	0	0	0	0	0	0	0	0	0	0	0	0	0	0	0	0	0	0	0	0	0	0	0	0	0	0	0	0	0	0	0	0	0	0	0	0	0	0	0	0	0
chr1:225266908-225284941	0	0	0	0	0	0	0	0	0	0.08502879	0	0	0.071017633	0.095570541	0	0	0	0	0	0.158497306	0	0.054864842	0	0	0.175620953	0	0	0	0.052442034	0	0	0	0	0	0	0	0	0	0.060958261	0	0.056531691	0	0	0	0	0	0.066543619	0	0
chr1:225266908-225311316	0	0	0	0	0	0	0	0	0	0	0	0	0	0	0	0	0	0	0	0	0	0	0	0	0	0	0	0	0	0	0	0	0	0	0	0	0	0	0	0	0	0	0	0	0	0	0	0	0
chr1:225305385-225373127	0	0	0	0	0	0	0	0	0	0	0	0	0	0	0	0	0	0.066485847	0	0	0	0	0	0	0	0	0	0	0	0	0	0	0	0	0	0	0	0	0	0	0	0	0	0	0	0	0	0	0
chr1:225339706-225373127	0	0.056849633	0	0	0	0	0	0.087536084	0	0	0	0	0	0	0	0	0	0	0	0	0	0	0	0	0	0	0	0	0	0	0	0	0	0	0	0	0	0	0	0	0	0	0	0	0	0	0	0	0
chr1:225372992-225394922	0	0	0.081030172	0	0	0.06335961	0	0	0.070859147	0	0	0	0	0	0	0	0	0	0	0	0	0	0	0	0	0	0	0	0.078663051	0	0	0	0	0	0	0	0	0	0	0	0.113063383	0	0	0	0.066366967	0	0	0	0
chr1:225372992-225454471	0	0	0	0	0	0	0	0	0	0	0	0	0	0	0	0	0	0	0	0	0	0	0	0	0	0	0	0	0	0	0	0	0	0	0	0	0	0	0	0	0	0	0	0	0	0	0	0	0
chr1:225418774-225454471	0	0	0	0	0	0	0	0	0	0	0	0	0	0	0	0	0	0	0	0	0	0	0	0	0	0	0	0	0	0	0	0	0	0	0	0	0	0	0	0.065327691	0	0.053874389	0	0	0	0	0	0	0
chr1:225451898-225477784	0	0	0	0	0	0	0	0	0	0.08502879	0	0	0	0	0	0	0	0	0	0	0	0	0	0	0	0	0	0.0566976	0	0	0	0	0	0	0	0.069536152	0	0	0	0	0	0	0	0	0	0	0	0	0
chr1:225600155-225603034	0	0.142124083	0	0	0	0	0.17846958	0	0.070859147	0	0	0	0	0	0	0	0	0.199457542	0	0	0	0	0	0	0	0.064755427	0	0	0	0	0	0	0	0	0	0	0	0	0	0	0	0.053874389	0	0	0.09955045	0	0	0	0
chr1:225600155-225607500	0	0	0	0	0	0	0	0	0	0	0	0	0	0	0	0	0	0	0	0	0	0	0	0	0	0	0	0	0	0.057244964	0	0	0	0	0	0	0	0	0	0	0	0	0	0	0	0	0	0	0
chr1:225695652-225702602	0	0	0	0	0	0	0	0	0	0	0	0	0	0	0	0	0	0	0	0	0	0	0	0	0	0	0	0	0	0	0	0	0	0	0	0	0	0	0	0	0	0	0	0	0	0	0	0	0
chr1:225718255-225755116	0	0	0	0	0	0.06335961	0	0	0	0	0	0	0	0	0	0	0	0	0	0	0	0.082297263	0	0	0	0	0	0.085046399	0	0	0	0	0	0	0	0	0	0	0	0	0	0	0	0	0	0.059407812	0	0	0
chr1:225742607-225755116	0	0	0	0	0	0	0	0	0	0	0	0	0	0	0	0	0	0	0	0	0	0.054864842	0	0	0	0	0.088272375	0	0	0	0	0	0	0	0	0	0	0	0	0	0	0	0	0	0	0	0	0	0
chr1:226175596-226176089	0	0	0	0	0	0	0	0	0	0	0	0	0.106526449	0	0	0	0	0	0	0	0	0.137162106	0	0	0.070248381	0	0	0	0	0	0	0	0	0	0	0	0	0	0	0	0	0	0	0	0	0	0	0	0
chr1:226453233-226475498	0	0	0	0	0	0	0	0	0	0	0	0	0	0	0	0	0	0	0	0	0	0	0	0	0	0.097133141	0	0	0	0	0	0	0	0	0	0	0	0	0	0	0	0	0	0	0	0	0	0	0
chr1:227149077-227153438	0	0	0	0	0	0	0	0	0	0	0	0	0	0	0	0	0	0	0	0	0	0	0	0	0	0	0	0	0	0	0	0	0	0	0	0	0	0	0	0	0	0	0	0	0	0	0	0	0
chr1:227192694-227204751	0	0.056849633	0.202575431	0.071233263	0	0.06335961	0	0.116714779	0	0.127543185	0	0	0.106526449	0.127427388	0	0	0.126091527	0.066485847	0.193292577	0	0	0.054864842	0	0	0.140496762	0.064755427	0	0.0566976	0.104884068	0.085867446	0.07990868	0	0.101334895	0	0	0.069536152	0	0	0	0.097991536	0.056531691	0.053874389	0	0	0	0	0	0	0
chr1:227192694-227223308	0	0	0	0	0	0	0	0	0	0	0	0	0	0	0	0.100837472	0	0	0	0	0	0	0	0	0	0	0	0	0	0	0	0	0	0	0	0	0	0	0	0	0	0	0	0	0	0	0	0	0
chr1:227203780-227223308	0	0	0	0	0	0	0.071387832	0	0	0	0	0	0	0.127427388	0	0	0	0	0	0	0.065029296	0	0	0	0	0	0	0	0	0	0	0	0	0	0	0	0	0	0	0	0	0	0	0	0	0	0	0	0
chr1:227203780-227235711	0	0	0	0	0	0	0	0	0	0	0	0	0	0	0	0	0	0	0	0	0	0	0	0	0	0.097133141	0	0	0	0	0	0	0	0	0	0	0	0	0	0	0	0	0	0	0	0	0	0	0
chr1:227210963-227221116	0	0	0	0	0	0	0	0	0	0	0	0	0	0	0	0	0	0	0	0	0	0	0	0	0	0	0	0	0	0	0	0	0	0	0	0	0	0	0	0	0	0	0	0	0	0	0	0	0
chr1:227213755-227223308	0	0	0	0	0	0	0	0	0	0	0	0	0	0	0	0	0	0	0	0	0	0	0	0	0	0	0	0.0566976	0	0	0	0	0	0	0	0	0	0	0	0	0	0	0	0	0	0	0	0	0
chr1:227216357-227223308	0	0	0	0	0	0.095039415	0	0	0	0	0.092250035	0	0	0.095570541	0.199621411	0.067224981	0	0	0	0	0	0	0	0	0	0	0	0	0	0	0	0	0	0	0	0	0	0	0	0	0	0	0	0	0	0	0	0	0
chr1:227327276-227335260	0	0.08527445	0	0	0.057218128	0.095039415	0	0	0	0	0	0	0.071017633	0.063713694	0	0	0.063045764	0	0	0	0	0.082297263	0	0	0	0	0	0	0	0.114489928	0	0	0	0	0	0	0	0	0	0	0	0	0	0	0	0	0	0	0
chr1:227327276-227441856	0	0	0	0	0.057218128	0	0	0	0	0	0	0	0	0	0	0.100837472	0	0	0	0	0	0	0	0	0	0	0	0	0	0	0	0	0	0	0	0	0	0	0	0	0	0	0	0	0	0	0	0	0
chr1:227348243-227441856	0	0	0.121545258	0	0	0	0	0	0	0	0	0	0.142035266	0	0	0	0	0	0	0	0	0	0	0.09432813	0.140496762	0.097133141	0	0	0.052442034	0.057244964	0	0	0	0	0	0	0	0	0	0	0	0	0	0	0	0	0	0	0
chr1:227381486-227400920	0	0	0	0.071233263	0	0.06335961	0	0	0	0	0	0	0.177544082	0	0	0	0	0	0	0	0	0	0	0	0.070248381	0	0.088272375	0	0	0	0	0	0	0	0	0	0	0	0	0	0	0	0	0	0	0	0	0	0
chr1:227381486-227441856	0	0.113699266	0.121545258	0	0	0.095039415	0	0	0	0.127543185	0	0	0.426105798	0	0.133080941	0.067224981	0.252183054	0	0.077317031	0.237745959	0.097543944	0.082297263	0.069384449	0.235820324	0.175620953	0.097133141	0.088272375	0	0	0.057244964	0.07990868	0	0.067556596	0	0	0	0	0	0	0.065327691	0	0	0	0	0	0	0	0	0
chr1:227935392-227935934	0	0	0	0	0	0	0	0	0	0.08502879	0	0	0	0	0	0	0	0	0	0	0	0	0	0	0	0	0	0	0	0	0	0	0	0	0	0	0	0	0	0	0	0	0	0	0	0	0	0	0
chr1:22816372-22818026	0.100954892	0.056849633	0.121545258	0	0.057218128	0.095039415	0	0.145893474	0	0.08502879	0	0	0.248561715	0	0.199621411	0.067224981	0	0	0.115975546	0	0	0.082297263	0	0.235820324	0.070248381	0.064755427	0	0	0.052442034	0	0.159817361	0	0	0	0	0.104304229	0	0	0.091437391	0	0	0	0	0.169917875	0	0	0	0	0
chr1:228582437-228582953	0	0	0	0	0	0	0	0	0	0	0.092250035	0	0	0	0	0	0	0	0	0	0	0	0	0	0	0	0	0.085046399	0	0	0	0	0	0	0	0	0	0	0	0	0	0.080811583	0	0	0	0	0	0	0
chr1:229422232-229439747	0	0	0	0	0	0	0.142775664	0.058357389	0	0	0	0	0.071017633	0.063713694	0	0	0.094568645	0	0.115975546	0	0	0	0	0	0	0	0.132408563	0	0.052442034	0	0	0	0.135113193	0	0	0	0	0	0	0	0	0	0	0	0	0	0	0	0
chr1:229422232-229449507	0.100954892	0	0	0	0	0	0	0	0	0	0	0	0	0	0	0	0	0	0	0	0	0	0.069384449	0	0	0	0	0	0.104884068	0	0	0	0	0	0	0	0	0	0	0	0	0	0	0	0	0	0	0	0
chr1:229586271-229601266	0	0	0	0	0	0	0	0	0	0	0	0	0	0	0	0	0	0	0	0	0	0	0	0	0	0	0	0	0	0	0	0	0	0	0	0	0	0	0	0	0	0	0	0	0	0	0	0	0
chr1:229593907-229601266	0	0	0.081030172	0	0.057218128	0	0	0.058357389	0	0	0	0	0	0	0	0	0	0	0.077317031	0	0	0	0	0	0	0	0	0.085046399	0	0	0	0	0	0	0	0	0	0	0	0	0	0	0	0	0	0	0	0	0
chr1:229593907-229613507	0	0	0	0	0	0	0	0	0	0	0	0	0	0	0	0	0	0	0	0	0	0	0	0	0.070248381	0	0	0	0	0	0	0	0	0	0	0	0	0	0	0	0	0	0	0	0	0	0	0	0
chr1:229596357-229601266	0	0	0	0	0	0	0.071387832	0	0	0	0	0	0	0	0	0	0	0	0	0.158497306	0	0	0	0	0	0	0	0	0	0	0	0	0	0	0	0	0	0	0	0	0	0	0	0	0	0	0	0	0
chr1:229599289-229601266	0	0	0	0	0	0	0	0	0	0	0.061500023	0	0	0	0	0	0	0	0	0	0	0	0	0	0	0	0	0	0	0	0	0	0	0	0	0	0	0	0	0	0	0	0	0	0	0	0	0	0
chr1:229665945-229667478	0	0	0	0	0	0	0	0	0	0	0	0	0	0.063713694	0	0	0	0	0	0	0	0	0	0	0	0	0	0	0	0	0	0	0	0	0	0	0	0	0	0	0	0	0	0	0	0	0	0	0
chr1:230313963-230339036	0	0	0	0	0	0	0	0	0	0	0	0	0	0	0	0	0	0	0.115975546	0	0	0	0	0	0	0	0	0	0	0	0	0	0	0.084053468	0	0	0	0	0	0	0.056531691	0.053874389	0	0	0	0	0	0	0
chr1:230798886-230800333	0	0	0	0	0	0.06335961	0	0	0	0	0	0	0	0	0	0	0	0.099728771	0	0	0.130058592	0	0	0	0	0	0	0	0	0	0	0	0	0	0	0	0	0	0	0	0	0	0	0	0	0	0	0	0
chr1:230798886-230807386	0	0.056849633	0	0	0	0	0	0	0.070859147	0	0	0	0	0	0	0	0	0.066485847	0	0	0.097543944	0	0	0	0	0	0	0	0	0	0	0	0	0.084053468	0	0	0	0	0	0	0	0.080811583	0	0	0	0	0	0	0
chr1:230798886-230810870	0	0.08527445	0.081030172	0	0	0	0	0	0.070859147	0.127543185	0	0.179327833	0	0	0	0.201674944	0	0.166214618	0	0	0	0.054864842	0.104076673	0	0	0	0	0	0.052442034	0	0	0	0	0	0	0	0	0	0	0	0	0	0	0	0	0.118815624	0	0	0
chr1:231079551-231097049	0	0	0	0	0	0	0	0	0	0	0	0	0	0	0	0	0	0	0	0	0	0	0	0	0	0	0	0	0	0	0	0	0	0	0	0	0	0	0	0	0	0	0	0	0	0	0	0	0
chr1:231081134-231097049	0	0	0	0	0	0	0	0	0	0	0	0	0	0	0	0	0	0	0	0	0	0	0	0	0	0	0	0	0	0	0	0	0	0	0	0	0	0	0.091437391	0	0	0	0	0	0	0	0.099815428	0	0
chr1:231090078-231097049	0	0	0.121545258	0.178083156	0	0.095039415	0.071387832	0	0.070859147	0.127543185	0	0	0	0.095570541	0	0.067224981	0	0.199457542	0	0.158497306	0.065029296	0	0.104076673	0	0.140496762	0	0.088272375	0	0.078663051	0	0	0	0	0	0	0	0	0	0.182874782	0.065327691	0	0.107748778	0	0	0	0.059407812	0	0	0.120167393
chr1:231406503-231411942	0	0	0	0	0.057218128	0	0	0	0	0	0	0	0	0	0	0	0	0	0	0	0	0	0	0	0	0	0	0	0	0	0	0	0.067556596	0	0	0	0	0	0	0	0	0	0	0	0	0	0	0	0
chr1:231500072-231503382	0	0	0	0.142466525	0	0.06335961	0	0	0	0.212571974	0	0	0.071017633	0	0	0	0	0	0	0	0	0	0	0	0.070248381	0	0	0	0	0	0	0	0	0	0	0	0	0	0.091437391	0	0	0	0	0	0	0	0	0	0
chr1:231500072-231509845	0	0	0	0	0	0	0.071387832	0	0	0	0	0	0	0	0	0	0	0.099728771	0.077317031	0	0	0	0	0	0	0	0	0	0	0	0	0	0	0	0	0	0	0	0	0	0	0	0	0	0	0	0	0	0
chr1:231506307-231509845	0	0.1705489	0.931846981	0	0.143045321	0.316798049	0	0.145893474	0	0	0	0	0.106526449	0.350425318	0.465783293	0.268899925	0.189137291	0.232700466	0.115975546	0.158497306	0.130058592	0.137162106	0.138768897	0	0.386366096	0.194266282	0.308953313	0.141743999	0.104884068	0.200357375	0	0	0.101334895	0	0	0	0	0	0.182874782	0.065327691	0	0.134685972	0	0	0	0.118815624	0	0	0.080111595
chr1:231672958-231678357	0	0	0.162060344	0	0	0.06335961	0	0	0	0	0	0	0	0	0	0	0	0	0	0	0	0	0	0	0	0	0.088272375	0	0	0	0	0.079724126	0	0	0	0.069536152	0	0	0.121916522	0	0	0.080811583	0	0	0	0	0	0	0
chr1:231885671-231906816	0	0	0	0	0	0	0	0	0	0	0	0	0	0	0	0	0	0	0	0	0	0	0	0.09432813	0	0	0	0	0	0	0	0	0	0	0	0	0	0	0	0	0	0	0	0	0	0	0	0	0
chr1:231930987-231954263	0	0	0.364635775	0.213699788	0.085827193	0.06335961	0.107081748	0.175072168	0.177147868	0.255086369	0.215250081	0	0.284070532	0	0	0.100837472	0.157614409	0.132971695	0	0	0.130058592	0.24689179	0.173461121	0.565968778	0.210745143	0	0	0.085046399	0.157326102	0.14311241	0	0	0.202669789	0.168106937	0	0	0.478032952	0	0.396228695	0.065327691	0.113063383	0.350183527	0	0	0	0.148519531	0.099815428	0	0.480669573
chr1:231954074-231954263	0	0	0	0	0	0	0	0	0	0	0	0.071731133	0	0	0	0	0	0	0	0	0.065029296	0	0	0	0	0	0	0	0	0	0	0	0	0	0	0	0	0	0.091437391	0.065327691	0	0.107748778	0	0	0	0	0	0	0
chr1:231954074-231954896	0	0	0	0	0	0	0	0	0	0	0	0	0	0	0	0	0	0	0	0	0	0	0	0	0	0	0	0	0	0	0	0	0	0	0	0	0	0	0	0	0	0	0	0	0	0	0	0	0
chr1:232179660-232180959	0	0	0	0	0	0	0	0	0	0	0	0	0	0	0	0	0	0	0	0	0	0	0	0	0	0	0	0	0	0	0	0	0	0	0	0	0	0	0	0	0	0	0	0	0	0	0	0	0
chr1:232596632-232607274	0	0	0	0	0.085827193	0.126719219	0.142775664	0	0	0	0	0	0	0	0	0	0.094568645	0	0	0	0.097543944	0.054864842	0.069384449	0.141492195	0	0	0	0	0.052442034	0.057244964	0	0	0	0	0	0	0	0	0	0	0	0.053874389	0	0	0	0	0	0	0
chr1:232649602-232651354	0	0	0	0	0	0	0	0	0	0	0	0	0	0	0	0	0	0	0	0	0	0.054864842	0	0	0	0	0	0	0.078663051	0	0	0	0	0	0	0	0	0	0.060958261	0	0	0	0	0	0	0	0	0	0
chr1:232649602-232669329	0	0	0	0	0	0.06335961	0	0.058357389	0	0	0	0	0	0	0	0	0	0	0	0	0	0	0	0	0	0	0	0	0.078663051	0	0	0	0	0	0	0	0	0	0.091437391	0	0	0	0	0	0	0	0	0	0
chr1:232649602-232709968	0	0	0	0	0	0	0	0	0	0	0	0	0	0	0	0	0	0	0	0	0	0	0	0	0	0	0	0	0	0	0	0	0	0	0	0	0	0	0	0	0	0	0	0	0	0	0	0	0
chr1:233225806-233231609	0	0	0	0	0	0	0	0	0.070859147	0	0	0	0	0.127427388	0	0	0	0	0	0	0	0	0	0	0	0.064755427	0	0	0	0.057244964	0	0	0	0	0	0	0	0	0.182874782	0	0	0	0	0	0	0.059407812	0	0	0
chr1:233270758-233297109	0	0	0	0	0	0	0	0	0	0	0	0	0	0	0	0	0	0	0	0	0	0	0	0	0	0	0	0	0	0.057244964	0	0	0	0	0	0	0	0	0	0	0	0	0	0	0	0	0	0	0
chr1:233270758-233344435	0	0	0	0	0	0	0	0	0	0	0	0	0	0	0	0	0	0	0	0	0	0	0	0	0	0	0	0	0	0.057244964	0	0	0	0	0	0	0	0	0.060958261	0	0	0	0	0	0	0	0	0	0
chr1:233270758-233372726	0	0	0	0	0	0	0	0	0	0	0	0	0	0	0	0	0	0	0	0	0	0	0	0	0	0	0	0	0	0	0	0	0	0	0	0	0	0	0	0	0	0	0	0	0	0	0	0	0
chr1:233296028-233344435	0	0	0	0	0	0	0	0	0	0	0	0	0	0	0	0	0	0	0	0	0	0	0	0	0	0	0	0	0	0	0	0	0	0	0	0	0	0	0	0	0	0.080811583	0	0	0	0	0	0	0
chr1:233296028-233372726	0	0	0	0	0	0	0	0	0	0	0	0	0	0	0	0	0	0	0	0	0	0.054864842	0	0	0	0	0	0	0	0	0	0	0	0	0	0	0	0	0	0	0	0	0	0	0	0	0	0	0
chr1:233313547-233344435	0	0.08527445	0	0	0	0	0	0	0.070859147	0	0	0	0	0	0	0	0	0	0	0	0.130058592	0.082297263	0	0	0	0	0	0	0.052442034	0.085867446	0	0	0.067556596	0.084053468	0	0	0	0	0.091437391	0.097991536	0	0.107748778	0	0	0	0.059407812	0	0	0.080111595
chr1:233313547-233353930	0	0	0	0	0.085827193	0	0	0	0	0	0	0	0.071017633	0	0	0.067224981	0	0	0	0	0	0	0	0	0	0	0	0	0	0.057244964	0	0	0	0	0	0	0	0	0	0	0	0	0	0	0	0	0	0	0
chr1:233334684-233344435	0	0	0	0	0	0.126719219	0	0	0	0	0	0	0	0	0	0	0.094568645	0	0	0	0	0	0	0	0	0	0	0	0	0.114489928	0	0	0	0	0	0	0	0	0	0	0	0.053874389	0	0	0	0	0	0	0
chr1:233334684-233353930	0	0	0	0	0	0	0	0	0	0	0	0	0	0	0	0	0	0	0	0	0	0	0	0	0	0	0	0	0	0	0	0	0	0	0	0	0	0	0	0	0	0.053874389	0	0	0	0	0	0	0
chr1:233334684-233372726	0	0.056849633	0	0	0	0	0	0	0	0	0.153750058	0	0.071017633	0	0	0.067224981	0	0	0	0	0	0	0.069384449	0.09432813	0.070248381	0	0.088272375	0	0	0	0	0	0.067556596	0	0	0	0	0	0	0	0	0	0	0	0	0	0	0	0
chr1:233334684-233388534	0	0	0	0	0	0	0	0	0	0	0	0	0	0	0	0	0	0	0	0	0	0	0	0.09432813	0	0	0	0	0	0	0	0	0	0	0	0	0	0	0	0	0	0	0	0	0	0	0	0	0
chr1:233353644-233363117	0	0	0.121545258	0	0.057218128	0.095039415	0.142775664	0	0.070859147	0.170057579	0.092250035	0	0.213052899	0.191141082	0	0	0	0	0	0	0.097543944	0.137162106	0	0	0.140496762	0	0	0	0	0.057244964	0.07990868	0	0.101334895	0	0	0	0	0	0	0	0.113063383	0.188560361	0	0	0	0	0	0	0
chr1:233353644-233372726	0	0	0	0	0	0	0	0	0	0	0	0	0	0	0	0	0	0	0.077317031	0	0	0	0	0	0	0	0	0	0	0	0	0	0	0	0	0	0	0	0	0	0	0	0	0	0	0	0	0	0
chr1:233362971-233372726	0	0	0	0	0	0	0	0	0	0	0	0	0	0	0	0	0	0	0	0	0	0	0	0	0	0	0	0	0	0	0	0	0	0	0	0	0	0	0	0	0	0	0	0	0	0	0	0	0
chr1:233482187-233490757	0	0	0	0	0	0	0	0	0	0	0	0	0	0	0	0	0	0	0	0	0	0	0	0	0	0	0	0	0	0	0	0	0	0	0	0	0	0	0	0	0	0	0	0	0	0	0	0	0
chr1:23356935-23377013	0	0	0	0	0	0	0	0	0	0	0	0	0	0	0	0	0	0	0	0	0	0.082297263	0	0	0	0	0	0	0	0	0	0	0	0	0	0	0	0	0	0	0	0	0	0	0	0	0	0	0
chr1:23356961-23370979	0	0	0.202575431	0	0	0	0	0.145893474	0	0.08502879	0	0.071731133	0	0.159284235	0	0	0.094568645	0	0.154634062	0	0	0.082297263	0	0	0.105372572	0	0.088272375	0	0.157326102	0	0	0	0.067556596	0	0	0	0	0	0.152395652	0.097991536	0.056531691	0.134685972	0	0	0	0	0.099815428	0	0
chr1:23356961-23377013	1.009548919	0.852744498	2.106784478	0.5698661	0.743835669	0.950394146	1.49914447	0.525216505	0.425154884	1.785604583	1.168500438	0.286924533	2.166037806	0	0.532323764	0.705862304	1.040255098	1.229988175	0.734511794	0.316994612	0.650292962	0.548648422	0.624460037	0.754625038	0.878104763	0.453287992	0.838587563	0.510278396	0	1.001786873	0.159817361	0.119586189	0.540452772	0.252160405	0	0.069536152	0	1.274342057	1.158206955	0.163319227	0.452253531	0.646492666	0.89284957	0.339835751	0.165917417	0.415854686	0.232902665	0	0.200278989
chr1:23356961-23384058	0	0	0	0	0	0	0	0	0	0	0	0	0	0	0	0	0	0	0	0	0	0	0	0	0	0	0	0	0	0	0	0	0	0	0	0	0	0	0	0	0	0	0	0	0	0	0	0	0
chr1:23356961-23385660	0.201909784	0	0.486181033	0.106849894	0.114436257	0.158399024	0.285551328	0.233429558	0	0.297600764	0.153750058	0.1075967	0.213052899	0.286711623	0	0.235287435	0.220660172	0.232700466	0.193292577	0	0.065029296	0.219459369	0	0	0.491738667	0	0.088272375	0	0.288431188	0.057244964	0.199771701	0	0.101334895	0	0	0.069536152	0	0	0.243833043	0.065327691	0.141329229	0.107748778	0	0.226557167	0	0	0	0	0.080111595
chr1:2336478-2336661	0	0	0	0	0	0	0	0	0	0	0	0	0	0	0	0	0	0	0	0	0	0	0	0	0	0	0	0	0	0	0	0	0	0	0	0	0	0	0	0	0	0	0	0	0	0	0	0	0
chr1:23376879-23385660	0	0	0	0	0	0	0	0	0	0	0	0	0	0	0	0	0	0	0	0	0	0.054864842	0	0	0	0	0	0	0	0	0	0	0	0	0	0	0	0	0	0	0	0	0	0	0	0	0	0	0
chr1:23381561-23384058	0	0	0	0	0	0	0	0	0	0	0	0	0	0	0	0	0	0	0	0	0	0	0	0	0	0	0	0	0	0	0	0	0	0	0	0	0	0	0	0	0	0	0	0	0	0	0	0	0
chr1:23381561-23395644	0	0	0	0	0	0	0	0	0	0	0	0	0	0	0	0	0	0	0	0	0	0	0.069384449	0	0	0	0	0	0	0	0	0	0.101334895	0	0	0	0	0	0	0	0	0.080811583	0	0	0	0	0	0	0
chr1:23397717-23398690	0.151432338	0	0.162060344	0.071233263	0.085827193	0	0.107081748	0.116714779	0	0.297600764	0.061500023	0.143462267	0.142035266	0.159284235	0.199621411	0	0	0	0.154634062	0	0.097543944	0.054864842	0.104076673	0.235820324	0.070248381	0.097133141	0.088272375	0	0.131105085	0.085867446	0	0	0.067556596	0	0	0	0	0	0.091437391	0.065327691	0	0.080811583	0	0	0	0.089111718	0.099815428	0	0
chr1:23415243-23435620	0	0	0	0	0	0	0	0	0	0	0	0	0	0	0	0	0	0	0	0	0	0	0	0	0	0	0	0	0	0	0	0	0	0	0	0	0	0	0	0	0	0	0	0	0	0	0	0	0
chr1:23435514-23436143	0	0	0	0	0	0	0	0	0	0	0	0	0	0	0	0	0	0	0	0	0	0	0	0	0	0	0	0	0	0	0	0	0	0	0	0	0	0	0	0	0	0	0	0	0	0	0	0	0
chr1:235316020-235318427	0	0.056849633	0	0	0	0.06335961	0.071387832	0	0	0	0	0	0	0.095570541	0	0	0	0	0	0	0	0	0	0	0.070248381	0	0	0	0	0	0	0	0	0.210133671	0	0	0	0	0.060958261	0	0	0	0	0	0	0	0	0	0
chr1:235335932-235359430	0	0	0	0	0	0	0	0	0	0	0	0	0	0	0	0	0	0	0.077317031	0	0	0	0	0	0	0	0	0	0	0	0	0	0	0	0	0	0	0	0	0	0	0	0	0	0	0	0	0	0
chr1:235357327-235377341	0	0	0	0.142466525	0	0	0	0	0	0.08502879	0	0	0.213052899	0	0	0.067224981	0	0	0.077317031	0	0	0	0	0.09432813	0.140496762	0	0	0	0	0	0.07990868	0	0.067556596	0	0	0	0	0	0.091437391	0	0	0	0	0	0	0	0	0	0
chr1:235359345-235377341	0	0	0	0	0	0	0	0	0	0	0	0	0	0	0	0	0	0	0	0	0	0	0	0	0	0	0	0	0	0	0	0	0	0	0	0	0	0	0	0	0	0	0	0	0	0	0	0	0
chr1:235377083-235384977	0	0	0	0	0	0	0	0	0	0	0	0	0	0	0	0	0	0	0	0	0	0	0	0	0	0	0	0	0	0	0	0	0	0	0	0	0	0	0	0	0	0	0	0	0	0	0	0	0
chr1:235377083-235388090	0	0	0	0	0	0	0	0	0	0	0	0	0	0	0	0	0	0	0	0	0	0	0	0	0	0	0	0	0	0	0	0	0	0	0	0	0	0	0	0	0	0	0	0	0	0	0	0	0
chr1:235377083-235397807	0	0	0	0	0	0	0	0	0	0	0	0	0	0	0	0.067224981	0	0	0	0	0	0	0	0	0	0	0	0	0	0	0	0	0	0	0	0	0	0	0.091437391	0	0	0	0	0	0	0	0	0	0
chr1:235377083-235403766	0	0	0	0	0	0	0.107081748	0	0	0	0	0	0.071017633	0	0	0	0	0	0	0	0	0.054864842	0	0	0	0	0	0	0	0	0	0	0	0	0	0	0	0	0	0	0	0	0	0	0	0.059407812	0	0	0
chr1:235383107-235403766	0	0	0	0	0	0	0	0	0	0	0	0	0	0	0	0	0	0	0	0	0	0	0	0	0	0	0	0	0	0	0	0	0	0	0	0	0	0	0	0	0	0	0	0	0	0	0	0	0
chr1:235383107-235424067	0	0	0	0	0	0	0	0	0	0.08502879	0	0	0	0	0	0	0	0	0	0	0	0	0	0	0	0	0	0	0	0	0	0	0.067556596	0	0	0	0	0	0	0	0	0	0	0	0	0	0	0	0
chr1:235386480-235394504	0	0	0	0	0	0	0	0	0	0	0	0	0	0	0	0	0	0	0	0	0	0	0	0	0	0	0	0	0	0	0	0	0	0	0	0	0	0	0	0	0	0	0	0	0	0	0	0	0
chr1:235498556-235506198	0	0	0	0	0.057218128	0.095039415	0.071387832	0	0	0.08502879	0	0	0	0	0	0	0	0	0	0	0.065029296	0	0	0	0.070248381	0.064755427	0	0.0566976	0.052442034	0.057244964	0	0	0	0	0	0	0	0	0	0	0	0.161623166	0	0	0	0	0	0	0
chr1:235505022-235506198	0	0.142124083	0	0.106849894	0	0.158399024	0	0.145893474	0	0	0	0	0	0.063713694	0.199621411	0.100837472	0.063045764	0.132971695	0.077317031	0	0.097543944	0.109729684	0.069384449	0	0.105372572	0.161888569	0.17654475	0.0566976	0.183547119	0.114489928	0.119863021	0	0.067556596	0	0.51708915	0	0	0	0.091437391	0.163319227	0	0.053874389	0	0	0	0	0.099815428	0	0
chr1:235582731-235597595	0	0	0	0	0	0	0.071387832	0	0	0	0	0	0	0	0	0	0	0	0	0	0	0	0	0	0	0	0	0	0	0	0.07990868	0	0	0	0	0	0	0	0	0	0	0	0	0	0	0	0	0	0
chr1:235582787-235594119	0	0	0.081030172	0	0	0	0.071387832	0	0	0	0	0	0	0	0	0	0	0.066485847	0	0	0	0	0	0	0	0	0	0	0	0	0	0	0	0	0	0	0	0	0	0	0	0	0	0	0	0	0	0	0
chr1:235582787-235597595	0	0	0	0	0	0	0	0	0	0	0	0	0	0	0	0	0	0	0	0	0	0	0	0	0	0	0	0	0	0	0	0	0.067556596	0	0	0	0	0	0	0	0	0	0	0	0	0	0	0	0
chr1:235597518-235600789	0	0	0	0	0	0	0	0	0	0	0	0	0	0	0	0	0	0	0	0	0	0	0	0	0	0	0	0	0	0	0	0	0	0	0	0	0	0	0	0	0	0	0	0	0	0	0	0	0
chr1:235600636-235602237	0	0	0	0	0	0	0	0	0	0	0	0	0	0	0	0	0	0	0	0	0	0	0	0	0	0	0	0	0	0	0	0	0	0	0	0	0	0	0	0	0	0	0	0	0	0	0	0	0
chr1:235600636-235605197	0	0	0	0	0	0	0	0	0	0	0	0	0	0	0	0	0	0	0	0	0	0	0	0	0	0	0	0	0	0	0	0	0	0	0	0	0	0	0	0	0	0	0	0	0	0	0	0	0
chr1:235600636-235606226	0	0	0	0	0.114436257	0	0	0	0	0	0.061500023	0	0	0.063713694	0	0	0	0	0	0.158497306	0	0	0	0	0	0	0.132408563	0.0566976	0.052442034	0	0	0	0	0	0	0	0	0	0	0	0	0	0	0	0	0	0	0	0
chr1:235602083-235606226	0	0	0	0	0	0	0	0	0	0	0.061500023	0	0	0	0	0	0	0	0	0	0	0	0	0	0	0	0	0	0	0	0	0	0	0	0	0	0	0	0	0	0	0	0	0	0	0	0	0	0
chr1:235618870-235647831	0	0	0	0	0	0	0	0	0	0	0	0	0	0	0	0	0	0	0.077317031	0	0	0	0	0	0	0	0	0	0	0	0	0	0.067556596	0	0	0	0	0	0	0	0	0	0	0	0	0	0	0	0
chr1:235628952-235634274	0	0	0	0	0	0	0	0	0	0.127543185	0	0	0	0.063713694	0	0	0	0	0	0	0	0	0	0	0	0	0	0	0	0	0	0	0	0	0	0	0	0	0	0	0	0	0	0	0	0.059407812	0	0	0
chr1:235628952-235647831	0	0	0	0	0	0	0	0	0	0	0	0	0	0	0	0	0	0	0	0	0	0	0	0	0	0	0	0	0	0	0	0	0	0	0	0	0	0	0	0	0	0	0	0	0	0	0	0	0
chr1:235634163-235647831	0	0	0	0	0	0	0	0	0	0	0	0	0	0	0	0	0	0	0	0	0	0	0	0	0	0	0	0	0	0	0	0	0	0	0	0	0	0	0	0	0	0.080811583	0	0	0	0	0	0	0
chr1:235643369-235658138	0	0	0	0	0	0	0	0	0	0	0	0	0	0.095570541	0	0	0	0	0	0	0	0	0	0	0	0	0	0	0	0	0	0	0	0	0	0	0	0	0	0	0	0	0	0	0	0	0	0	0
chr1:235937141-235940608	0	0	0	0	0	0	0	0	0	0.08502879	0	0	0	0	0	0	0	0	0	0	0	0	0	0	0	0	0	0	0	0	0	0	0	0	0	0	0	0	0	0	0	0	0	0	0	0	0	0	0
chr1:235956802-235964397	0	0	0.081030172	0	0	0	0	0	0	0	0	0	0	0	0	0	0	0	0	0	0	0	0	0	0	0	0	0	0	0	0	0	0	0	0	0	0	0	0.060958261	0	0	0	0	0	0	0	0	0	0
chr1:235963619-235964397	0	0	0	0	0	0	0	0	0	0	0	0	0	0	0	0	0	0.066485847	0	0	0	0	0	0	0	0	0	0	0	0	0	0	0	0	0	0	0	0	0	0	0	0.107748778	0	0	0	0	0	0	0
chr1:235993525-235996967	0	0	0	0.071233263	0	0.06335961	0	0	0	0.170057579	0.061500023	0	0.142035266	0	0	0	0	0	0	0	0	0	0	0	0	0	0	0	0.104884068	0.085867446	0	0	0	0	0	0	0	0	0.091437391	0	0	0.161623166	0	0	0	0.118815624	0	0	0
chr1:236148678-236157172	0	0	0	0	0	0	0	0	0	0	0	0	0	0	0	0	0	0	0	0	0	0	0	0	0	0	0	0	0	0	0	0	0	0	0	0	0	0	0	0	0	0	0	0	0	0	0	0	0
chr1:236187369-236201553	0	0.056849633	0	0	0	0.095039415	0	0.058357389	0	0.127543185	0	0	0.142035266	0.063713694	0	0.067224981	0.094568645	0.066485847	0	0	0	0.109729684	0	0	0.105372572	0	0	0	0	0	0.07990868	0	0	0	0	0	0	0	0	0	0	0	0	0	0	0.118815624	0	0	0
chr1:236192849-236201553	0	0	0	0	0	0	0.071387832	0	0	0	0	0	0	0	0	0	0	0	0	0	0	0	0.069384449	0	0	0	0	0	0	0	0	0	0	0	0	0	0	0	0	0	0	0	0	0	0	0	0	0	0
chr1:236195700-236201553	0	0	0.121545258	0	0	0	0	0	0	0	0	0	0.071017633	0.095570541	0	0	0	0	0	0	0	0	0	0	0	0	0	0	0	0	0	0	0	0	0	0	0	0	0	0	0	0	0	0	0	0	0	0	0
chr1:236332005-236343328	0	0	0	0	0	0	0	0	0	0	0	0	0.071017633	0.095570541	0	0	0	0	0	0	0	0	0	0	0	0	0	0	0	0.057244964	0	0	0	0	0	0	0	0	0.182874782	0	0	0	0	0	0	0	0	0	0
chr1:236332005-236347206	0	0.113699266	0	0	0.085827193	0	0.071387832	0	0	0	0.092250035	0	0	0.159284235	0	0	0.094568645	0.066485847	0.115975546	0	0	0.137162106	0.104076673	0.141492195	0	0	0	0.085046399	0.052442034	0.057244964	0	0	0.067556596	0	0	0	0	0	0.121916522	0	0.141329229	0.080811583	0	0	0	0.089111718	0.199630856	0	0.120167393
chr1:236341713-236347206	0	0	0	0	0	0	0	0	0	0	0	0	0	0	0	0	0	0	0	0	0	0	0	0	0	0	0	0.0566976	0	0	0	0	0	0	0	0	0	0	0	0	0	0	0	0	0	0	0	0	0
chr1:236572515-236590750	0	0	0	0	0	0	0	0	0	0	0	0	0	0	0	0	0	0	0	0	0	0	0	0	0	0	0	0	0	0	0	0	0	0	0	0	0	0	0	0	0	0	0	0	0	0	0.066543619	0	0
chr1:236631530-236648345	0	0	0	0	0	0	0	0	0	0	0	0	0	0	0	0	0	0	0	0	0	0	0	0	0	0	0	0	0	0.057244964	0	0	0	0	0	0	0	0	0	0	0	0	0	0	0	0	0	0	0
chr1:236969443-236979843	0	0.08527445	0.243090517	0.142466525	0.114436257	0.126719219	0.249857412	0.204250863	0.141718295	0.382629554	0	0.179327833	0.142035266	0.063713694	0	0.168062453	0.094568645	0.099728771	0.347926639	0	0.097543944	0.24689179	0.069384449	0.09432813	0.140496762	0.064755427	0.220680938	0.198441598	0.157326102	0.114489928	0	0	0.270226386	0	0	0	0	0	0.182874782	0	0.113063383	0.134685972	0	0.283196459	0	0	0	0	0.080111595
chr1:236987418-237026854	0	0	0	0	0	0	0	0	0	0	0	0	0	0	0	0	0	0	0.077317031	0.237745959	0	0	0	0	0	0	0	0	0	0	0	0	0	0	0	0	0	0	0	0	0	0	0	0	0	0	0	0	0
chr1:237013643-237016388	0	0	0	0	0	0	0	0.058357389	0	0.127543185	0	0	0	0	0	0	0	0	0	0	0	0	0	0	0	0	0	0	0.052442034	0	0	0	0	0	0	0	0	0	0	0	0	0	0	0	0	0	0	0	0
chr1:237013643-237026854	0	0	0	0	0	0	0	0	0	0	0	0	0	0.063713694	0	0	0	0	0	0	0	0	0	0	0	0.064755427	0	0	0	0	0	0	0	0	0	0	0	0	0	0	0	0	0	0	0	0	0	0	0
chr1:237023132-237026854	0	0	0	0	0	0	0	0	0	0	0	0	0	0.063713694	0	0	0	0	0	0	0	0	0	0	0	0	0	0	0	0	0	0	0	0	0	0	0	0	0	0	0.084797537	0	0	0	0	0.059407812	0	0	0
chr1:23735156-23745632	0	0.056849633	0	0	0.057218128	0	0	0.058357389	0	0	0	0	0.142035266	0.063713694	0	0.067224981	0	0	0	0	0	0	0	0	0	0	0.132408563	0.0566976	0.131105085	0	0	0	0	0	0	0	0	0	0	0	0	0	0	0	0	0	0	0	0
chr1:23743741-23745632	0	0	0	0	0	0	0	0.087536084	0	0	0	0	0.106526449	0	0	0	0	0	0	0	0	0	0	0	0	0	0	0	0	0	0	0	0	0	0	0	0	0	0	0	0	0	0	0	0	0	0	0	0
chr1:237532833-237586548	0	0	0	0	0	0	0.071387832	0	0	0	0	0	0	0	0	0	0	0	0	0	0	0	0	0	0	0	0	0	0	0	0	0	0	0	0	0	0	0	0	0	0	0	0	0	0	0	0	0	0
chr1:237532833-237632487	0	0	0	0	0	0	0.107081748	0	0	0	0	0	0	0	0	0	0	0	0	0	0	0	0.069384449	0	0	0	0	0	0	0	0	0	0	0	0	0	0	0	0	0	0	0	0	0	0	0	0	0	0
chr1:237550580-237632487	0	0	0	0	0	0	0	0	0	0	0	0	0	0	0	0	0	0	0.077317031	0	0	0	0.069384449	0	0	0	0	0	0	0	0	0	0	0	0	0	0	0	0	0	0	0	0	0	0	0	0	0	0
chr1:237586391-237608822	0	0	0	0	0	0.06335961	0	0.058357389	0	0	0	0	0	0	0	0	0	0	0	0	0	0	0	0	0	0	0	0	0	0	0	0	0	0	0	0	0	0	0	0	0	0.053874389	0	0	0	0	0	0	0
chr1:237586391-237620035	0	0	0	0	0	0	0	0	0	0	0	0	0	0	0	0	0	0	0	0	0	0	0	0	0	0	0	0	0	0	0	0	0	0	0	0	0	0	0	0	0	0	0	0	0	0	0	0	0
chr1:237729866-237732619	0	0	0	0	0	0.06335961	0.107081748	0	0	0	0	0	0	0	0	0	0	0	0	0	0	0	0	0	0	0	0.088272375	0	0	0	0	0	0	0	0	0	0	0	0	0	0	0	0	0	0	0	0	0	0
chr1:237756775-237778143	0	0	0	0	0	0.126719219	0	0	0	0	0	0	0	0.063713694	0	0	0	0	0	0	0	0	0	0	0	0	0	0	0	0	0	0	0	0	0	0	0	0	0	0	0	0	0	0	0	0	0	0	0
chr1:237765324-237781791	0	0.08527445	0	0	0	0	0	0	0	0	0	0	0	0	0	0	0	0	0	0	0	0	0	0	0	0	0	0	0	0	0	0	0	0	0	0	0	0	0	0	0	0	0	0	0	0	0	0	0
chr1:240341220-240374535	0	0	0	0	0	0	0	0	0	0	0	0	0	0	0	0	0	0	0	0	0	0	0	0	0	0	0	0	0	0	0	0	0	0	0	0	0	0	0	0	0	0	0	0	0	0	0	0	0
chr1:240351506-240374535	0	0	0	0	0	0.095039415	0	0	0	0	0	0	0	0	0	0	0	0	0	0	0	0	0	0	0.070248381	0.064755427	0	0	0	0	0	0	0	0	0	0	0	0	0	0	0	0	0	0	0	0	0	0	0
chr1:240370098-240374535	0	0	0	0	0.057218128	0	0	0	0	0	0	0	0	0	0	0	0	0	0	0	0	0	0	0	0	0	0	0	0	0	0	0	0	0	0	0	0	0	0.121916522	0	0	0	0	0	0	0	0	0	0
chr1:240370098-240421332	0	0.056849633	0	0	0.057218128	0	0.107081748	0	0	0	0	0	0	0	0	0.067224981	0	0	0	0	0	0	0	0	0	0	0.088272375	0	0	0	0	0	0	0	0	0	0	0	0.121916522	0	0	0	0	0	0	0	0	0	0
chr1:240370098-240458183	0	0.08527445	0	0	0	0	0.107081748	0	0.070859147	0	0	0	0.106526449	0	0	0	0	0.132971695	0	0	0	0.054864842	0	0	0	0.097133141	0	0	0.078663051	0	0	0	0	0	0	0	0	0	0	0	0	0	0	0	0	0	0	0	0
chr1:24077334-24079008	0	0	0	0.071233263	0	0	0	0	0	0	0	0	0	0	0	0	0	0	0	0	0	0	0	0	0	0.064755427	0	0	0	0	0	0	0	0	0	0	0	0	0	0	0.084797537	0.080811583	0	0	0	0	0	0	0
chr1:24140679-24147083	0	0	0	0	0	0	0.071387832	0	0	0	0.061500023	0	0.071017633	0.095570541	0	0	0	0.099728771	0	0	0	0	0	0	0.070248381	0	0	0	0.131105085	0.057244964	0	0	0	0	0	0	0	0	0.060958261	0	0	0.080811583	0	0	0	0.059407812	0	0	0
chr1:243362361-243388623	0	0	0	0	0	0	0	0	0	0	0	0	0	0	0	0	0	0.066485847	0	0	0	0	0	0	0	0	0	0	0	0	0	0	0	0	0	0	0	0	0	0	0	0	0	0	0	0	0	0	0
chr1:243433393-243471479	0	0	0	0	0	0	0	0	0	0	0	0	0	0	0	0	0	0	0	0	0	0	0	0	0	0	0	0	0.052442034	0	0	0	0	0	0	0	0	0	0	0	0	0	0	0	0	0	0	0	0
chr1:243433393-243507633	0	0	0	0	0	0.095039415	0	0	0	0	0	0	0	0	0	0	0	0	0	0	0	0	0	0	0	0	0	0	0	0.085867446	0	0	0	0	0	0	0	0	0	0	0	0	0	0	0	0	0	0	0
chr1:243433393-243589860	0	0.056849633	0	0	0	0.06335961	0	0	0	0.08502879	0	0	0.071017633	0	0	0	0	0	0	0	0	0.054864842	0	0	0	0	0	0	0	0	0	0	0	0	0	0	0	0	0	0	0	0	0	0	0	0	0	0	0
chr1:243433406-243589860	0	0	0.081030172	0	0	0	0	0	0	0.08502879	0	0	0	0	0.133080941	0	0	0	0	0	0	0	0	0	0	0	0	0	0	0	0	0	0	0	0	0	0	0	0	0	0	0	0	0	0	0	0	0	0
chr1:243456392-243471479	0	0	0	0	0	0	0	0	0	0	0	0	0	0	0	0	0	0	0	0	0	0	0	0	0	0	0	0	0	0	0	0	0	0	0	0	0	0	0	0	0	0	0	0	0	0.059407812	0	0	0
chr1:243456392-243507633	0	0	0	0	0	0	0	0	0	0	0	0	0	0	0	0	0	0	0	0	0	0	0	0	0	0	0	0	0	0	0	0	0	0	0	0	0	0	0.060958261	0	0	0	0	0	0	0.059407812	0	0	0
chr1:243456392-243542165	0	0	0	0	0	0	0	0	0	0	0	0	0	0	0	0	0	0.099728771	0	0	0	0	0	0	0.070248381	0	0	0	0	0	0	0	0	0	0	0	0	0	0	0	0	0	0	0	0	0	0	0	0
chr1:243456392-243589860	0	0	0	0	0.085827193	0.06335961	0.142775664	0.058357389	0.070859147	0	0	0	0.177544082	0.063713694	0.133080941	0.168062453	0.094568645	0	0	0	0	0	0	0	0	0	0	0	0	0	0	0	0.067556596	0.084053468	0	0	0	0	0	0	0.084797537	0.134685972	0	0	0	0	0.066543619	0	0.080111595
chr1:243468014-243480195	0	0	0	0	0	0	0	0	0	0	0	0	0.106526449	0.063713694	0	0	0	0.066485847	0	0	0	0	0	0	0	0	0	0	0	0	0	0	0	0	0	0	0	0	0.060958261	0	0.084797537	0.080811583	0	0	0	0	0	0	0
chr1:243468014-243493994	0	0.056849633	0	0.356166313	0	0	0	0	0	0	0	0	0	0	0	0	0	0	0	0	0	0.164594527	0	0.09432813	0	0	0	0.0566976	0	0	0	0	0	0	0	0	0	0	0	0	0	0	0	0	0	0	0	0	0
chr1:243468014-243507633	0	0.08527445	0.081030172	0	0.143045321	0	0	0	0	0	0	0.071731133	0.177544082	0	0	0	0	0	0	0	0.065029296	0.054864842	0	0	0.175620953	0	0	0	0	0	0	0	0	0	0	0	0	0	0	0.065327691	0	0	0	0	0.066366967	0	0	0	0
chr1:243468014-243542165	0	0	0.081030172	0	0	0	0	0	0	0.170057579	0	0	0	0	0	0	0	0	0	0	0	0	0	0	0	0	0	0	0	0	0	0	0	0	0	0	0	0	0.060958261	0	0	0	0	0	0	0	0	0	0
chr1:243468014-243581378	0	0	0	0	0	0	0	0.058357389	0	0	0	0	0.071017633	0	0	0	0	0	0	0	0	0	0	0	0	0	0	0	0	0	0	0	0	0	0	0	0	0	0	0	0	0	0	0	0	0	0	0	0
chr1:243468014-243589860	0	0.056849633	0.202575431	0.213699788	0	0	0	0.087536084	0	0.297600764	0	0	0.248561715	0	0	0.134449963	0	0	0	0.158497306	0	0	0	0	0.140496762	0	0.088272375	0	0	0	0.119863021	0	0.067556596	0	0	0	0	0	0	0	0	0	0	0	0	0.148519531	0	0	0
chr1:243471290-243589860	0	0	0.081030172	0	0	0	0	0.058357389	0	0.08502879	0	0	0.142035266	0.063713694	0	0	0	0	0	0	0	0	0	0	0	0	0	0	0	0	0	0	0	0	0	0	0	0	0	0	0	0.080811583	0	0	0	0	0	0	0
chr1:243480056-243507633	0	0	0	0	0	0	0	0	0	0	0	0	0	0.063713694	0	0	0	0	0	0	0	0	0	0	0.105372572	0	0	0	0	0	0	0	0	0	0	0	0	0.424780686	0	0	0	0	0	0	0	0	0	0	0
chr1:243480056-243542165	0	0	0.081030172	0	0	0.06335961	0.071387832	0	0	0	0	0	0	0	0	0	0	0	0	0	0	0	0	0	0	0	0	0	0	0	0	0	0	0	0	0	0	0	0	0	0	0	0	0	0	0	0	0	0
chr1:243480056-243589860	0	0	0	0	0	0	0	0	0.070859147	0	0	0	0	0.095570541	0	0	0	0	0	0	0	0.054864842	0	0	0	0	0	0	0	0.228979857	0	0	0	0	0	0	0	0	0	0	0	0	0	0	0	0.118815624	0	0	0
chr1:243493841-243507633	0	0	0	0	0	0	0	0	0	0	0	0	0	0	0	0	0	0	0	0	0	0	0	0	0	0	0	0	0	0	0	0	0	0	0	0	0	0	0	0	0	0	0	0	0	0	0	0	0
chr1:243493841-243589860	0	0	0	0	0	0	0	0	0	0	0	0	0	0	0	0	0	0	0	0	0	0	0	0	0	0	0	0.0566976	0	0	0	0	0	0	0	0	0	0	0	0	0	0	0	0	0	0	0	0	0
chr1:243504340-243589860	0	0	0	0	0	0	0	0	0	0	0	0	0	0	0	0	0	0	0	0	0	0	0	0	0.070248381	0	0	0	0	0.057244964	0.07990868	0	0	0.126080203	0	0	0	0	0	0	0	0	0	0	0	0	0	0	0
chr1:243542022-243589860	0	0	0	0.106849894	0	0	0	0.058357389	0	0	0	0	0	0	0	0	0	0	0	0	0	0	0	0.09432813	0	0	0	0	0	0	0	0	0	0	0	0	0	0	0	0	0	0	0	0	0	0	0	0	0
chr1:243579003-243581378	0	0	0	0	0	0	0	0	0	0	0	0	0	0	0	0	0	0	0	0	0	0	0	0	0	0	0	0	0	0	0	0	0	0	0	0	0	0	0	0	0	0	0	0	0	0	0	0	0
chr1:243579003-243589860	0.151432338	0.113699266	0.283605603	0.178083156	0.171654385	0.158399024	0.071387832	0.175072168	0	0.382629554	0	0.1075967	0.639158697	0.222997929	0.399242823	0	0.252183054	0.066485847	0.154634062	0.237745959	0.130058592	0.192026948	0.277537794	0.377312519	0.280993524	0.161888569	0	0.113395199	0.131105085	0.114489928	0.239726041	0	0	0	0	0	0	0	0	0.065327691	0.113063383	0.269371944	0	0	0	0.148519531	0	0	0.120167393
chr1:243675625-243736350	0	0	0	0	0	0	0	0	0	0	0	0	0	0	0	0	0	0	0	0	0	0	0	0	0	0	0.088272375	0	0	0.057244964	0	0	0	0	0	0	0	0	0	0	0	0	0	0	0	0	0	0	0
chr1:243675625-243859018	0	0	0	0	0	0	0	0	0	0	0	0	0	0	0	0	0	0	0	0	0	0	0	0	0	0	0	0	0	0	0	0	0	0	0	0	0	0	0	0	0	0	0	0	0	0	0.133087237	0	0
chr1:243708811-243727150	0.100954892	0	0	0	0	0	0	0	0	0	0	0	0	0	0	0	0	0	0	0	0	0	0	0	0	0	0.088272375	0	0.052442034	0	0	0	0	0	0	0	0	0	0	0	0	0	0	0	0	0	0	0	0
chr1:243708811-243736350	0.100954892	0.113699266	0.52669612	0.178083156	0.114436257	0.253438439	0	0.145893474	0.248007016	0.425143948	0	0.286924533	0.745685146	0	0.532323764	0.067224981	0.189137291	0.066485847	0.42524367	0.316994612	0.065029296	0.329189053	0.208153346	0	0.245869334	0.097133141	0.3530895	0.170092799	0.157326102	0.14311241	0.359589062	0	0.168891491	0	0	0.104304229	0	0	0.060958261	0.097991536	0	0.188560361	0	0	0	0.059407812	0.099815428	0	0.240334786
chr1:243708811-243778463	0	0	0	0	0	0	0	0	0	0	0.061500023	0	0	0	0	0	0	0	0	0	0	0	0	0	0	0	0	0	0	0	0	0	0	0	0	0	0	0	0	0	0	0	0	0	0	0	0	0	0
chr1:243708811-243859018	0	0.142124083	0.324120689	0	0.171654385	0.06335961	0	0	0	0.340115159	0.123000046	0.071731133	0.142035266	0.063713694	0.133080941	0	0.126091527	0.099728771	0.193292577	0	0.130058592	0	0.069384449	0.09432813	0	0.097133141	0	0.170092799	0.052442034	0.085867446	0.199771701	0	0.067556596	0	0	0.069536152	0	0	0.091437391	0	0	0.134685972	0	0	0	0.059407812	0	0	0.120167393
chr1:243776972-243801044	0	0	0.121545258	0	0	0	0	0	0.070859147	0	0	0	0.071017633	0	0	0	0	0.099728771	0	0	0	0	0	0	0.070248381	0	0	0	0	0	0	0	0	0	0	0	0	0	0	0	0	0.080811583	0	0	0	0	0	0	0
chr1:243776972-243828185	0	0	0	0	0	0	0	0	0	0	0	0	0.071017633	0	0	0	0	0	0	0	0	0	0	0	0	0	0	0	0	0	0	0	0	0	0	0	0	0	0	0	0	0	0	0	0	0	0	0	0
chr1:243776972-243859018	0.201909784	0	0.445665947	0.106849894	0.057218128	0	0	0.058357389	0	0.255086369	0.153750058	0	0.497123431	0	0	0.067224981	0.126091527	0	0	0	0.097543944	0.137162106	0	0.09432813	0	0.129510855	0.220680938	0.170092799	0.209768136	0.14311241	0.119863021	0	0.067556596	0	0	0	0	0	0.182874782	0	0	0.053874389	0	0	0	0.059407812	0.099815428	0	0.160223191
chr1:243800912-243859018	0	0	0	0	0	0.095039415	0	0	0	0	0	0	0	0	0	0	0	0	0	0	0	0	0	0	0	0	0	0	0	0	0	0	0.135113193	0	0	0	0	0	0	0	0	0	0	0	0	0.059407812	0	0	0
chr1:243809194-244006584	0	0	0	0	0	0	0	0	0	0	0	0	0	0	0	0	0	0	0	0	0	0	0	0	0.070248381	0	0	0	0	0	0	0	0	0	0	0	0	0	0	0	0	0.053874389	0	0	0	0	0	0	0
chr1:243846498-244006584	0	0	0.081030172	0	0.057218128	0.095039415	0	0	0	0.08502879	0.092250035	0	0.142035266	0.063713694	0	0	0	0	0	0	0	0.054864842	0	0	0	0	0	0	0	0	0.07990868	0	0	0	0	0	0	0	0.060958261	0	0	0	0	0	0	0	0	0	0.120167393
chr1:243858892-244006584	0	0	0	0	0	0	0	0	0	0	0	0	0	0	0	0	0	0	0	0	0	0	0	0	0	0	0.088272375	0	0	0	0	0	0	0	0	0	0	0	0.091437391	0	0	0.107748778	0	0	0	0	0.066543619	0	0
chr1:244572013-244581054	0	0	0	0	0	0	0	0	0	0	0	0	0.071017633	0	0	0	0	0	0	0	0	0	0	0	0	0	0	0	0	0	0	0	0	0	0	0	0	0	0.060958261	0	0	0	0	0	0	0	0	0	0
chr1:244572013-244587689	0	0	0	0	0	0	0	0	0	0	0	0	0	0.063713694	0	0	0	0	0.154634062	0	0	0	0	0	0	0	0	0	0	0	0	0	0	0	0	0	0	0	0	0	0	0	0	0	0	0	0	0	0
chr1:244582061-244583598	0	0	0	0	0	0	0	0	0	0	0	0	0	0	0	0	0	0	0	0	0	0	0	0	0	0	0	0	0	0	0	0	0	0	0	0	0	0	0	0	0	0	0	0	0	0	0	0	0
chr1:244715623-244724447	0	0	0.283605603	0	0	0	0	0.145893474	0.070859147	0.08502879	0	0	0	0.127427388	0	0	0	0	0.077317031	0.237745959	0	0	0	0	0.105372572	0	0	0	0	0	0	0	0	0	0	0	0	0	0	0	0	0	0	0	0	0	0	0	0
chr1:24495906-24507344	0	0	0	0	0.057218128	0.06335961	0	0	0	0	0	0	0	0	0	0	0	0	0	0	0	0	0	0	0	0	0	0	0	0	0	0	0	0	0	0	0	0	0	0	0	0	0	0	0	0	0	0	0
chr1:245006436-245012158	0	0.08527445	0	0	0	0	0	0.058357389	0	0	0.123000046	0	0	0	0	0	0	0	0	0	0	0.137162106	0	0	0	0	0	0	0	0	0	0	0	0	0	0	0	0	0	0.065327691	0	0	0	0	0	0	0	0	0
chr1:245008548-245023776	0	0	0	0	0.085827193	0	0	0	0	0	0	0	0	0	0	0	0	0	0	0	0	0	0	0	0	0	0	0	0	0	0	0	0	0	0	0	0	0	0	0	0	0	0	0	0	0	0	0	0
chr1:245165422-245180628	0	0	0	0.178083156	0	0	0	0	0	0	0	0	0.106526449	0	0	0	0	0	0	0	0	0.054864842	0	0.09432813	0.070248381	0.064755427	0	0.0566976	0.052442034	0.085867446	0	0	0.067556596	0	0	0	0	0	0.121916522	0	0	0	0	0	0	0	0	0	0
chr1:245165422-245185598	0	0	0.081030172	0	0	0	0	0	0	0	0	0	0	0	0	0	0	0	0	0	0	0	0	0	0	0	0	0	0	0	0	0	0	0	0	0	0	0	0	0	0	0	0	0	0	0	0	0	0
chr1:245165422-245222760	0	0.056849633	0	0	0	0	0	0	0	0	0	0	0	0	0	0	0	0	0	0	0	0.054864842	0	0	0	0	0	0.085046399	0.078663051	0	0	0	0	0	0	0	0	0	0.121916522	0	0	0	0	0.169917875	0	0	0	0	0
chr1:245165422-245246990	0	0	0	0.071233263	0	0	0	0	0	0.08502879	0	0	0	0	0	0	0	0	0	0	0	0	0	0	0	0	0	0	0	0	0	0	0	0	0	0	0	0	0	0	0	0	0	0	0	0	0	0	0
chr1:245180543-245246990	0.151432338	0	0.445665947	0	0	0.06335961	0.071387832	0	0	0.08502879	0	0	0.213052899	0	0	0	0.094568645	0	0.154634062	0	0	0.164594527	0	0	0.280993524	0	0	0	0.131105085	0.057244964	0.07990868	0	0	0	0	0	0	0	0.091437391	0	0	0.053874389	0	0	0	0	0	0	0
chr1:246021797-246093239	0	0	0	0	0	0	0.071387832	0	0	0	0	0	0	0	0	0	0	0.066485847	0	0	0	0	0	0	0	0	0	0	0	0	0	0	0	0	0	0	0	0	0	0	0	0	0	0	0	0	0.066543619	0	0
chr1:246078831-246093239	0	0	0	0.071233263	0	0	0	0	0	0	0	0.1075967	0.106526449	0	0	0.100837472	0	0.099728771	0	0	0	0.054864842	0.069384449	0	0	0.064755427	0	0	0	0	0	0	0	0	0	0	0	0	0	0	0	0	0	0	0	0	0	0	0
chr1:246490502-246498776	0	0	0	0	0	0	0.071387832	0	0	0	0	0	0	0	0	0	0	0	0	0	0	0	0	0	0	0	0	0	0	0	0	0	0	0	0	0	0	0	0.121916522	0	0	0	0	0	0	0	0	0	0
chr1:246703991-246714604	0	0	0	0	0	0	0	0	0	0	0	0	0	0	0	0	0	0	0	0	0.065029296	0	0	0	0	0.064755427	0	0	0	0	0	0	0.067556596	0	0	0	0	0.424780686	0	0	0	0	0	0	0	0	0	0	0
chr1:246704239-246714604	0	0.056849633	0	0	0	0	0.071387832	0.058357389	0	0	0	0	0	0	0	0	0	0	0	0	0	0	0	0	0	0	0	0	0	0	0	0	0	0	0	0	0	0	0	0	0	0	0	0	0	0	0	0	0
chr1:246707822-246720023	0	0	0	0	0	0	0	0	0	0	0	0	0	0	0	0	0	0	0	0	0	0	0	0	0	0	0	0	0	0	0.119863021	0	0	0	0	0	0	0	0	0	0	0	0	0	0	0	0	0	0
chr1:246711846-246720023	0	0	0	0.071233263	0	0	0	0	0	0	0	0	0	0	0	0	0	0	0	0	0	0	0	0	0.140496762	0	0	0	0.078663051	0	0	0	0	0	0	0	0	0	0	0	0	0	0	0	0	0	0	0	0
chr1:246711846-246720836	0	0	0	0	0	0	0	0	0	0	0	0	0	0	0	0	0	0	0	0	0	0	0	0	0	0	0	0	0	0	0	0	0	0	0	0	0	0	0	0	0	0	0	0	0	0	0	0	0
chr1:246719874-246720836	0	0.08527445	0.162060344	0	0	0	0	0	0	0.08502879	0	0	0	0	0	0	0	0	0	0	0	0	0	0	0	0	0	0	0	0	0	0	0	0	0	0	0	0	0	0	0	0	0	0	0	0	0	0	0
chr1:246754813-246755243	0	0.056849633	0	0	0	0	0	0	0	0	0	0	0	0	0	0	0	0.099728771	0	0	0	0	0	0	0	0	0	0	0	0	0	0	0.067556596	0	0	0	0	0	0	0	0	0	0	0	0	0	0	0	0
chr1:246784730-246797889	0	0	0	0	0	0	0.071387832	0	0	0.08502879	0	0	0	0	0	0	0	0	0	0	0	0	0	0	0	0	0	0	0	0	0	0	0	0	0	0	0	0	0	0	0	0	0	0	0	0	0	0	0
chr1:246790657-246795226	0	0	0	0	0	0	0	0	0	0	0	0	0	0	0	0	0	0	0	0	0	0	0	0	0	0	0	0	0	0.057244964	0	0	0	0	0	0	0	0	0	0	0	0.080811583	0	0	0	0	0	0	0
chr1:246794660-246795226	0	0	0	0	0	0	0	0	0	0	0	0	0	0	0	0	0	0	0	0	0	0.054864842	0.069384449	0	0	0	0	0	0	0	0	0	0	0	0	0	0	0	0	0	0	0	0	0	0	0	0	0	0
chr1:246890193-246903603	0	0	0	0	0	0	0	0	0	0	0.061500023	0	0	0	0	0.067224981	0	0	0	0	0	0	0	0	0	0.064755427	0	0	0	0	0	0.079724126	0	0	0	0.104304229	0	0	0	0	0	0	0	0	0	0	0	0	0
chr1:246890193-246907427	0	0	0	0	0	0	0	0	0	0	0	0	0	0	0	0	0	0	0	0	0	0	0	0	0	0	0	0	0	0	0	0	0	0	0	0	0	0	0	0	0	0	0	0	0	0	0.066543619	0	0
chr1:246899276-246903603	0	0	0.081030172	0	0	0	0	0	0	0	0.061500023	0	0	0	0	0	0	0	0	0	0	0	0	0	0	0.064755427	0	0	0.052442034	0	0	0	0	0	0	0	0	0	0	0	0	0.107748778	0	0	0	0	0	0	0
chr1:246899276-246907427	0	0	0	0	0	0	0	0	0	0	0	0	0	0	0	0	0	0	0	0	0	0	0	0	0	0	0	0	0	0	0	0	0	0	0	0	0	0	0	0	0	0	0	0	0	0	0	0	0
chr1:246921527-246927659	0	0	0	0	0	0	0	0	0	0	0	0	0	0	0	0	0	0	0	0	0	0	0	0	0	0	0	0	0	0	0	0	0	0	0	0	0	0	0	0	0	0	0	0	0	0	0	0	0
chr1:247039338-247040604	0.100954892	0	0	0	0	0	0	0	0	0	0	0	0	0.095570541	0	0	0	0	0	0	0	0	0	0	0	0	0	0	0	0	0	0	0	0	0	0	0	0	0	0	0	0	0	0	0	0	0	0	0
chr1:247302017-247323115	0	0.113699266	0.081030172	0	0.114436257	0	0	0	0	0	0.061500023	0	0	0.095570541	0	0.100837472	0	0.066485847	0	0	0.097543944	0	0	0	0	0.064755427	0	0	0	0.057244964	0	0	0	0.084053468	0	0	0	0	0.121916522	0	0.056531691	0.134685972	0	0	0	0	0	0	0
chr1:247318867-247323115	0.151432338	0.710620415	0.324120689	0.213699788	0.429135963	0	1.070817479	0	0.460584458	0.297600764	0	0	0	1.146846494	0	0.369737397	0.504366108	1.196745252	0	0	0	0.548648422	0	0.330148454	0.140496762	0.420910279	0.662042813	0.255139198	0.235989154	0	0	0.27903444	0.57423107	0.420267342	0	0.382448839	0	0	1.371560868	0.653276907	0.678380297	0.457932305	0	0.226557167	0.29865135	0.802005465	0.465805331	0	0.36050218
chr1:247318867-247323169	0	0	0	0	0.114436257	0	0	0.116714779	0	0	0	0	0	0	0	0	0	0	0	0	0	0	0	0	0	0	0	0	0	0.057244964	0.07990868	0	0	0	0	0	0	0	0	0	0	0.053874389	0	0	0	0	0	0	0
chr1:247319707-247323115	0.908594027	1.392816014	2.390390081	0.783565888	1.058535376	1.140472975	1.891777546	1.838257768	1.06288721	2.848464454	0.984000369	0.466252367	1.846458457	1.815840282	0.598864234	1.176437173	1.355483916	1.36295987	0.657194763	1.188729795	1.52818846	1.316756214	0.832613383	1.084773492	1.369843431	1.197975409	1.368221813	0.623673595	1.048840682	1.402501622	0.599315103	1.315448076	1.013348947	0.294187139	1.292722875	0.521521144	0.478032952	0.637171029	1.767789564	0	1.017570445	1.023613387	1.562486747	0.169917875	0.1991009	1.099044526	1.164513326	0	0.761060157
chr1:247319707-247323169	0	0	0.081030172	0	0	0.158399024	0	0	0	0	0	0	0	0	0	0	0	0	0	0	0	0	0	0.141492195	0	0	0	0	0.078663051	0	0	0.119586189	0	0	0	0	0	0	0	0	0	0.053874389	0	0	0	0.059407812	0	0	0
chr1:247320301-247323115	0	0	0	0	0	0	0	0	0	0	0	0.179327833	0	0.063713694	0	0	0	0	0	0	0.065029296	0	0	0	0	0	0	0	0	0	0	0	0	0	0	0	0	0	0.243833043	0.097991536	0	0	0	0	0	0	0.133087237	0	0.160223191
chr1:247322307-247323115	0	0	0	0	0	0	0	0	0.070859147	0	0.153750058	0	0	0.159284235	0	0	0	0	0	0	0.065029296	0.054864842	0	0	0	0	0	0	0.183547119	0.114489928	0	0	0	0	0	0	0	0	0.152395652	0.261310763	0.056531691	0.053874389	0	0.113278584	0	0	0	0	0
chr1:24766661-24771734	0	0	0	0	0	0	0.071387832	0	0	0	0	0	0	0	0	0	0	0	0	0	0	0	0	0	0	0	0	0	0	0	0	0	0	0	0	0	0	0	0	0	0	0.053874389	0	0	0.066366967	0	0	0	0
chr1:247712346-247737590	0	0	0	0	0	0	0	0	0	0	0	0	0	0	0	0	0	0	0	0	0	0	0	0	0	0	0	0	0	0	0	0	0	0	0	0	0	0	0	0	0	0	0	0	0	0	0	0	0
chr1:248023918-248031365	0	0	0	0	0	0.06335961	0	0	0	0	0	0	0.106526449	0	0	0	0	0	0	0	0	0	0	0	0	0	0	0	0	0	0	0	0	0	0	0	0	0	0	0	0	0	0	0	0	0	0	0	0
chr1:24840803-24841057	0.807639136	0.25582335	1.823178875	0.356166313	0.314699706	0.253438439	0.17846958	0.058357389	0.212577442	0.765259107	0.522750196	0.358655667	0.816702779	0.254854776	0.532323764	0.134449963	0.220660172	0.398915084	0.42524367	0	0.455205073	0.274324211	0.208153346	0.518804714	0.983477335	0.323777137	0.485498063	0.368534397	0.262210171	0.228979857	0.239726041	0.079724126	0.743122561	0.210133671	0	0	0	0	0.365749565	0.359302299	0	0.538743888	0	0.339835751	0.132733933	0.148519531	0.066543619	0	0
chr1:24840803-24857881	0	0	0.081030172	0	0	0	0	0	0	0	0	0	0	0	0	0	0	0	0	0	0	0	0	0	0	0	0	0	0	0	0	0	0	0	0	0	0	0	0	0	0	0	0	0	0	0	0	0	0
chr1:24857707-24859744	0	0.056849633	0	0	0	0	0	0	0	0.127543185	0	0	0.106526449	0.127427388	0	0.067224981	0	0	0	0	0.065029296	0	0.069384449	0	0	0	0	0	0.078663051	0	0	0.079724126	0	0	0	0	0	0	0	0.097991536	0	0.053874389	0	0	0	0	0	0	0
chr1:24973157-24975520	0	0	0	0	0	0	0	0	0	0	0	0	0	0	0	0	0	0	0	0	0	0	0	0	0	0	0	0	0.157326102	0	0	0	0	0	0	0	0	0	0	0	0	0	0	0	0	0	0	0	0
chr1:24976461-24978103	0	0	0	0.106849894	0	0	0	0	0	0	0	0	0.106526449	0	0	0	0	0	0	0	0	0	0	0.09432813	0	0	0	0	0.104884068	0	0	0	0	0	0	0	0	0	0	0	0	0	0	0	0	0	0	0	0
chr1:24987209-24989715	0	0	0	0	0	0	0	0	0	0	0	0	0	0	0	0	0	0	0	0	0	0	0	0	0	0	0	0	0	0	0	0	0	0	0	0	0	0	0	0	0	0	0	0	0	0	0	0	0
chr1:24987209-24996806	0	0	0	0	0	0	0	0	0	0	0.061500023	0	0	0	0	0	0	0	0	0	0	0	0	0	0	0	0	0	0.052442034	0	0	0	0	0	0	0	0	0	0	0	0	0	0	0	0	0	0	0	0
chr1:24989150-24996806	0	0	0	0	0	0	0	0	0	0	0	0	0	0	0	0	0	0	0	0	0	0	0	0	0	0	0	0	0	0	0	0	0	0	0	0	0	0	0	0	0	0	0	0	0.066366967	0	0	0	0
chr1:25551492-25554726	0	0	0	0.106849894	0	0	0	0	0	0	0	0	0.106526449	0	0	0	0	0	0	0	0	0	0	0	0.105372572	0	0	0	0	0	0	0	0	0	0	0	0	0	0	0	0	0	0	0	0	0	0	0	0
chr1:25553932-25554726	0	0	0.324120689	0	0	0	0	0	0	0.212571974	0	0	0	0	0	0	0	0	0	0	0	0	0	0	0	0	0	0	0	0	0	0	0	0	0	0	0	0	0	0	0	0	0	0	0	0	0	0	0
chr1:25568864-25570124	0	0	0	0	0	0	0	0	0	0	0	0	0.071017633	0	0	0	0	0	0	0	0	0	0	0.09432813	0	0	0	0	0	0	0	0	0	0	0	0	0	0	0	0	0	0	0	0	0	0	0	0	0
chr1:25666964-25669564	0	0	0	0	0	0	0	0	0	0	0	0	0	0	0	0	0	0	0	0	0	0	0	0	0	0	0	0	0	0.057244964	0	0	0	0	0	0	0	0	0	0	0	0	0	0	0	0	0	0	0
chr1:25666964-25678184	0	0	0	0	0.057218128	0	0.071387832	0.058357389	0	0	0.061500023	0.071731133	0	0.063713694	0	0.067224981	0	0	0	0	0	0	0	0	0	0	0.088272375	0	0	0	0	0	0.067556596	0	0	0	0	0	0.060958261	0	0	0	0	0	0	0	0	0	0
chr1:25773252-25785383	0	0	0	0	0	0	0	0	0	0.08502879	0	0	0	0	0	0	0	0	0.154634062	0	0	0	0	0	0	0	0	0	0	0	0	0	0	0	0	0	0	0	0.091437391	0	0	0	0	0	0	0	0	0	0
chr1:25775298-25783322	0	0	0	0	0	0	0	0	0	0	0	0	0	0	0	0	0	0	0	0	0.065029296	0	0	0	0	0	0	0.085046399	0	0	0	0	0	0	0	0	0	0	0	0	0	0	0	0	0	0	0	0	0
chr1:26584087-26586293	0	0	0	0	0	0	0	0	0	0	0	0	0	0.063713694	0	0	0	0	0	0	0	0	0	0	0	0	0	0	0	0	0	0	0	0	0	0	0	0	0.060958261	0	0	0	0	0	0.066366967	0	0	0	0
chr1:26594973-26596105	0	0	0	0	0	0	0	0	0	0	0	0	0	0	0	0	0	0	0	0	0	0	0	0	0	0	0	0	0	0	0	0	0	0	0	0	0	0	0	0	0	0	0	0	0	0	0	0	0
chr1:26772806-26774151	0	0.113699266	0	0	0.085827193	0.190078829	0	0.175072168	0.141718295	0.127543185	0.123000046	0.179327833	0	0.222997929	0	0.134449963	0	0.332429237	0	0	0.130058592	0.082297263	0.138768897	0	0.070248381	0	0	0	0	0	0	0	0.168891491	0	0	0	0	0	0.121916522	0.130655381	0.056531691	0.161623166	0	0	0.09955045	0.148519531	0	0	0
chr1:26780099-26789924	0	0	0.162060344	0	0	0.095039415	0	0	0.070859147	0	0.184500069	0	0.213052899	0	0	0	0.126091527	0	0.231951093	0	0.130058592	0.054864842	0.104076673	0	0	0	0	0.0566976	0	0.14311241	0	0	0	0	0	0	0	0	0	0	0	0	0	0	0	0	0	0	0
chr1:27056141-27059283	0	0.739045232	0	0	0.200263449	0.285118244	0.464020907	0.350144337	0.318866163	0	0.338250127	0.179327833	0	0.605280094	0	0.436962379	0.283705936	0.232700466	0	0	0.455205073	0.466351159	0.346922243	0	0	0.388532565	0.617906625	0.425231997	0.235989154	0.400714749	0	0.478344755	0.202669789	0	0.51708915	0.069536152	0	0	0.304791304	0.326638454	0.480519377	0.350183527	0	0	0.1991009	0.38615078	0.166359047	0	0.320446382
chr1:27087346-27089776	0	0	0	0	0	0	0	0	0	0	0	0	0	0	0	0	0	0	0	0	0	0	0	0	0	0	0	0.085046399	0	0	0	0	0	0	0	0	0	0	0	0	0	0.053874389	0	0	0	0	0	0	0
chr1:27267947-27268309	0	0.056849633	0.243090517	0	0	0	0	0	0	0.170057579	0	0	0.106526449	0	0	0	0.063045764	0.099728771	0.077317031	0	0	0	0	0.09432813	0	0.064755427	0	0	0	0	0	0	0	0	0	0	0	0	0	0	0	0	0	0	0	0	0	0	0
chr1:27269147-27269556	0	0	0.081030172	0	0	0	0	0	0	0.08502879	0	0	0	0	0	0	0	0	0	0	0	0	0	0	0	0	0	0	0.052442034	0	0	0	0	0	0	0	0	0	0	0	0	0	0	0	0	0	0	0	0
chr1:27269150-27269556	0.201909784	0.284248166	0.648241378	0.356166313	0.314699706	0.506876878	0.535408739	0.379323032	0.141718295	0.510172738	0.522750196	0.394521233	1.136282127	0.668993788	0.133080941	0.268899925	0.252183054	0.36567216	0.463902186	0	0.390175777	0.329189053	0.208153346	0.613132843	0.491738667	0.679931989	0.573770438	0.226790398	0.288431188	0.68693957	0.319634721	0.079724126	0.270226386	0.336213874	0	0.139072305	0.478032952	1.4867324	0.304791304	0.130655381	0.254392611	0.296309138	0	0.169917875	0.132733933	0.148519531	0.066543619	0	0
chr1:27432375-27436268	0	0	0	0	0.057218128	0	0	0	0	0	0	0	0	0	0	0	0	0	0	0	0	0	0.104076673	0	0	0	0	0	0	0	0	0	0.135113193	0	0	0	0	0	0	0	0	0	0	0	0	0	0	0	0
chr1:27440316-27440777	0	0	0	0	0	0	0	0	0	0	0	0	0	0	0	0	0	0	0	0	0	0	0	0	0	0	0	0	0	0	0	0	0	0	0	0	0	0	0	0	0	0	0	0	0	0	0	0	0
chr1:28075578-28081841	0	0	0.081030172	0	0	0	0	0	0	0	0	0	0	0	0	0	0	0	0	0	0	0	0	0	0	0	0	0	0	0	0	0	0	0	0	0	0	0	0	0	0	0	0	0	0	0	0	0	0
chr1:28116072-28120143	0	0	0	0	0	0	0.107081748	0	0	0	0	0	0	0	0	0	0	0	0	0	0.065029296	0	0	0	0	0	0.132408563	0	0.078663051	0	0	0	0	0	0	0	0	0.424780686	0	0	0.084797537	0	0	0	0	0	0	0	0
chr1:28167524-28169841	0	0.056849633	0	0	0	0	0	0	0	0	0	0	0	0	0	0	0	0	0	0	0	0	0	0	0	0	0	0	0	0	0	0	0	0	0	0	0	0	0	0	0	0	0	0	0	0	0	0	0
chr1:28315045-28330930	0	0	0	0	0	0	0	0	0	0	0	0	0	0	0	0	0	0	0	0	0	0	0	0	0	0	0	0	0	0	0	0	0	0	0	0	0	0	0	0	0	0	0	0	0	0	0	0	0
chr1:28323830-28330930	0	0	0	0	0	0	0	0	0	0	0	0	0	0	0	0	0	0	0.077317031	0	0	0	0	0	0	0	0	0	0	0	0	0	0	0	0	0	0	0	0	0	0	0	0	0	0	0	0	0	0
chr1:28337457-28343750	0	0	0	0	0	0	0	0	0	0	0	0	0.071017633	0	0	0.067224981	0.063045764	0	0	0	0	0.054864842	0	0	0.070248381	0	0	0	0	0	0	0	0.101334895	0	0	0	0	0	0	0	0	0	0	0	0	0	0	0	0
chr1:28354299-28374937	0	0	0	0	0	0	0	0	0	0.127543185	0	0	0	0	0	0	0	0	0	0	0	0	0	0	0	0	0	0	0	0	0	0	0	0	0	0	0	0	0	0	0	0	0	0	0	0	0	0	0
chr1:28354299-28384605	0	0	0	0	0	0	0	0	0	0	0	0	0	0	0	0	0	0	0	0	0	0	0	0	0	0	0	0	0	0	0	0	0	0	0	0	0	0	0	0	0	0	0	0	0	0	0	0	0
chr1:28362054-28374937	0	0	0.081030172	0	0	0.06335961	0.071387832	0	0	0.170057579	0	0	0.177544082	0	0.133080941	0	0	0	0.231951093	0	0	0	0	0	0	0	0.088272375	0	0.052442034	0	0	0	0.101334895	0	0	0	0	0	0.091437391	0.065327691	0	0.053874389	0	0	0	0	0	0	0
chr1:28362054-28384605	0.201909784	0.056849633	0.283605603	0.106849894	0	0.126719219	0.071387832	0	0.106288721	0.08502879	0	0	0.177544082	0.063713694	0	0	0.126091527	0.099728771	0.193292577	0	0.097543944	0	0	0	0.175620953	0.064755427	0.088272375	0	0.078663051	0.085867446	0	0	0	0.126080203	0	0	0	0	0	0.130655381	0	0.134685972	0	0	0	0.089111718	0	0	0
chr1:28785595-28793046	0.353342122	0.198973716	0.810301722	0.320549681	0.228872514	0.506876878	0.535408739	0.262608253	0.212577442	0.850287897	0	0	1.100773311	0.254854776	0.266161882	0.168062453	0.472843226	0.432158008	0.695853279	0.158497306	0.227602537	0.274324211	0.173461121	0.613132843	0.526862858	0.129510855	0.132408563	0.283487998	0.183547119	0.257602339	0.119863021	0	0	0	0	0	0	0	0.121916522	0	0.141329229	0.24243475	0	0.226557167	0	0	0	0	0.080111595
chr1:28785595-28793279	0	0	0	0	0	0	0	0	0	0	0	0	0	0	0	0	0	0	0	0	0	0	0	0	0	0	0	0	0	0	0.119863021	0	0	0	0	0	0	0	0	0	0	0	0	0	0	0	0	0	0
chr1:28800065-28800663	0	0	0	0	0	0	0	0	0.106288721	0	0	0	0	0	0	0	0	0	0	0	0	0	0	0	0	0	0	0	0	0	0	0	0.067556596	0	0	0	0	0	0	0.065327691	0	0.134685972	0	0	0	0	0	0	0
chr1:28800065-28802803	0	0.1705489	0	0	0	0.126719219	0	0	0	0	0	0	0	0.063713694	0	0.067224981	0.094568645	0.099728771	0	0	0.130058592	0.054864842	0.069384449	0.09432813	0	0	0	0.085046399	0	0.085867446	0	0	0	0	0	0	0	0	0.060958261	0	0	0.107748778	0.446424785	0	0	0.089111718	0.099815428	0	0
chr1:28800065-28807116	0	0.08527445	0	0	0	0	0	0.087536084	0.141718295	0	0	0.143462267	0	0	0	0	0	0	0	0	0	0.054864842	0.069384449	0	0	0	0	0	0.052442034	0.085867446	0	0	0.101334895	0	0	0	0	0	0	0	0.113063383	0.134685972	0	0	0	0	0	0	0.080111595
chr1:28802618-28807116	0	0	0	0	0	0	0.071387832	0	0	0	0	0	0	0	0	0	0	0	0	0	0	0	0	0	0	0	0	0.0566976	0	0	0	0	0	0	0	0	0	0	0	0	0	0	0	0	0	0	0	0	0
chr1:28802618-28817524	0	0	0	0	0	0	0	0	0	0	0	0	0	0	0	0	0	0	0	0	0	0	0	0	0	0	0	0	0	0	0	0	0	0	0	0	0	0	0	0	0	0	0	0	0	0	0	0	0
chr1:28887144-28887910	0	0	0	0.106849894	0.057218128	0	0	0	0	0	0	0	0	0.063713694	0	0	0	0	0	0	0	0.109729684	0.069384449	0	0	0.064755427	0	0	0.078663051	0.057244964	0.07990868	0	0	0	0	0	0	0	0	0	0	0	0	0	0	0.059407812	0	0	0
chr1:28907071-28907741	0	0	0.121545258	0	0	0	0	0	0	0	0	0	0	0	0	0	0	0	0	0	0	0	0	0	0	0	0	0	0	0	0	0	0	0	0	0	0	0	0	0	0	0	0	0	0	0	0	0	0.200278989
chr1:28931883-28948677	0	0	0	0	0	0	0	0	0	0	0	0	0	0	0	0	0	0	0	0	0	0	0	0	0	0	0	0	0	0	0	0	0	0.084053468	0	0	0	0	0	0	0	0	0	0	0	0	0	0	0
chr1:28944464-28948677	0	0	0	0	0	0	0	0	0	0	0	0	0	0.063713694	0	0	0	0	0.077317031	0	0	0	0	0	0	0	0	0	0	0	0	0	0	0	0	0	0	0	0	0	0	0	0	0	0	0	0	0	0
chr1:29010094-29023596	0	0	0	0	0	0	0	0	0	0	0	0	0	0	0	0	0	0	0	0	0	0	0	0	0	0	0	0	0	0	0	0	0	0	0	0	0	0	0	0	0	0	0	0	0	0	0	0	0
chr1:29068914-29070498	0	0.056849633	0.081030172	0.071233263	0.114436257	0.06335961	0.107081748	0.058357389	0	0	0	0	0.106526449	0	0	0	0.094568645	0.199457542	0.347926639	0.475491918	0.130058592	0.109729684	0.069384449	0.09432813	0.140496762	0.161888569	0	0	0.104884068	0.14311241	0.239726041	0	0.101334895	0	0	0	0	0	0.243833043	0	0.141329229	0.134685972	0	0	0.066366967	0.118815624	0	0	0.120167393
chr1:29313942-29314417	0	0.08527445	0.081030172	0	0	0	0	0	0	0.08502879	0	0	0	0	0	0	0	0	0	0	0	0	0	0	0	0	0	0	0	0	0	0	0	0	0	0	0	0	0.060958261	0	0	0.134685972	0	0	0	0	0	0	0
chr1:29313942-29323831	0	0	0	0	0	0	0	0	0	0	0	0	0	0	0	0	0	0	0	0	0	0	0	0	0	0	0	0	0	0	0	0	0	0	0	0	0	0	0	0	0	0	0	0	0	0	0	0	0
chr1:29319841-29323831	0	0	0	0.071233263	0	0	0	0	0	0	0	0	0.071017633	0	0	0	0	0	0	0	0	0	0	0	0	0	0	0	0	0	0	0	0	0	0	0	0	0	0	0	0	0.080811583	0	0	0	0	0	0	0
chr1:29319841-29344954	0	0	0.162060344	0.071233263	0	0	0	0	0	0	0	0	0	0	0	0	0	0	0	0	0	0	0	0	0.070248381	0	0	0.0566976	0	0	0	0	0	0	0	0	0	0	0	0	0	0	0	0	0	0	0	0	0
chr1:29362337-29365938	0	0	0	0	0	0	0.107081748	0	0	0	0	0	0	0.159284235	0	0	0.063045764	0	0	0	0.097543944	0.054864842	0	0	0	0	0	0	0	0	0	0	0.067556596	0	0	0.069536152	0	0	0	0	0	0	0	0	0	0.089111718	0	0	0
chr1:29362337-29379824	0	0	0	0	0	0.06335961	0	0.087536084	0	0	0	0	0	0	0	0	0	0	0	0	0	0	0	0	0	0	0	0	0	0	0	0	0	0	0	0	0	0	0	0	0	0	0	0	0	0.089111718	0	0	0
chr1:29362337-29391670	0	0	0	0.071233263	0	0	0	0	0	0	0	0	0	0	0	0	0	0	0	0	0	0.082297263	0	0	0	0	0	0	0	0	0	0	0	0	0	0	0	0	0	0	0	0	0	0	0	0	0	0	0
chr1:29386933-29424447	0	0.056849633	0	0	0	0	0	0	0	0	0	0	0	0	0	0	0	0	0	0	0	0	0	0	0	0	0	0	0	0	0	0	0	0	0	0	0	0	0	0	0	0	0	0	0	0	0	0	0
chr1:29474591-29475738	0	0	0.162060344	0	0	0	0	0	0	0	0	0	0	0	0	0	0	0	0	0	0	0	0	0	0	0	0	0	0	0	0	0	0	0	0	0	0	0	0	0	0	0	0	0	0	0	0	0	0
chr1:29474591-29481422	0.100954892	0.056849633	0.121545258	0.106849894	0	0	0.249857412	0	0.070859147	0.170057579	0	0	0.071017633	0	0	0.067224981	0	0.099728771	0	0.158497306	0.097543944	0.109729684	0	0.141492195	0	0.129510855	0.088272375	0	0	0	0	0	0.067556596	0	0	0	0	0	0	0	0.056531691	0	0	0	0	0	0	0	0
chr1:29481207-29481422	0.151432338	0.454797066	0.486181033	0.391782944	0.114436257	0.538556683	0.321245244	0.116714779	0.106288721	0.510172738	0.184500069	0.1075967	0.674667513	0.445995859	0.199621411	0.168062453	0.252183054	0.299186313	0.154634062	0.396243265	0.227602537	0.329189053	0.346922243	0.235820324	0.351241905	0.129510855	0.132408563	0.283487998	0.209768136	0.257602339	0.119863021	0.079724126	0.236448088	0.084053468	0	0.069536152	0	0	0.457186956	0.195983072	0.084797537	0.484869499	0.446424785	0	0.132733933	0.178223437	0	0	0.080111595
chr1:31437520-31454252	0	0	0	0	0	0	0	0	0	0	0	0.1075967	0	0	0	0	0	0	0	0	0	0	0	0	0	0	0	0	0	0	0	0	0	0	0	0	0	0	0	0	0	0	0	0	0	0	0	0	0
chr1:31437520-31468067	0	0	0	0	0	0	0	0	0	0	0	0	0	0	0	0	0	0	0	0	0	0	0	0	0	0	0	0	0	0	0	0	0	0	0	0	0	0	0	0	0	0	0	0	0	0	0	0	0
chr1:31452908-31468067	0	0	0	0	0	0	0	0	0	0	0	0	0	0	0	0	0	0	0	0	0	0	0	0	0	0	0	0	0	0	0.119863021	0	0	0	0	0	0	0	0	0	0	0	0	0	0	0	0	0	0
chr1:31465236-31468067	0	0.142124083	1.093907325	0.249316419	0.257481578	0.158399024	0.071387832	0.058357389	0.106288721	0.765259107	0.153750058	0.071731133	0.958738045	0.159284235	0.199621411	0.168062453	0.189137291	0.265943389	0.193292577	0.316994612	0.065029296	0.137162106	0.24284557	0.707460973	0.737608001	0.097133141	0.088272375	0.141743999	0.078663051	0.314847303	0.07990868	0	0.101334895	0	0.51708915	0.069536152	0	0	0.060958261	0.130655381	0.056531691	0.24243475	0.669637177	0	0	0.148519531	0	0	0.240334786
chr1:31465236-31479946	0	0	0.121545258	0	0	0.06335961	0.071387832	0	0	0	0	0	0	0	0	0	0.094568645	0	0	0	0	0.109729684	0	0	0	0	0	0.085046399	0	0	0	0	0	0	0	0	0	0	0	0	0	0	0	0	0	0	0	0	0
chr1:31465236-31479949	0	0.198973716	0.202575431	0.106849894	0.057218128	0.253438439	0.17846958	0.058357389	0.106288721	0.08502879	0	0.1075967	0.532632247	0.254854776	0.133080941	0.168062453	0.315228818	0.166214618	0.077317031	0.237745959	0	0.274324211	0	0.141492195	0.210745143	0.064755427	0.220680938	0.113395199	0.131105085	0.14311241	0	0	0.270226386	0	0	0.069536152	0	0	0	0.065327691	0	0.107748778	0	0	0.165917417	0.059407812	0.099815428	0	0
chr1:31478699-31479949	0	0	0	0	0	0	0	0	0	0	0	0	0	0	0	0	0	0	0	0	0	0	0	0	0	0	0	0	0	0.085867446	0	0	0	0	0	0	0	0	0	0	0	0	0	0	0	0.089111718	0.066543619	0	0
chr1:31532050-31532424	0	0	0	0	0	0	0	0	0	0	0	0	0	0.063713694	0	0	0	0	0	0	0.065029296	0	0	0	0.105372572	0	0	0	0	0	0	0	0	0	0	0	0	0	0.091437391	0	0	0	0	0	0	0	0	0	0
chr1:31740717-31764853	0	0	0	0	0	0	0	0	0	0	0	0	0	0	0	0	0	0	0	0	0	0	0	0	0.070248381	0	0	0	0	0	0	0	0	0	0	0	0	0	0	0	0	0	0	0	0	0	0	0	0
chr1:31782890-31821821	0	0	0	0	0	0	0	0	0	0	0	0	0	0	0	0	0	0	0	0	0	0	0	0	0	0	0	0	0	0	0	0	0	0	0	0	0	0	0	0	0	0	0	0	0	0	0	0	0
chr1:31810021-31811895	0	0	0	0	0	0	0	0	0	0	0	0	0	0	0	0	0	0	0	0	0	0	0	0	0	0	0	0	0	0	0	0.079724126	0	0	0	0	0	0	0	0	0	0	0	0	0	0.059407812	0	0	0
chr1:31810021-31821821	0	0.08527445	0.162060344	0.142466525	0.057218128	0.06335961	0.17846958	0.087536084	0	0.255086369	0.123000046	0	0.284070532	0	0	0	0.094568645	0.066485847	0	0	0	0.192026948	0	0	0	0	0	0.0566976	0.078663051	0.114489928	0	0	0.067556596	0	0	0	0	0.424780686	0.152395652	0	0	0.188560361	0	0	0	0	0.099815428	0	0
chr1:31819486-31821821	0	0	0.081030172	0	0	0	0	0	0	0.08502879	0	0	0	0	0	0	0	0.066485847	0	0	0	0	0	0	0	0	0	0	0	0	0	0	0	0	0	0	0	0	0	0	0	0	0	0	0	0	0	0	0
chr1:31896539-31899670	0	0	0	0	0	0	0	0	0	0	0	0	0	0	0	0	0	0	0	0	0	0	0	0	0	0.064755427	0	0	0	0	0	0	0	0	0	0	0	0	0	0	0	0	0	0	0	0	0	0	0
chr1:32049061-32051086	0	0.056849633	0	0	0	0	0.071387832	0	0	0	0	0	0	0	0	0	0.094568645	0	0	0	0.065029296	0.109729684	0	0	0	0	0	0	0	0	0	0	0	0	0	0	0	0	0	0	0	0	0	0	0	0	0	0	0
chr1:32375638-32385259	0	0	0	0	0	0	0	0	0	0	0	0	0	0	0	0	0	0	0	0	0	0	0	0	0	0	0	0	0	0	0	0	0	0	0	0	0	0	0.060958261	0	0	0	0	0	0	0	0	0	0
chr1:32377296-32385259	0	0	0	0	0	0	0	0	0	0	0	0	0	0	0	0	0	0	0	0	0	0	0	0	0	0	0	0	0	0	0	0	0	0	0	0	0	0	0	0	0	0	0	0	0	0	0	0	0
chr1:32381491-32385259	0	0.056849633	0	0	0	0	0	0	0	0	0	0	0	0	0	0.067224981	0	0	0	0	0.065029296	0	0	0	0	0	0	0.085046399	0.078663051	0	0	0	0.101334895	0	0	0	0	0	0	0	0	0	0	0	0	0	0	0	0
chr1:32381495-32385259	0	0.682195599	0.486181033	0	0.600790348	1.330551804	1.142205311	0.729467368	0.496014031	0.680230317	0.768750288	0.251058967	0.213052899	0	0.332702352	1.210049664	0.819594926	1.130259405	0.347926639	0.237745959	1.170527331	1.097296845	0.520383364	0.188656259	0.316117715	0.744687416	1.191677063	0.368534397	0.917735597	1.030409355	0	0.159448252	0.709344263	0.336213874	0.775633725	0.173840381	0	0.849561371	1.341081738	0.293974608	0.537051068	0.942801804	0	0.396475042	0.132733933	0.712893747	0.266174475	0.502598602	0.400557977
chr1:32384570-32385259	0	0	0	0	0	0	0	0	0	0	0	0	0	0	0	0	0	0	0	0	0	0	0.069384449	0	0	0	0	0	0	0	0	0	0	0	0	0	0	0	0.060958261	0	0	0	0	0	0	0	0	0	0
chr1:32495898-32498935	0	0	0.283605603	0.071233263	0	0	0.17846958	0.087536084	0	0	0	0.071731133	0.248561715	0.063713694	0	0	0	0	0	0	0	0.054864842	0	0	0.105372572	0.064755427	0	0	0	0	0.07990868	0	0	0	0	0	0	0	0.091437391	0	0	0.107748778	0	0	0	0.089111718	0	0	0
chr1:32495898-32504220	0.100954892	0	0.081030172	0.106849894	0	0	0	0	0	0.297600764	0.061500023	0	0.213052899	0.095570541	0	0	0	0	0	0	0	0	0	0.141492195	0	0	0	0	0	0.057244964	0	0	0	0	0	0	0	0	0	0	0	0.107748778	0	0	0	0.059407812	0	0	0
chr1:32495898-32510991	0	0	0.081030172	0	0	0	0	0	0	0.127543185	0	0	0.106526449	0	0	0	0	0.099728771	0	0	0	0.109729684	0	0	0	0	0	0	0.104884068	0	0.119863021	0	0	0	0	0	0	0	0.091437391	0	0	0	0	0	0	0	0	0	0
chr1:32497124-32504220	0	0	0	0	0	0	0	0	0	0	0	0	0	0	0	0	0	0	0.077317031	0	0	0	0	0	0	0	0	0	0	0	0	0	0	0	0	0	0	0	0	0	0	0	0	0	0	0	0	0	0
chr1:32502510-32504220	0	0	0	0	0	0	0	0	0	0	0	0	0	0.095570541	0	0	0	0	0	0	0	0	0	0	0	0	0	0	0	0	0	0	0	0	0	0	0	0	0	0	0.056531691	0	0	0	0	0.089111718	0	0	0
chr1:32502510-32505174	0	0	0	0	0	0	0	0	0	0	0	0	0	0	0	0	0	0	0	0	0	0	0	0	0	0	0	0	0	0	0	0	0	0	0	0	0	0	0	0	0	0	0	0	0	0	0	0	0
chr1:32697344-32697785	0	0	0	0	0	0	0	0	0	0	0	0	0	0.063713694	0	0	0	0	0	0	0	0	0	0	0	0	0	0	0	0	0	0	0	0	0	0	0	0	0	0	0	0	0	0	0	0	0	0	0
chr1:32745271-32745811	0	0	0	0	0	0	0	0	0	0	0	0	0	0	0	0	0	0	0	0	0	0	0	0	0	0	0	0	0	0	0	0	0	0	0	0	0	0	0	0.130655381	0	0.161623166	0	0	0	0	0	0	0
chr1:32792539-32793278	0	0	0	0	0	0	0	0	0	0	0	0	0	0	0	0	0	0	0	0	0	0.109729684	0	0	0	0	0	0	0.052442034	0	0	0	0	0	0	0	0	0	0	0	0	0.080811583	0	0	0	0.059407812	0	0	0
chr1:33047391-33048268	0	0	0	0	0	0	0	0	0	0	0	0	0	0	0	0	0	0	0	0	0	0	0	0	0	0	0	0	0	0	0	0	0	0	0	0	0	0	0	0	0	0	0	0	0	0	0	0	0
chr1:33058531-33059355	0	0.142124083	0	0	0	0	0	0	0	0.212571974	0	0	0	0.063713694	0	0	0	0	0	0	0.097543944	0	0	0	0.105372572	0	0	0.0566976	0	0	0	0	0	0	0	0	0	0	0	0	0	0	0	0	0	0	0	0	0
chr1:33097427-33099711	0	0	0.081030172	0	0	0	0	0	0	0	0	0	0	0	0	0	0	0	0	0	0	0	0	0	0	0	0	0	0	0.057244964	0	0	0	0	0	0	0	0	0.060958261	0	0	0	0	0	0	0	0	0	0
chr1:33097427-33100393	0	0	0.405150861	0	0	0	0	0	0	0.170057579	0	0	0.177544082	0	0	0	0	0.066485847	0.077317031	0	0	0	0	0	0	0	0	0	0	0	0	0	0	0	0	0	0	0	0.091437391	0	0	0	0	0	0	0	0	0	0
chr1:33149610-33149983	0	0	0	0	0	0	0	0	0	0.127543185	0	0	0	0	0	0	0	0	0.115975546	0	0	0	0	0	0	0	0	0	0	0	0.07990868	0	0	0	0	0	0	0	0	0	0	0	0	0	0	0	0	0	0
chr1:33290913-33295668	0	0	0	0	0	0	0	0	0	0	0	0	0	0	0	0	0	0	0	0	0	0	0	0	0	0	0	0	0	0	0	0	0	0	0	0	0	0	0.091437391	0	0	0	0	0	0	0	0	0	0
chr1:33409619-33411229	0	0	0	0	0	0	0	0	0	0	0	0	0	0	0	0	0	0.099728771	0	0	0	0	0	0	0	0	0	0	0	0	0	0	0	0	0	0	0	0	0.060958261	0	0	0	0	0	0	0	0	0	0
chr1:33413822-33415375	0.25238723	0.142124083	0.243090517	0.142466525	0	0.126719219	0.142775664	0	0.070859147	0.170057579	0.123000046	0.143462267	0.319579348	0.127427388	0	0	0.063045764	0.099728771	0	0	0	0	0	0	0.105372572	0	0.264817125	0.085046399	0.052442034	0.171734893	0.07990868	0.079724126	0.067556596	0	0	0	0.478032952	0	0.091437391	0	0	0.107748778	0	0	0	0.059407812	0	0	0
chr1:33478807-33480195	0	0	0	0	0	0	0	0	0	0	0	0	0	0	0	0	0	0	0	0	0	0.054864842	0	0	0	0	0	0	0	0	0	0	0	0	0	0	0	0	0	0	0	0.080811583	0	0	0	0.089111718	0	0	0
chr1:33741700-33747412	0	0	0	0	0	0	0.107081748	0	0	0	0	0	0	0	0	0	0	0	0	0	0	0	0	0	0	0	0.088272375	0	0	0	0	0	0	0	0	0	0	0	0	0	0	0	0	0	0	0	0	0	0
chr1:33745724-33746058	0	0.056849633	0	0	0.114436257	0	0.071387832	0	0	0	0	0.071731133	0	0	0	0	0	0.066485847	0	0	0.097543944	0.054864842	0	0	0.070248381	0	0	0	0	0	0	0	0	0	0	0	0	0	0	0	0	0	0	0	0	0	0	0	0
chr1:33745724-33747412	0	0	0	0	0	0	0	0.058357389	0	0	0	0	0	0	0	0	0	0	0	0	0.097543944	0.082297263	0	0	0	0	0	0	0.078663051	0	0	0	0	0	0	0	0	0	0	0	0	0	0	0	0	0	0	0	0
chr1:33760537-33760906	0.353342122	0.1705489	0.931846981	0.534249469	0	0.221758634	0.321245244	0.175072168	0.212577442	0.850287897	0.092250035	0	0.745685146	0.350425318	0.598864234	0.235287435	0.252183054	0.199457542	1.894267259	0.950983836	0.292631833	0.301756632	0.173461121	0.282984389	0.421490286	0.161888569	0	0.170092799	0.052442034	0.200357375	0.559360763	0	0.101334895	0.084053468	0	0	0	0.637171029	0.182874782	0.065327691	0.056531691	0.161623166	0	0	0	0.237631249	0.066543619	0	0
chr1:35457834-35480763	0	0.056849633	0	0	0	0	0	0	0	0	0	0	0	0	0	0	0	0	0	0	0	0	0	0	0	0	0	0	0.052442034	0	0	0	0	0	0	0	0	0	0	0	0	0	0	0	0	0	0	0	0
chr1:35569895-35570370	0	0	0.081030172	0	0	0	0	0	0	0	0	0	0.071017633	0	0	0	0	0	0	0	0	0	0	0	0	0	0	0	0	0	0	0	0.067556596	0	0	0	0	0	0	0	0	0	0	0	0	0	0	0	0
chr1:35569895-35576048	0	0	0	0	0	0.06335961	0	0	0	0	0	0	0	0	0	0	0	0	0	0	0	0	0	0	0.105372572	0	0	0	0	0	0	0	0	0	0	0	0	0	0	0	0	0	0	0	0	0	0	0	0
chr1:35569895-35577731	0	0	0	0	0	0	0	0	0	0	0	0	0.071017633	0	0	0	0	0	0	0	0	0	0	0	0	0	0	0	0	0	0	0	0	0	0	0	0	0	0	0	0	0	0	0	0	0	0	0	0
chr1:35643589-35653691	0	0	0	0	0	0	0	0	0	0	0	0	0	0	0	0	0	0	0	0	0	0	0	0	0	0	0	0	0	0	0	0	0	0	0	0	0	0	0.091437391	0	0	0	0	0	0	0	0	0	0
chr1:35790960-35827390	0	0	0	0	0	0	0	0	0	0	0	0	0	0	0	0	0	0	0	0	0	0	0	0	0	0	0	0	0	0	0	0	0	0	0	0	0	0	0	0	0	0	0	0	0	0	0	0	0
chr1:35824525-35827390	0.656206798	0.540071516	2.471420253	0.463016207	0.658008477	0.791995122	0.928041815	0.408501726	0.354295737	2.040690952	0.645750242	0.4303868	1.881967274	0.5415664	1.197728468	0.537799851	0.693503399	0.63161555	1.700974682	0.950983836	0.422690425	0.74067537	0.555075589	1.697906335	1.369843431	0.51804342	0.617906625	0.566975996	0.629304409	0.715562052	0.599315103	0.079724126	0.506674474	0.168106937	0.51708915	0	0	0	0.670540869	0.065327691	0.339190148	0	0	0.226557167	0.09955045	0.445558592	0.099815428	0	0.160223191
chr1:35824525-35836228	0	0	0	0	0.057218128	0	0	0	0	0	0	0	0	0.095570541	0	0	0	0	0	0	0	0	0	0	0	0.064755427	0	0	0.052442034	0	0	0	0	0	0	0	0	0	0	0	0	0	0	0	0	0	0	0	0
chr1:35846859-35847359	0	0.056849633	0.081030172	0	0	0	0	0.175072168	0	0	0	0	0	0	0	0	0	0	0	0	0	0	0	0	0	0	0	0	0	0	0	0	0	0	0	0.069536152	0	0	0	0	0	0.080811583	0	0	0	0	0	0	0
chr1:35846859-35854683	0	0.113699266	0.202575431	0.106849894	0.143045321	0.190078829	0.214163496	0.145893474	0	0.297600764	0	0	0.142035266	0.095570541	0.199621411	0	0.094568645	0	0.154634062	0	0.097543944	0.109729684	0.138768897	0.282984389	0.140496762	0.129510855	0.17654475	0	0.078663051	0	0	0	0.135113193	0	0	0	0	0	0.213353913	0	0.141329229	0.134685972	0.446424785	0.113278584	0	0.089111718	0	0	0.080111595
chr1:35846859-35855699	0	0.056849633	0.243090517	0.142466525	0.114436257	0	0.142775664	0	0.106288721	0.255086369	0.092250035	0	0.142035266	0	0.133080941	0	0	0.099728771	0.193292577	0	0	0.164594527	0	0	0.140496762	0	0	0.085046399	0	0.114489928	0.119863021	0	0.067556596	0	0	0	0	0	0.121916522	0	0	0.080811583	0	0	0	0	0	0	0
chr1:35846859-35859340	0	0	0.121545258	0	0	0	0	0	0	0	0	0	0	0	0	0	0	0	0	0	0	0	0	0	0.140496762	0	0	0	0	0	0	0	0	0	0	0	0	0	0	0	0	0	0	0	0	0	0	0	0
chr1:35846859-35865177	0	0	0	0	0	0	0	0	0	0	0	0	0	0	0	0	0	0	0	0	0	0	0	0	0	0	0	0	0	0	0	0	0	0	0	0	0	0	0	0	0	0	0	0	0	0	0	0	0
chr1:35846859-35873760	0	0	0.081030172	0	0	0	0	0	0	0	0	0	0	0.063713694	0	0	0	0	0	0	0	0	0	0	0	0	0	0	0	0	0	0	0	0	0	0	0	0	0	0	0	0	0	0	0	0	0	0	0
chr1:35854510-35855699	0	0	0	0	0	0.095039415	0	0	0	0	0	0	0	0	0	0	0	0	0	0	0	0.054864842	0	0	0	0	0	0	0	0.057244964	0	0	0	0	0	0	0	0	0	0	0	0	0	0	0	0	0	0	0
chr1:35857812-35865177	0	0.056849633	0	0	0	0	0.107081748	0.175072168	0	0	0	0	0	0	0	0	0	0.066485847	0	0	0	0	0	0	0	0	0	0	0	0	0	0	0	0	0	0	0	0	0	0	0	0	0	0	0	0.059407812	0	0	0
chr1:35862152-35865177	0	0	0	0	0	0	0	0	0	0	0	0	0	0	0	0	0	0	0	0	0	0	0	0	0.070248381	0	0	0.0566976	0	0	0	0	0	0	0	0	0	0	0	0	0	0	0	0	0	0	0	0	0
chr1:35870623-35871069	0	0	0	0	0	0	0	0	0	0	0	0	0	0	0	0	0	0	0	0	0	0	0	0	0	0	0	0	0	0	0	0	0	0	0	0	0	0	0	0	0	0	0	0	0	0	0	0	0
chr1:35879572-35881315	0	0	0.162060344	0	0	0	0	0	0	0	0.092250035	0	0.142035266	0.159284235	0	0.067224981	0	0.099728771	0	0	0	0	0	0.141492195	0.175620953	0	0	0.0566976	0.052442034	0	0	0.079724126	0	0	0	0	0	0	0.121916522	0	0.056531691	0.269371944	0	0	0	0	0	0	0
chr1:35881066-35881315	0	0	0	0	0	0	0	0	0.070859147	0	0	0	0	0	0	0	0	0	0	0	0	0	0	0	0	0	0	0	0	0	0	0	0	0	0	0	0	0	0	0	0	0	0	0	0	0	0	0	0
chr1:35906647-35909904	0	0	0	0	0	0	0	0	0	0	0	0	0.071017633	0	0	0	0	0	0	0	0	0	0	0	0	0	0	0	0.052442034	0	0	0	0	0	0	0	0	0	0	0	0	0	0	0	0	0	0	0	0
chr1:35932208-35944813	0	0	0	0	0	0	0	0	0	0	0	0	0	0	0	0	0	0	0	0	0	0	0	0	0	0	0	0	0	0	0	0	0	0	0	0	0	0	0	0	0	0	0	0	0	0	0	0	0
chr1:35936463-35944813	0.100954892	0.056849633	0.162060344	0.071233263	0.057218128	0.06335961	0.214163496	0.116714779	0.070859147	0.08502879	0.092250035	0	0.106526449	0.063713694	0.399242823	0.134449963	0.094568645	0.099728771	0	0	0.065029296	0.109729684	0	0.188656259	0.140496762	0.161888569	0	0	0	0.085867446	0.119863021	0	0	0.084053468	0	0	0	0	0.060958261	0	0.113063383	0	0	0	0	0.059407812	0	0	0.120167393
chr1:35940405-35944813	0	0	0	0	0.171654385	0	0.071387832	0	0.141718295	0	0	0	0.071017633	0	0	0	0.094568645	0	0	0	0.065029296	0	0	0	0	0.129510855	0.088272375	0.0566976	0	0.114489928	0	0	0	0	0	0	0	0	0	0.130655381	0	0.134685972	0	0	0.066366967	0	0	0	0
chr1:35944566-35944813	0	0.08527445	0.081030172	0	0	0.095039415	0	0.116714779	0	0	0	0	0	0	0	0.134449963	0	0.099728771	0.154634062	0	0.065029296	0	0	0	0	0	0	0	0	0	0	0	0	0	0	0	0	0	0.243833043	0	0	0.161623166	0	0	0	0	0	0	0
chr1:36290913-36301594	0	0	0	0	0	0	0	0	0	0	0	0	0	0	0	0	0	0	0	0	0	0	0	0	0	0	0	0	0	0	0	0	0	0	0	0	0	0	0	0	0	0	0	0	0	0	0	0	0
chr1:36297027-36301594	0.100954892	0	0.162060344	0	0	0	0	0.058357389	0	0	0	0	0.106526449	0	0	0	0	0	0	0	0	0	0.069384449	0	0	0	0	0.0566976	0	0	0	0	0	0	0	0	0	0	0	0	0	0	0	0	0	0	0	0	0
chr1:36306765-36316654	0	0	0.121545258	0	0	0.06335961	0	0.087536084	0	0	0	0	0	0.063713694	0	0	0	0	0	0	0	0	0	0	0	0	0	0	0	0	0	0	0	0	0	0	0	0	0	0	0	0	0	0	0	0	0	0	0
chr1:36469941-36475195	0	0	0	0	0	0.126719219	0	0	0	0	0	0	0	0	0	0	0	0	0	0	0	0	0	0	0	0	0	0	0	0	0	0	0	0	0	0	0	0	0	0	0	0	0	0	0	0	0	0	0
chr1:36469941-36479649	0	0	0	0	0	0	0	0	0	0	0	0	0	0	0	0	0	0	0	0	0	0	0	0	0	0	0	0	0	0	0	0	0	0	0	0	0	0	0.060958261	0	0	0.080811583	0	0	0	0	0	0	0
chr1:36469941-36492899	0	0	0	0	0	0	0	0	0	0	0	0	0	0	0	0	0	0	0	0	0	0	0	0	0	0	0	0	0	0	0	0	0	0	0	0	0	0	0	0	0	0.134685972	0	0	0	0	0	0	0
chr1:36505390-36506042	0	0	0	0	0	0	0	0	0	0	0	0	0	0.063713694	0	0	0	0.066485847	0	0	0	0	0	0	0	0	0	0	0	0	0	0	0	0	0	0	0	0	0	0	0	0	0	0	0	0.059407812	0	0	0
chr1:36505390-36509149	0	0	0	0.071233263	0	0	0	0	0	0	0	0	0	0	0	0	0	0	0	0	0	0	0	0	0	0	0	0	0	0	0	0	0	0	0	0	0	0	0	0	0	0	0	0	0	0	0	0	0
chr1:36636571-36639079	0	0	0	0	0	0	0	0	0	0	0	0	0	0	0	0	0	0	0	0	0	0.054864842	0	0	0	0	0	0	0	0	0	0	0	0	0	0	0	0	0	0	0	0	0	0	0	0	0	0	0
chr1:36823839-36828257	0.100954892	0	0	0	0	0	0	0	0.070859147	0	0	0	0	0	0.133080941	0	0	0	0.077317031	0	0	0	0	0	0	0	0	0	0	0	0	0	0	0	0	0	0	0	0	0	0	0	0	0	0	0	0	0	0
chr1:36826821-36828257	0.151432338	0.198973716	0.486181033	0.213699788	0	0.285118244	0.107081748	0.291786947	0	0.255086369	0.184500069	0.071731133	0.674667513	0.318568471	0.266161882	0.201674944	0.126091527	0.099728771	0	0.237745959	0.130058592	0.301756632	0.138768897	0.235820324	0.386366096	0	0.441361875	0.226790398	0.340873222	0.400714749	0.07990868	0.079724126	0.202669789	0.126080203	0	0	0	0	0.213353913	0.065327691	0.084797537	0.43099511	0	0	0	0.237631249	0.166359047	0	0
chr1:38052911-38054683	0	0	0	0	0	0	0	0	0	0	0	0	0.106526449	0	0	0	0	0	0	0	0	0	0	0	0	0	0	0	0	0	0	0	0	0	0	0	0	0	0	0	0	0	0	0	0	0	0	0	0
chr1:38332130-38339760	0	0.08527445	0.081030172	0	0	0	0	0.058357389	0	0	0	0.071731133	0.142035266	0	0	0	0	0	0	0	0	0.082297263	0.069384449	0	0	0	0	0	0	0	0	0	0	0	0	0	0	0	0.152395652	0	0.056531691	0.080811583	0	0	0	0	0	0	0
chr1:39381233-39385009	0	0	0	0	0	0	0	0	0	0	0	0	0	0	0	0	0	0	0	0	0	0	0	0	0	0	0	0	0	0	0	0	0	0	0	0	0	0	0	0	0	0	0	0	0	0	0	0	0
chr1:39696853-39723700	0	0	0	0	0	0.095039415	0	0	0	0	0	0	0.106526449	0	0	0	0	0	0	0	0	0	0	0	0	0	0	0	0	0	0	0	0	0	0	0	0	0	0	0	0	0	0	0	0	0	0	0	0
chr1:39816456-39824936	0	0	0.121545258	0	0	0	0	0	0	0	0	0	0.213052899	0	0	0	0	0	0	0	0	0	0	0	0.105372572	0	0	0	0	0	0	0	0	0	0	0	0	0	0	0	0	0	0	0	0	0	0	0	0
chr1:39835701-39838268	0	0	0	0	0	0	0	0	0	0	0	0	0	0	0	0	0	0	0	0	0	0	0	0	0	0	0	0	0.104884068	0	0	0	0	0	0	0	0	0	0	0	0	0	0	0	0	0	0	0	0
chr1:39851105-39854330	0	0	0	0	0	0	0	0	0	0.08502879	0	0	0.177544082	0	0	0	0	0	0.077317031	0	0	0	0	0	0	0	0	0	0	0	0	0	0	0	0	0	0	0	0	0	0	0.080811583	0	0	0	0	0	0	0
chr1:39900085-39905172	0	0	0	0	0	0	0	0	0	0	0	0	0	0	0	0	0	0	0	0	0	0	0	0	0	0	0	0	0	0	0	0	0	0	0	0	0	0	0.060958261	0	0	0	0	0	0	0	0	0	0
chr1:39904945-39905172	0	0	0	0	0	0	0	0	0	0	0	0	0	0	0	0	0	0	0	0	0	0	0	0	0	0	0.132408563	0	0	0	0	0	0	0	0	0	0	0	0	0	0	0	0	0	0	0	0	0	0
chr1:39916723-39926466	0	0	0	0	0	0	0	0	0	0.08502879	0	0	0	0	0	0	0	0	0	0	0	0	0	0	0	0	0	0	0	0	0	0	0	0	0	0	0	0	0	0	0	0	0	0	0	0	0	0	0
chr1:40306806-40323089	0	0.056849633	0	0	0	0	0	0	0	0	0.061500023	0	0.142035266	0	0	0	0	0	0	0	0.097543944	0	0	0	0	0	0	0	0	0.057244964	0	0	0	0	0	0	0	0	0	0	0	0	0	0	0	0	0	0	0
chr1:40319641-40323089	0	0.198973716	0.081030172	0	0	0	0	0	0	0	0	0	0	0.159284235	0	0	0	0.066485847	0	0	0	0.137162106	0	0	0	0	0	0	0	0.114489928	0	0	0.067556596	0.168106937	0	0.104304229	0	0	0.152395652	0.065327691	0	0	0	0	0	0	0	0	0
chr1:40529898-40530231	0	0.056849633	0	0.071233263	0	0.095039415	0	0	0	0	0	0	0.106526449	0.095570541	0	0	0	0.066485847	0	0	0.065029296	0	0	0	0	0	0.088272375	0	0	0.085867446	0	0	0	0	0	0	0	0	0.152395652	0	0	0.107748778	0	0.169917875	0	0	0	0	0
chr1:40654726-40661436	0	0	0	0	0	0	0	0	0	0	0	0	0	0	0	0	0	0	0	0	0	0	0	0	0	0	0	0	0	0	0	0	0	0	0	0	0	0	0	0	0	0	0	0	0	0	0	0	0
chr1:40654726-40668286	0	0.113699266	0	0	0.085827193	0.158399024	0.17846958	0.204250863	0.177147868	0.170057579	0	0	0.213052899	0.063713694	0	0	0.063045764	0.099728771	0.077317031	0	0.097543944	0.137162106	0.138768897	0.141492195	0	0	0.17654475	0.085046399	0.262210171	0.286224821	0	0.119586189	0.101334895	0	0	0	0	0	0.091437391	0	0.113063383	0	0	0	0	0.089111718	0	0	0.080111595
chr1:40656443-40668286	0	0.056849633	0	0	0	0	0	0	0	0	0	0	0	0	0	0	0	0	0	0	0	0	0	0	0	0	0	0	0.052442034	0	0	0	0	0	0	0	0	0	0	0	0	0	0	0	0	0	0	0	0.080111595
chr1:40733457-40737707	0	0.08527445	0.081030172	0	0.114436257	0	0	0.058357389	0	0	0	0	0	0.063713694	0	0.100837472	0	0	0	0	0	0	0.069384449	0.09432813	0	0	0.17654475	0	0.052442034	0	0	0.079724126	0	0	0	0	0	0	0.121916522	0	0	0.080811583	0	0	0	0.059407812	0	0	0
chr1:40869355-40872541	0	0	0	0	0	0	0	0	0	0	0	0	0	0	0	0	0	0	0	0	0	0	0	0	0	0	0	0	0	0	0	0	0	0	0	0	0	0	0	0	0	0	0	0	0	0	0	0	0
chr1:40872407-40875507	0	0	0	0	0	0	0	0	0	0	0	0	0	0	0	0	0	0	0	0	0	0.082297263	0	0	0	0	0	0	0.052442034	0	0	0	0	0	0	0	0	0	0	0	0	0	0	0	0	0	0	0	0
chr1:40980186-40981590	0	0	0	0	0	0.06335961	0.107081748	0	0.070859147	0.212571974	0.092250035	0	0	0	0.199621411	0.100837472	0.094568645	0.099728771	0	0	0	0.054864842	0.138768897	0.141492195	0.070248381	0	0	0.113395199	0.104884068	0.114489928	0.07990868	0	0.067556596	0	0	0	0	0	0	0	0	0.053874389	0	0	0	0	0	0	0
chr1:40980186-40982858	0.201909784	0	0	0.071233263	0.085827193	0	0	0	0	0	0	0	0.106526449	0	0	0	0	0	0	0	0	0	0	0.09432813	0	0	0	0	0.052442034	0.057244964	0.07990868	0	0	0	0	0	0	0	0	0	0	0.053874389	0	0	0	0	0	0	0.080111595
chr1:41188347-41188946	0	0	0	0	0	0	0	0	0	0	0	0	0	0	0	0	0	0	0	0	0	0	0	0	0	0	0	0	0	0	0	0	0	0	0	0	0	0	0	0	0	0	0	0	0	0	0	0	0
chr1:41474465-41475261	0	0	0	0	0	0.06335961	0	0	0	0	0	0	0	0	0	0	0	0	0	0	0	0	0	0	0	0	0	0	0	0	0	0	0	0	0	0	0	0	0.152395652	0	0	0	0	0	0	0	0	0	0
chr1:41474465-41475926	0	0	0	0	0	0	0	0	0.070859147	0	0	0	0	0	0	0	0	0	0	0	0	0	0	0	0	0	0	0	0	0	0	0	0	0	0	0	0	0	0	0	0	0	0	0	0	0	0	0	0
chr1:41512078-41541123	0	0	0	0	0.057218128	0	0.142775664	0	0	0.08502879	0	0	0	0	0	0	0	0	0	0	0	0	0	0	0	0	0	0	0	0	0.07990868	0	0	0	0	0	0	0	0	0	0	0	0	0	0	0	0	0	0
chr1:41536266-41541123	1.110503811	0	0.810301722	0.5698661	0.801053798	0.950394146	0.999429647	0.787824758	0.566873179	1.870633373	0.369000138	0.251058967	1.668914375	0	0.931566586	1.142824683	0.914163571	0.731344321	1.662316166	1.188729795	0.942924795	1.152161687	0.48569114	1.226265687	0.913228954	1.003709126	0.970996125	0.822115194	0.157326102	0.944541909	0.479452082	0.318896503	0	0.210133671	0	0.069536152	0	0	0.579103478	0.130655381	0.423987686	0.915864609	0.446424785	0.566392918	0.132733933	0.594078122	0	0.502598602	0.280390584
chr1:41536266-41608784	0	0	0.081030172	0	0	0	0	0	0	0	0	0	0	0	0.199621411	0	0	0	0	0	0	0	0	0	0	0	0	0	0	0	0	0	0	0	0	0	0	0	0	0	0	0	0	0	0	0	0	0	0
chr1:41578954-41582682	0	0	0	0	0	0	0	0	0	0	0	0	0	0	0	0	0	0	0	0	0	0	0	0	0	0	0	0	0	0	0	0	0	0	0	0	0	0	0	0	0	0	0	0	0	0	0	0	0
chr1:41578954-41608784	0	0.1705489	0.121545258	0.178083156	0.085827193	0	0.071387832	0	0	0.170057579	0.092250035	0	0.461614614	0.222997929	0	0.134449963	0	0.066485847	0.077317031	0	0.227602537	0.219459369	0.104076673	0.09432813	0.175620953	0.097133141	0	0	0.104884068	0.114489928	0	0	0	0	0	0	0	0	0.091437391	0	0	0	0.669637177	0	0	0.059407812	0	0	0
chr1:41578954-41617356	0	0	0	0	0.057218128	0	0	0	0	0	0	0	0	0	0	0	0	0	0	0	0	0	0	0	0	0	0	0	0	0	0	0	0	0	0	0	0	0	0	0	0	0	0	0	0	0	0	0	0
chr1:41651792-41660071	0	0	0	0	0	0	0	0	0	0	0	0	0	0	0	0	0	0	0	0	0	0	0	0	0	0	0	0	0	0	0	0	0	0	0	0	0	0	0	0	0	0	0	0	0	0	0	0	0
chr1:42041214-42050989	0	0	0.081030172	0	0.085827193	0.095039415	0.071387832	0.087536084	0	0	0.061500023	0.071731133	0	0	0.133080941	0	0	0	0	0	0	0.137162106	0.104076673	0	0	0	0	0.0566976	0	0.085867446	0	0.079724126	0	0	0	0	0	0	0	0.097991536	0	0.161623166	0	0	0	0	0	0	0.080111595
chr1:42693553-42744343	0.151432338	0	0.081030172	0	0	0	0	0	0	0	0	0	0	0	0	0	0	0	0	0	0	0	0	0	0	0	0	0	0	0	0	0	0	0	0	0	0	0	0	0	0	0	0	0	0	0	0	0	0
chr1:42693553-42776781	0	0	0	0	0.057218128	0	0	0	0.070859147	0	0	0	0	0	0	0	0	0	0	0	0	0	0	0	0	0	0	0	0	0	0	0.079724126	0	0	0	0	0	0	0	0	0	0	0	0	0	0	0	0	0
chr1:42693553-42789498	0	0	0	0	0	0.095039415	0	0	0	0	0	0	0	0	0	0	0	0.066485847	0	0	0	0	0	0	0	0	0	0	0.052442034	0	0	0	0	0	0	0	0	0	0	0	0	0	0	0	0	0	0	0	0
chr1:42730785-42744343	0.100954892	0	0.283605603	0	0	0.06335961	0.142775664	0.058357389	0	0.255086369	0	0.071731133	0.142035266	0.095570541	0	0.168062453	0.126091527	0.066485847	0.193292577	0.237745959	0	0.109729684	0	0.188656259	0.175620953	0.097133141	0.088272375	0	0.104884068	0.114489928	0.119863021	0	0.067556596	0.084053468	0	0	0	0	0.182874782	0	0.113063383	0.161623166	0	0	0	0.059407812	0	0	0
chr1:42730785-42744455	0	0.08527445	0	0.071233263	0	0	0.071387832	0	0	0	0.123000046	0	0.177544082	0	0	0.100837472	0.094568645	0	0.231951093	0	0	0.109729684	0	0	0	0	0	0	0.104884068	0.114489928	0	0	0	0.126080203	0	0	0	0	0.121916522	0	0	0.080811583	0	0	0	0	0	0	0
chr1:42730785-42776781	0	0.056849633	0.243090517	0	0	0.06335961	0	0	0	0	0	0	0	0	0	0	0	0	0	0	0	0	0	0	0	0	0.17654475	0.0566976	0.052442034	0	0.159817361	0.199310315	0	0.084053468	0	0	0	0	0.121916522	0	0	0.188560361	0	0	0.066366967	0.089111718	0.099815428	0	0
chr1:42730785-42789498	0	0	0.162060344	0	0	0	0	0	0.070859147	0	0	0	0	0	0	0	0	0	0	0	0	0	0	0	0	0	0.088272375	0	0	0	0	0.079724126	0	0	0	0	0	0	0	0	0	0	0	0	0	0	0	0	0
chr1:42946131-42964587	0	0	0	0	0	0	0	0.087536084	0	0	0	0	0	0	0	0	0	0	0	0	0	0	0	0.09432813	0	0	0	0	0.052442034	0	0	0	0	0	0	0	0	0	0	0	0	0	0	0	0	0	0	0	0
chr1:42948333-42964587	0	0	0.162060344	0	0	0	0	0	0	0.255086369	0	0	0	0	0	0	0	0	0	0	0	0	0	0	0.140496762	0	0	0	0	0	0	0	0	0	0	0	0	0	0	0	0	0	0	0	0	0	0	0	0
chr1:43042690-43047185	0	0	0	0	0	0	0	0	0	0	0	0	0	0	0	0	0	0	0	0	0	0	0	0	0	0	0	0.085046399	0	0	0	0	0	0	0	0	0	0	0	0	0	0	0	0	0	0	0	0	0
chr1:43239233-43241150	0	0	0	0	0	0.095039415	0	0.058357389	0	0	0	0	0	0.063713694	0	0	0.157614409	0	0	0	0	0	0	0	0	0.064755427	0	0	0	0	0	0.119586189	0.067556596	0	0	0	0	0	0.213353913	0	0	0	0	0	0	0	0	0	0
chr1:44137175-44149475	0	0	0	0	0	0	0	0	0	0	0	0	0	0	0	0	0	0	0	0	0	0	0	0	0	0	0	0	0	0	0	0	0	0	0	0	0	0	0	0	0	0	0	0	0	0	0	0	0
chr1:44386075-44386600	0	0.056849633	0	0	0	0	0	0	0	0	0.092250035	0	0	0	0	0	0	0	0	0	0	0.054864842	0	0	0	0	0	0	0	0	0	0	0	0	0	0	0	0	0	0	0	0	0	0	0	0	0	0	0
chr1:44386075-44387310	0	0	0	0	0	0	0	0	0	0	0	0	0	0	0	0.067224981	0	0	0	0	0	0	0	0	0	0	0	0	0	0	0	0	0	0	0	0	0	0	0	0	0	0	0	0	0	0	0	0	0
chr1:44750506-44785416	0	0	0	0	0	0	0	0	0	0	0	0	0	0	0	0	0	0	0	0	0.065029296	0	0	0	0	0	0	0	0.052442034	0	0	0	0	0	0	0	0	0	0	0	0	0	0	0	0	0	0	0	0.080111595
chr1:44750506-44804994	0	0.08527445	0	0	0	0	0.107081748	0.116714779	0	0	0	0	0	0	0	0	0	0	0	0	0.065029296	0	0	0	0.070248381	0	0.088272375	0	0.078663051	0	0	0	0	0	0	0	0	0	0	0	0	0.053874389	0	0	0	0	0	0	0
chr1:44773981-44785416	0	0	0	0	0.057218128	0	0	0	0	0	0	0	0	0.063713694	0	0	0	0	0	0	0	0	0	0	0	0	0	0	0.052442034	0	0	0	0	0	0	0	0	0	0	0	0	0	0	0	0	0	0	0	0
chr1:44773981-44804994	0	0.08527445	0	0	0.085827193	0	0.071387832	0.058357389	0	0.127543185	0.184500069	0	0	0.063713694	0.133080941	0	0.094568645	0.132971695	0.077317031	0	0	0.109729684	0	0	0	0	0	0	0	0.171734893	0	0	0	0	0	0.069536152	0	0	0.121916522	0	0	0.107748778	0	0	0	0.118815624	0	0	0.120167393
chr1:44877652-44878394	0	0	0	0	0	0	0	0	0	0	0	0	0	0	0	0	0	0	0	0	0	0	0	0	0	0	0	0	0	0	0	0.159448252	0	0	0	0	0	0	0.091437391	0.130655381	0	0	0	0	0	0	0	0	0
chr1:45223227-45223812	0	0	0.121545258	0	0	0	0	0	0	0	0	0	0.106526449	0	0	0	0	0	0	0	0	0.054864842	0	0	0	0	0	0	0	0	0	0	0	0.084053468	0	0	0	0	0	0	0	0	0	0	0	0	0	0	0
chr1:45553552-45553909	0	0.056849633	0.162060344	0	0	0	0.107081748	0	0	0.127543185	0	0	0	0.063713694	0	0.235287435	0	0.099728771	0	0	0.097543944	0.109729684	0	0	0.070248381	0	0.17654475	0.0566976	0.078663051	0.114489928	0	0	0	0	0	0	0	0	0	0	0.056531691	0.080811583	0	0	0	0	0	0	0
chr1:45796187-45800183	0	0.08527445	0	0	0	0	0	0	0	0	0	0	0	0	0	0	0	0	0	0	0	0	0	0	0	0	0	0	0	0	0	0	0	0	0	0	0	0	0	0	0	0	0	0	0	0	0	0	0
chr1:45851583-45887518	0	0	0	0	0	0	0	0	0	0	0	0.1075967	0	0	0	0	0	0	0	0	0	0	0	0	0	0	0	0	0	0	0	0	0	0	0	0	0	0	0	0	0	0	0	0	0	0	0	0	0
chr1:45851583-45923543	0	0	0	0	0	0	0	0	0	0.08502879	0	0	0	0	0	0	0	0	0	0	0	0	0	0	0	0	0	0	0	0	0	0	0	0	0	0	0	0	0	0	0	0	0	0	0	0	0	0	0
chr1:45879438-45923543	0	0	0	0	0	0	0	0	0	0	0	0	0	0	0	0	0	0	0.115975546	0	0	0	0	0	0	0	0	0	0	0	0	0	0	0	0	0	0	0	0	0	0	0	0	0	0	0	0	0	0
chr1:45887396-45923543	0	0	0	0	0	0	0.071387832	0	0	0.170057579	0	0	0.142035266	0	0	0	0	0	0.193292577	0	0	0	0	0	0.070248381	0	0	0	0	0	0	0	0	0	0	0	0	0	0	0	0	0	0	0	0	0	0	0	0
chr1:45887396-45940820	0	0	0	0	0	0	0	0	0	0	0	0	0	0	0	0	0	0	0	0	0	0	0	0	0	0	0.17654475	0	0	0	0	0	0	0	0	0	0	0	0	0	0	0	0	0	0	0	0	0	0
chr1:45887396-45954276	0	0	0	0	0	0	0	0	0	0	0	0	0	0	0	0	0.063045764	0	0	0	0	0	0	0	0	0	0.088272375	0	0	0	0	0	0	0	0	0	0	0	0	0	0	0	0	0	0	0	0	0	0
chr1:45923235-45923543	0	0	0	0	0	0	0	0	0	0	0	0	0	0	0	0	0	0	0	0	0	0	0	0	0	0	0	0.0566976	0	0	0	0	0	0	0	0	0	0	0.121916522	0	0.084797537	0	0	0	0	0	0	0	0
chr1:46032240-46032692	0	0	0	0	0	0	0	0	0	0	0	0	0	0	0	0	0	0	0	0	0	0	0	0	0	0	0	0	0	0.14311241	0	0	0.067556596	0	0	0	0	0	0	0	0	0	0	0	0	0	0.066543619	0	0
chr1:46079767-46082065	0	0	0.081030172	0	0	0	0.071387832	0	0	0.297600764	0	0	0.284070532	0	0	0	0.063045764	0	0	0	0	0	0	0	0	0	0	0	0	0	0.119863021	0	0	0	0	0	0	0	0	0	0	0	0	0	0	0	0	0	0
chr1:46093931-46106075	0	0	0	0	0	0	0	0	0	0	0	0	0	0	0	0	0	0	0	0	0	0	0	0	0	0	0	0	0	0	0	0	0	0	0	0	0	0	0	0	0	0	0	0	0	0	0	0	0
chr1:46099160-46108171	0	0	0	0	0	0	0	0.087536084	0	0	0	0	0	0	0	0	0	0	0	0	0	0	0	0	0	0	0	0	0	0	0	0	0	0	0	0	0	0	0	0	0	0	0	0	0	0	0	0	0
chr1:46105881-46108171	0.25238723	0.341097799	0.445665947	0.213699788	0.057218128	0.221758634	0.428326992	0.466859116	0.177147868	0.382629554	0.153750058	0.071731133	0.213052899	0.414139012	0.266161882	0.369737397	0.157614409	0.199457542	0	0	0.325146481	0.384053896	0.277537794	0	0.105372572	0.226643996	0.264817125	0.311836798	0.340873222	0.286224821	0.199771701	0.398620629	0.236448088	0.168106937	0	0.069536152	0	0	0.182874782	0.130655381	0.169595074	0.43099511	0.669637177	0.169917875	0.066366967	0	0.066543619	0	0.120167393
chr1:46108098-46120991	0	0	0	0	0	0	0	0	0	0	0	0	0	0	0	0	0	0	0	0	0	0	0	0	0	0	0	0.0566976	0	0	0	0	0	0	0	0	0	0	0	0	0	0	0	0	0	0	0	0	0
chr1:46120214-46120991	0	0	0	0	0	0	0	0	0	0	0	0	0	0	0	0	0	0	0	0	0	0	0	0	0	0	0	0	0	0	0	0	0	0	0	0	0	0	0	0	0	0	0	0	0	0	0	0	0
chr1:46124699-46126897	0.151432338	0.142124083	0	0	0	0	0.214163496	0.087536084	0	0	0.061500023	0	0	0.159284235	0	0	0	0.132971695	0	0	0	0	0	0	0	0.064755427	0.132408563	0	0	0	0	0	0.067556596	0	0	0	0	0	0.121916522	0	0	0.053874389	0	0	0.066366967	0	0.099815428	0	0
chr1:46193302-46195441	0	0	0.081030172	0	0	0	0	0	0	0	0	0	0	0	0	0	0	0	0	0	0	0	0	0	0	0	0	0	0	0	0	0	0	0	0	0	0	0	0	0	0	0	0	0	0	0	0	0	0
chr1:46290104-46348067	0	0.483221882	0	0	0	0	0	0	0	0	0	0	0	0	0	0	0	0	0	0	0	0	0	0	0	0	0	0	0	0	0	0	0	0	0	0	0	0	0	0	0	0	0	0	0	0	0	0	0
chr1:46521466-46543285	0	0	0	0	0	0	0	0	0	0	0	0	0	0	0	0	0	0	0	0	0	0	0	0	0	0	0	0	0	0	0	0	0	0	0	0	0	0	0	0	0	0.053874389	0	0	0	0	0	0	0
chr1:46521466-46546422	0	0.056849633	0	0	0.171654385	0.095039415	0.107081748	0.145893474	0.070859147	0.08502879	0	0	0	0.127427388	0.133080941	0.067224981	0	0.099728771	0	0	0	0.082297263	0	0	0	0.097133141	0	0.113395199	0.209768136	0.114489928	0	0.27903444	0	0	0.775633725	0.069536152	0	0	0.243833043	0.326638454	0.084797537	0.161623166	0	0.113278584	0	0.237631249	0.166359047	0	0
chr1:46527600-46543285	0	0	0	0	0	0	0	0	0	0	0	0	0	0	0	0	0	0	0	0	0	0	0	0	0	0	0	0	0	0	0	0	0	0	0	0	0	0	0	0	0	0	0	0	0	0	0	0	0
chr1:46527600-46546422	0	0	0	0	0	0	0	0	0	0	0	0	0	0	0	0	0	0	0	0	0	0	0	0	0	0	0	0	0	0	0	0	0	0	0	0	0	0	0	0	0	0	0	0	0	0	0	0	0
chr1:46543186-46546422	0	0	0	0	0	0	0	0	0	0	0	0	0	0	0	0	0	0	0	0	0	0	0	0	0	0	0	0	0	0	0	0	0	0	0	0	0	0	0	0	0	0	0	0	0	0	0	0	0
chr1:47118252-47124409	0	0	0	0	0	0	0	0	0	0	0	0	0	0	0	0	0	0	0	0	0	0	0	0	0	0	0	0	0	0.057244964	0	0	0	0	0	0	0	0	0	0	0	0	0	0	0	0	0	0	0
chr1:47148971-47157609	0	0	0	0	0	0	0	0	0	0	0	0	0	0	0	0	0	0	0	0	0	0	0	0	0	0	0	0	0	0	0	0	0	0	0	0	0	0	0	0	0	0	0	0	0	0	0	0	0
chr1:47745912-47748131	0	0	0	0	0.085827193	0	0	0	0	0	0	0	0	0	0	0	0	0	0	0	0	0	0	0	0.070248381	0	0	0	0	0	0	0	0	0	0	0	0	0	0	0	0	0	0	0	0	0	0	0	0
chr1:47834140-47838779	0	0	0	0	0	0	0	0	0	0	0	0	0	0	0	0	0	0	0	0	0	0	0	0.09432813	0	0	0	0	0	0	0	0	0	0	0	0	0	0	0	0	0	0	0	0	0	0	0	0	0
chr1:47834140-47840965	0	0	0.121545258	0.071233263	0	0	0.107081748	0	0	0	0	0	0.284070532	0	0.133080941	0	0	0.066485847	0	0	0	0.054864842	0	0	0.105372572	0.064755427	0	0	0	0	0	0	0	0	0	0	0	0	0	0	0	0	0	0	0	0	0	0	0
chr1:47840580-47840965	0	0	0	0	0	0	0	0	0	0	0	0	0	0	0	0	0	0	0	0	0	0	0	0	0	0	0	0	0	0	0	0.119586189	0	0	0	0	0	0	0	0	0	0	0	0	0	0	0	0	0
chr1:48477201-48562908	0	0	0	0	0	0	0	0	0	0	0	0	0	0	0	0	0	0.066485847	0	0	0	0	0	0	0	0	0	0	0	0	0	0	0	0	0	0	0	0	0.060958261	0	0	0	0	0	0	0	0	0	0
chr1:48771458-48825442	0	0	0.081030172	0	0	0	0	0	0	0	0	0	0.106526449	0	0	0	0	0.099728771	0	0	0	0	0	0	0	0	0.088272375	0	0	0	0	0	0	0	0	0	0	0	0	0	0	0	0	0	0	0	0	0	0
chr1:48771458-48869554	0	0	0.121545258	0	0	0	0	0	0	0	0	0	0	0	0.133080941	0	0	0	0	0	0	0	0	0	0	0	0	0	0	0	0	0	0	0	0	0	0	0	0	0	0	0	0	0	0	0	0	0	0
chr1:48821341-48825442	0	0.1705489	0.405150861	0.142466525	0.057218128	0.570236488	0.17846958	0.408501726	0	0.127543185	0.276750104	0	0.142035266	0.318568471	0	0.100837472	0.157614409	0.265943389	0.077317031	0	0.585263666	0.192026948	0.069384449	0	0.210745143	0.25902171	0.132408563	0	0.419536273	0.515204678	0.07990868	0	0.540452772	0.084053468	0	0	0	0.637171029	0.335270434	0	0	0.080811583	0	0	0	0	0	0	0.120167393
chr1:48821341-48865316	0	0	0	0	0	0	0	0	0	0	0	0	0.142035266	0	0	0	0	0	0	0	0	0	0	0	0	0	0	0	0	0	0.119863021	0	0	0	0	0	0	0	0	0	0	0	0	0	0	0	0	0	0
chr1:48821341-48869554	0	0.056849633	0	0	0	0.095039415	0	0	0.070859147	0	0	0	0	0.063713694	0	0	0	0	0	0	0	0.109729684	0	0	0	0	0	0.0566976	0	0.114489928	0	0	0.135113193	0	0	0	0	0	0	0	0	0.134685972	0	0	0	0.059407812	0	0	0
chr1:48850980-48869554	0	0.056849633	0.121545258	0	0	0	0	0	0	0.170057579	0	0	0.071017633	0.063713694	0	0	0	0	0	0	0.097543944	0	0	0	0.105372572	0	0	0	0	0	0	0	0	0.084053468	0	0	0	0	0.060958261	0	0	0.080811583	0	0	0	0	0	0	0
chr1:48860938-48865316	0	0	0.121545258	0	0	0	0	0	0	0.08502879	0	0	0	0	0	0	0	0	0.077317031	0	0	0	0	0	0	0	0	0	0	0	0	0	0	0	0	0	0	0	0	0	0	0	0	0	0	0	0	0	0
chr1:48860938-48869554	0	0	0	0	0	0	0.142775664	0	0	0	0	0	0.071017633	0	0	0	0	0	0	0	0	0	0	0	0	0	0	0	0	0	0	0	0	0	0	0	0	0	0.060958261	0	0	0.080811583	0	0	0	0	0	0	0
chr1:48860938-48878823	0	0	0.121545258	0	0	0	0	0	0	0	0	0	0.106526449	0	0	0	0	0	0	0	0	0	0	0	0	0	0	0	0	0	0	0	0	0	0	0	0	0	0.091437391	0.065327691	0	0	0	0	0	0	0	0	0
chr1:50956259-51001129	0	0	0.202575431	0.106849894	0	0.06335961	0	0.087536084	0	0.170057579	0.061500023	0	0.248561715	0	0.266161882	0.100837472	0	0	0.154634062	0.158497306	0	0.054864842	0	0.188656259	0.245869334	0.161888569	0.132408563	0	0.078663051	0	0.119863021	0	0	0	0	0	0	0	0	0	0	0	0	0	0	0	0	0	0
chr1:51001040-51061888	0	0	0.121545258	0.071233263	0	0	0	0	0	0	0	0	0.213052899	0	0	0	0	0	0	0	0	0	0	0	0	0	0	0	0	0	0	0	0	0	0	0	0	0	0	0	0	0	0	0	0	0	0	0	0
chr1:51005263-51061888	0	0	0	0	0	0	0	0	0	0	0	0	0	0	0	0	0	0	0	0	0.065029296	0	0	0	0	0	0	0.0566976	0	0	0	0	0	0	0	0	0	0	0.060958261	0	0	0	0	0	0	0	0	0	0
chr1:51032748-51061888	0	0.142124083	0	0	0	0	0	0	0	0.170057579	0	0	0.071017633	0	0	0	0	0	0	0	0.097543944	0	0	0	0.175620953	0	0	0.085046399	0	0	0	0	0	0	0	0.173840381	0	0	0.182874782	0	0	0	0	0	0	0	0	0	0
chr1:51121113-51210447	0	0.056849633	0	0	0.057218128	0	0	0	0	0.127543185	0.123000046	0	0.106526449	0	0.133080941	0.100837472	0	0.099728771	0.077317031	0	0	0	0	0	0	0	0.17654475	0	0	0	0.07990868	0	0	0	0	0	0	0	0.060958261	0.097991536	0	0	0	0	0	0.148519531	0.066543619	0	0
chr1:51171457-51210447	0	0	0	0	0	0	0	0	0	0	0	0	0	0	0	0	0	0	0	0	0	0	0	0	0.070248381	0	0	0	0	0.057244964	0	0	0	0	0	0	0	0	0	0	0	0	0	0	0	0	0	0	0
chr1:51253671-51267349	0	0	0	0	0	0	0	0	0	0	0	0	0	0	0	0	0	0	0	0	0	0	0	0	0	0	0	0	0	0	0	0	0	0	0	0	0	0	0	0.065327691	0	0	0	0	0	0	0	0	0
chr1:51829537-51831701	0	0	0	0	0	0	0	0	0	0	0	0	0	0	0	0	0	0	0	0	0	0	0	0	0	0	0	0	0	0	0.07990868	0	0	0	0	0	0	0	0.091437391	0	0	0.053874389	0	0	0	0	0	0	0
chr1:51860052-51887530	0.100954892	0.08527445	0.081030172	0	0	0.126719219	0	0	0.070859147	0	0	0	0.071017633	0	0	0.067224981	0.063045764	0	0	0	0	0	0	0	0.140496762	0.129510855	0	0.0566976	0	0	0	0	0	0	0	0	0	0	0	0	0	0	0	0	0	0	0	0	0
chr1:51860052-51913807	0	0.142124083	0	0	0.057218128	0.06335961	0.071387832	0	0.070859147	0	0.061500023	0	0	0	0	0	0	0.066485847	0	0	0.065029296	0.054864842	0	0	0.070248381	0.064755427	0.088272375	0	0.104884068	0	0	0	0.067556596	0	0	0	0	0	0.091437391	0	0	0	0	0	0	0.118815624	0	0	0
chr1:51868106-51874004	0.151432338	0.198973716	0.364635775	0.106849894	0.143045321	0.316798049	0.142775664	0.116714779	0	0.212571974	0.061500023	0.143462267	0.284070532	0.095570541	0.199621411	0.067224981	0	0.166214618	0.270609608	0.158497306	0.097543944	0.082297263	0.24284557	0.330148454	0.386366096	0.097133141	0.17654475	0.085046399	0.262210171	0.085867446	0.119863021	0	0.101334895	0.084053468	0	0.069536152	0	0	0.335270434	0.097991536	0.113063383	0.134685972	0.669637177	0.169917875	0	0.148519531	0	0	0.080111595
chr1:51868106-51913807	0	0	0	0	0	0	0.107081748	0	0	0	0	0	0	0.127427388	0	0	0	0	0	0	0	0	0	0	0	0	0	0	0	0	0	0	0	0	0	0	0	0	0	0	0	0	0	0	0	0	0	0	0
chr1:51868106-51930998	0	0	0	0	0	0	0	0	0	0	0	0	0	0	0	0	0	0	0	0	0	0	0	0	0	0	0	0	0	0	0	0	0	0	0	0	0	0	0	0	0	0	0	0	0	0	0	0	0
chr1:51869090-51874004	0	0	0	0	0	0	0	0	0	0	0	0	0	0	0	0	0	0	0	0	0	0	0	0	0	0	0	0	0	0	0	0	0	0	0	0	0	0	0	0	0	0	0	0	0	0	0	0	0
chr1:51871576-51874004	0	0	0.162060344	0.142466525	0	0	0	0.058357389	0	0.170057579	0	0	0.142035266	0	0	0	0.094568645	0.132971695	0.077317031	0	0.16257324	0.082297263	0	0.188656259	0.105372572	0	0	0	0	0.114489928	0	0	0	0	0	0	0	0	0.060958261	0	0.084797537	0.107748778	0	0	0	0.089111718	0	0	0
chr1:51906018-51913807	0	0	0	0	0	0	0	0	0	0	0	0	0	0	0	0	0	0	0	0	0	0	0	0	0	0	0	0	0	0	0	0	0	0	0	0	0	0	0.060958261	0	0	0.053874389	0	0	0	0	0	0	0
chr1:51926762-51930998	0	0.056849633	0	0	0	0	0	0	0	0	0	0	0	0	0	0	0	0.132971695	0	0	0	0	0	0	0.105372572	0	0	0	0	0	0	0	0.101334895	0	0	0	0	0	0.060958261	0	0	0	0	0.113278584	0	0	0	0	0
chr1:51926762-51946986	0	0.056849633	0	0	0	0	0	0	0	0	0	0	0.071017633	0	0	0	0	0	0	0	0	0	0	0	0	0	0	0	0	0	0	0	0.067556596	0	0	0	0	0	0	0	0	0	0	0	0	0	0	0	0
chr1:52026553-52039804	0	0	0	0	0	0	0	0.087536084	0	0	0	0	0	0.063713694	0.199621411	0	0	0	0	0	0	0	0	0	0	0	0	0	0	0	0	0	0	0	0	0	0	0	0	0	0	0	0	0	0	0	0	0	0
chr1:52211207-52231653	0	0	0	0	0	0	0	0	0	0	0	0	0.106526449	0	0	0	0	0	0	0	0	0	0	0.282984389	0	0	0	0	0	0	0	0	0	0	0	0	0	0	0	0	0	0	0	0	0	0	0	0	0
chr1:52214040-52231653	0	0	0	0	0	0	0	0.087536084	0	0.127543185	0	0	0	0	0	0	0	0	0.154634062	0	0	0	0	0	0	0	0	0	0	0.085867446	0	0	0	0	0	0	0	0	0	0	0	0	0	0	0	0	0	0	0
chr1:52215816-52227643	0	0	0.081030172	0	0	0	0	0	0	0.08502879	0	0	0	0	0	0	0	0	0	0.237745959	0	0	0	0	0	0	0	0	0.052442034	0	0	0	0	0	0	0	0	0	0	0	0	0	0	0	0	0	0	0	0
chr1:52215816-52231653	0	0	0	0	0	0	0	0	0	0	0	0	0	0	0	0	0.094568645	0	0	0	0	0	0	0	0	0.064755427	0	0	0	0	0	0	0	0	0	0	0	0	0	0	0	0	0	0	0	0	0	0	0
chr1:52215816-52237854	0	0	0	0	0	0	0	0	0	0.08502879	0	0	0	0	0	0	0	0	0.115975546	0	0	0	0	0	0	0	0	0	0	0	0	0	0	0	0	0	0	0	0	0	0	0	0	0	0	0	0	0	0
chr1:52237741-52238395	0	0.056849633	0.202575431	0	0	0.095039415	0	0.116714779	0	0.08502879	0	0	0	0	0	0	0	0	0	0	0.097543944	0.082297263	0	0	0.070248381	0.064755427	0	0	0	0	0.119863021	0	0	0	0	0.104304229	0	0	0	0	0	0	0	0	0	0	0	0	0
chr1:52246835-52253461	0	0	0	0	0	0	0	0	0	0	0	0	0	0	0	0	0	0.066485847	0	0	0	0	0	0	0	0	0	0	0	0	0	0	0.168891491	0	0	0	0	0	0	0	0	0	0	0	0	0	0	0	0
chr1:52246835-52255545	0	0	0	0	0	0	0	0	0	0	0	0	0	0	0	0	0	0	0	0	0	0	0	0	0	0	0	0	0	0	0	0	0	0	0	0	0	0	0	0	0	0	0	0	0	0.059407812	0	0	0
chr1:52279706-52280485	0	0	0	0	0	0	0	0	0	0	0	0	0	0	0	0	0	0	0	0	0	0	0	0	0	0	0	0	0	0	0	0	0	0	0	0	0	0	0	0	0	0	0	0	0	0	0	0	0
chr1:52279706-52299842	0	0	0	0	0.057218128	0	0	0	0	0	0	0	0	0	0	0	0	0	0.115975546	0	0.097543944	0	0	0	0	0	0	0	0	0	0	0	0	0	0	0	0	0	0	0	0	0	0	0	0	0	0	0	0
chr1:52283737-52287227	0	0	0	0	0	0	0	0	0	0.08502879	0	0	0.142035266	0	0	0	0	0	0	0	0	0	0	0	0	0	0	0	0	0	0	0	0	0	0	0	0	0	0	0	0	0	0	0	0	0	0	0	0
chr1:52289335-52299842	0	0.08527445	0	0	0	0	0	0	0	0.08502879	0	0	0	0.127427388	0	0	0	0	0	0	0.130058592	0	0	0	0	0	0	0	0	0	0	0	0.135113193	0	0	0	0	0	0	0	0	0	0	0	0	0	0	0	0
chr1:52293467-52299842	0	0.08527445	0	0.178083156	0	0.158399024	0.107081748	0	0.106288721	0	0.061500023	0.143462267	0	0	0	0	0.126091527	0.166214618	0.077317031	0.158497306	0.16257324	0	0	0.09432813	0.070248381	0.129510855	0	0	0.235989154	0.114489928	0	0.079724126	0.067556596	0.084053468	0	0.173840381	0	0	0.060958261	0.097991536	0.056531691	0.134685972	0	0	0	0	0	0	0
chr1:52293467-52306186	0	0	0	0	0	0	0	0	0	0	0	0	0	0	0	0	0	0	0	0	0	0	0	0	0	0	0	0	0	0	0	0	0	0	0	0	0	0	0	0	0	0	0	0	0	0	0	0	0
chr1:52299688-52306186	0	0	0	0	0	0	0	0	0	0	0	0	0	0	0	0	0	0	0	0	0	0	0	0	0	0	0	0	0	0.085867446	0	0	0	0	0	0	0	0	0	0	0	0.053874389	0	0	0	0	0	0	0
chr1:52301802-52306186	0	0	0	0	0	0	0	0	0	0	0	0	0	0	0	0	0	0	0	0	0	0	0	0	0	0	0	0	0	0	0	0	0	0	0	0	0	0	0	0.163319227	0	0	0	0	0	0	0	0	0
chr1:52698842-52705267	0	0.056849633	0	0	0	0	0	0	0	0	0.061500023	0	0	0	0	0	0	0	0.077317031	0	0.065029296	0	0	0	0.070248381	0	0	0.0566976	0	0	0	0	0	0	0	0	0	0	0	0	0	0	0	0	0	0	0	0	0
chr1:52747332-52769597	0	0	0	0	0	0	0	0	0	0	0	0	0	0	0	0	0	0	0	0	0	0	0	0	0	0	0	0	0	0	0	0	0	0	0	0	0	0	0	0	0	0	0	0	0	0	0	0	0
chr1:52902426-52927441	0	0	0	0	0	0	0	0	0	0	0	0	0	0	0	0	0	0	0	0	0	0	0	0	0	0	0	0	0	0	0	0	0	0	0	0	0	0	0	0	0	0	0	0	0	0	0	0	0
chr1:52911458-52927441	0	0	0	0	0	0.126719219	0	0	0	0	0	0	0	0	0	0	0	0	0	0	0	0	0	0	0	0	0	0	0	0	0	0	0	0	0	0	0	0	0	0	0	0	0	0	0	0	0	0	0
chr1:52930741-52956473	0	0	0.081030172	0	0	0	0	0	0	0	0	0	0	0	0	0	0	0	0	0	0	0	0	0	0.070248381	0	0	0	0	0	0	0	0	0	0	0	0	0	0	0	0	0	0	0	0	0	0	0	0
chr1:52937623-52975384	0	0.056849633	0	0	0	0	0	0	0	0.127543185	0	0	0	0	0	0	0	0	0.115975546	0	0	0	0	0	0	0	0	0	0	0	0	0	0	0	0	0	0	0	0	0	0	0	0	0	0	0	0	0	0
chr1:52943379-52947595	0	0	0	0	0	0.095039415	0	0.116714779	0	0	0	0	0.106526449	0	0	0	0.063045764	0	0	0	0	0	0	0	0	0	0.088272375	0	0	0.085867446	0	0	0	0	0	0	0	0	0.091437391	0.097991536	0	0.080811583	0	0	0	0.118815624	0	0	0
chr1:52943379-52954707	0	0	0.081030172	0	0	0	0	0	0	0	0	0	0	0	0	0	0	0.132971695	0	0	0	0.054864842	0	0	0	0	0.088272375	0	0	0	0	0	0	0	0	0	0	0	0	0	0	0	0	0	0	0	0	0	0
chr1:52943379-52959334	0	0	0	0	0	0	0	0.058357389	0	0	0	0	0	0	0	0	0	0	0	0	0	0	0	0	0	0	0	0	0	0	0	0	0	0	0	0	0	0	0	0	0	0	0	0	0	0	0	0	0
chr1:52947094-52975384	0	0	0.081030172	0	0	0	0	0	0	0	0	0	0	0	0	0	0	0	0	0	0	0	0	0	0	0	0	0	0	0	0	0	0	0	0	0	0	0	0	0	0	0	0	0	0	0	0	0	0
chr1:52956403-52975384	0	0	0	0	0	0	0	0	0	0	0.061500023	0	0	0	0	0	0	0.132971695	0	0	0	0	0	0.09432813	0	0	0	0	0	0	0	0	0	0	0	0	0	0	0	0	0	0	0	0	0	0	0	0	0
chr1:52959282-52975384	0.100954892	0.227398533	0.202575431	0.106849894	0.143045321	0.190078829	0.249857412	0.233429558	0.141718295	0.382629554	0.215250081	0.143462267	0.213052899	0.222997929	0.133080941	0.168062453	0.220660172	0.299186313	0.231951093	0	0.16257324	0.274324211	0.104076673	0.188656259	0.316117715	0.161888569	0.17654475	0.198441598	0.340873222	0.14311241	0	0.119586189	0.371561281	0	0.51708915	0.173840381	0	0.849561371	0.213353913	0.065327691	0.084797537	0.457932305	0	0	0	0.178223437	0.133087237	0	0
chr1:52975267-52992045	0.302864676	0.113699266	0.567211206	0.142466525	0.085827193	0	0.142775664	0	0	0.552687133	0.061500023	0	0.319579348	0.159284235	0.199621411	0.067224981	0	0	0.347926639	0	0.065029296	0	0.069384449	0	0.351241905	0.129510855	0	0	0.131105085	0.14311241	0.159817361	0	0	0	0	0	0	0	0.060958261	0	0.084797537	0.053874389	0	0	0	0	0.099815428	0	0
chr1:52975267-52995545	0	0	0	0	0	0	0	0	0	0.08502879	0	0	0	0	0	0	0	0	0	0	0	0	0	0	0	0	0	0	0	0	0	0	0	0	0	0	0	0	0	0	0	0	0	0	0	0	0	0	0
chr1:52975267-53000794	0	0	0	0	0	0	0	0	0	0.08502879	0	0	0	0	0	0	0	0	0.077317031	0	0	0	0	0.09432813	0.070248381	0	0	0	0	0	0	0	0	0	0	0	0	0	0.060958261	0	0	0	0	0	0	0	0	0	0
chr1:52981562-52992045	0.100954892	0.08527445	0.850816808	0.356166313	0.085827193	0.158399024	0	0.175072168	0	0.467658343	0.123000046	0	0.674667513	0.095570541	0	0.134449963	0	0.166214618	0.193292577	0.158497306	0.065029296	0.192026948	0.069384449	0	0.66735962	0	0.132408563	0.141743999	0.078663051	0.057244964	0.159817361	0	0.101334895	0	0	0	0	0	0	0.130655381	0	0.188560361	0	0.169917875	0	0	0	0	0
chr1:53493640-53504718	0	0	0	0	0	0	0	0	0.070859147	0	0	0	0	0	0	0	0	0	0	0	0	0	0	0	0	0	0	0	0	0	0	0	0	0	0	0	0	0	0	0	0	0	0	0	0	0	0	0	0
chr1:53699213-53701307	0	0	0	0	0	0	0	0	0	0	0	0	0.142035266	0	0	0	0	0	0	0	0	0	0	0	0.070248381	0	0	0	0	0	0	0	0	0	0	0.069536152	0	0	0.121916522	0	0	0.080811583	0	0	0	0.059407812	0	0	0
chr1:54059780-54060663	0	0	0	0.071233263	0	0	0	0	0	0	0	0	0	0	0	0	0	0	0	0	0	0.109729684	0.069384449	0	0	0	0	0	0	0	0	0	0	0	0	0	0	0	0	0	0	0	0	0	0	0	0	0	0
chr1:54059780-54065951	0	0.426372249	0	0.071233263	0.171654385	0.411837463	0.392633076	0.233429558	0.177147868	0	0	0.179327833	0	0.382282165	0	0.268899925	0.283705936	0	0	0	0.325146481	0.219459369	0.24284557	0	0	0.291399424	0.17654475	0.198441598	0.052442034	0.14311241	0	0	0	0	0	0.104304229	0	0	0.060958261	0	0	0	0	0.169917875	0	0	0	0	0
chr1:54266365-54298264	0	0	0	0	0	0	0	0	0	0	0	0	0	0	0	0	0	0	0	0	0	0	0	0	0	0	0	0	0	0	0	0	0	0	0	0	0	0	0	0.065327691	0	0	0	0	0	0	0	0	0
chr1:54389576-54405770	0	0.056849633	0.081030172	0	0	0	0	0	0	0	0	0	0	0	0	0	0	0	0	0	0	0	0	0	0	0	0	0	0	0	0	0	0	0	0	0	0	0	0	0	0	0	0	0	0	0	0	0	0
chr1:54502282-54509198	0	0	0.121545258	0	0	0	0	0	0	0	0	0	0.106526449	0	0	0	0	0	0	0	0	0	0	0	0	0	0	0	0	0	0	0	0	0	0	0	0	0	0.060958261	0	0	0	0	0	0	0	0	0	0
chr1:54502282-54513045	0	0	0	0	0	0	0	0	0	0	0	0	0	0	0	0	0	0	0	0	0	0.054864842	0	0	0	0	0	0	0	0	0	0	0	0	0	0	0	0	0	0	0	0	0	0	0	0	0	0	0
chr1:54506428-54509198	0	0.056849633	0	0	0	0	0	0	0	0	0	0	0	0	0	0	0.126091527	0	0	0	0	0	0	0	0	0	0	0	0.078663051	0	0	0	0	0	0	0	0	0	0.152395652	0	0.084797537	0	0	0	0.066366967	0	0	0	0
chr1:54506428-54513045	0	0	0	0	0.085827193	0	0.17846958	0.116714779	0	0	0	0	0	0.063713694	0	0	0	0	0.077317031	0	0	0	0	0	0	0	0	0	0	0.085867446	0	0	0.067556596	0	0	0	0	0	0	0	0	0	0	0	0	0.148519531	0	0	0
chr1:55117621-55119830	0	0	0	0	0	0	0	0	0	0	0	0	0	0	0	0	0	0	0	0	0	0	0	0	0	0	0	0	0	0	0	0	0	0	0	0	0	0	0	0	0	0	0	0	0	0	0	0	0
chr1:55117621-55138859	0	0	0	0	0	0	0	0.145893474	0	0	0	0.071731133	0	0	0.133080941	0.100837472	0.220660172	0	0	0	0.16257324	0.054864842	0	0	0	0	0	0	0.104884068	0	0	0	0	0	0	0	0	0	0	0	0	0	0	0	0	0	0	0	0
chr1:57252847-57258476	0	0	0	0	0.057218128	0	0	0.087536084	0	0	0	0	0	0.159284235	0	0.067224981	0	0	0	0	0	0.054864842	0	0	0	0	0	0	0.078663051	0	0	0.079724126	0	0	0	0	0	0	0	0	0.113063383	0	0	0	0.066366967	0	0	0	0
chr1:58903933-59004978	0	0	0.081030172	0	0	0	0	0	0	0	0	0	0	0	0	0	0	0	0	0	0	0	0	0	0	0	0	0	0	0	0.07990868	0	0	0	0	0	0	0	0	0	0	0	0	0	0	0	0	0	0
chr1:58971731-59000003	0	0.1705489	0	0	0	0	0.071387832	0.087536084	0	0	0.123000046	0	0.071017633	0	0	0	0	0	0	0	0	0	0.069384449	0	0	0	0	0.0566976	0	0	0	0	0	0	0	0	0	0	0	0.065327691	0	0.107748778	0	0	0	0.089111718	0	0	0
chr1:58971731-59002413	0	0.056849633	0.810301722	0.320549681	0.143045321	0.06335961	0.285551328	0.145893474	0.106288721	0.722744712	0.092250035	0.071731133	0	0.382282165	0.133080941	0.336124907	0.094568645	0.265943389	0.115975546	0.237745959	0.227602537	0.164594527	0.208153346	0.377312519	0.245869334	0.161888569	0.132408563	0.141743999	0.340873222	0	0.199771701	0	0.337782982	0	0.775633725	0	0	0	0.426707826	0.163319227	0.113063383	0.404057916	0	0	0.066366967	0.267335155	0	0	0
chr1:58992932-59002413	0	0	0.162060344	0.106849894	0	0	0	0	0	0	0	0	0	0.063713694	0	0	0	0	0.115975546	0	0	0.082297263	0	0.141492195	0	0	0	0.085046399	0	0	0	0	0	0	0	0	0	0	0.091437391	0	0	0.080811583	0	0	0	0	0	0	0
chr1:58999620-59004978	0	0	0	0	0	0	0	0	0	0	0	0	0	0.095570541	0	0	0	0	0	0	0	0	0	0	0	0	0	0	0.078663051	0	0	0	0	0	0	0	0	0	0.091437391	0	0	0.053874389	0	0	0	0	0	0	0
chr1:59002180-59004978	0	0	0	0	0	0	0.142775664	0	0	0	0	0	0	0	0	0	0	0	0	0	0	0	0	0	0	0	0	0.085046399	0	0	0	0	0	0	0	0	0	0	0	0	0	0.107748778	0	0	0	0.059407812	0	0	0
chr1:59137541-59150923	0.100954892	0	0.162060344	0.071233263	0	0	0	0.058357389	0	0.08502879	0	0	0	0	0	0.067224981	0	0	0.115975546	0	0.065029296	0	0	0	0.175620953	0	0	0.0566976	0.104884068	0	0.07990868	0	0	0	0	0	0	0	0	0.065327691	0	0	0	0.113278584	0	0	0.133087237	0	0
chr1:59139244-59142728	0	0	0	0	0	0	0	0	0	0	0	0	0	0	0	0	0	0	0	0	0	0	0	0	0	0	0	0	0	0	0	0	0	0	0	0	0	0	0	0	0	0	0	0	0	0	0	0	0
chr1:59139244-59150923	0	0	0.081030172	0	0	0	0	0	0	0	0	0	0.071017633	0	0	0	0	0	0	0	0	0	0	0	0	0	0	0	0	0	0	0	0	0	0	0	0	0	0	0	0	0	0	0	0	0	0	0	0
chr1:59139244-59155921	0	0	0	0	0	0	0	0.058357389	0	0	0	0	0	0	0	0	0	0	0	0	0	0	0	0	0	0	0	0	0	0	0	0	0	0	0	0	0	0	0	0	0	0	0	0	0	0	0	0	0
chr1:59141148-59150923	0	0	0	0	0	0	0	0	0	0	0	0	0	0.063713694	0	0	0	0	0	0	0	0	0	0	0	0	0	0	0	0	0	0	0	0	0	0	0	0	0	0	0	0	0	0	0	0	0	0	0
chr1:59147456-59148217	0	0	0.121545258	0.106849894	0	0	0	0	0	0.127543185	0	0	0.071017633	0	0	0	0	0	0	0	0	0	0	0	0	0	0	0	0	0	0.07990868	0	0	0	0	0	0	0	0	0	0	0	0	0	0	0	0	0	0
chr1:59147456-59150923	0	0	0.121545258	0.071233263	0	0	0	0	0	0.08502879	0	0	0.142035266	0.095570541	0	0	0	0	0	0	0	0	0	0	0.210745143	0	0	0	0	0	0.07990868	0	0	0	0	0	0	0	0	0.065327691	0	0	0	0	0	0	0	0	0
chr1:59147456-59155921	0	0	0.081030172	0	0	0	0	0	0	0	0	0	0	0	0	0	0	0	0	0	0	0	0	0	0	0	0	0	0	0.057244964	0	0	0	0	0	0	0	0	0	0	0	0	0	0	0	0	0	0	0
chr1:59781817-59844509	0	0.08527445	0	0	0	0	0	0	0	0	0	0	0.142035266	0	0	0	0	0	0	0	0	0	0	0	0	0	0	0	0	0	0	0	0	0	0	0	0	0	0.060958261	0	0	0	0	0	0	0	0	0	0
chr1:59787207-59812070	0	0.397947433	0.162060344	0	0.257481578	0.190078829	0.35693916	0.262608253	0.212577442	0.212571974	0.246000092	0.143462267	0.355088165	0.254854776	0.133080941	0.403349888	0.094568645	0.299186313	0.154634062	0	0.130058592	0.301756632	0.24284557	0	0.175620953	0.25902171	0.308953313	0.141743999	0.471978307	0.429337231	0.07990868	0.079724126	0.135113193	0	0	0	0	0.424780686	0.426707826	0.228646918	0.113063383	0.134685972	0.446424785	0.113278584	0.09955045	0.267335155	0	0	0.160223191
chr1:59787207-59844509	0.151432338	0.653770782	0.364635775	0.391782944	0.457745027	0.253438439	0.499714823	0.525216505	0.177147868	0.595201528	0.276750104	0.179327833	0.639158697	0.286711623	0	0.605024832	0.315228818	0.565129702	0.77317031	0.158497306	0.292631833	0.24689179	0.138768897	0.235820324	0.491738667	0.25902171	0.3530895	0.396883197	0.498199324	0.372092267	0.319634721	0.239172377	0.337782982	0.168106937	0	0.173840381	0.318688635	0	0.304791304	0.163319227	0.282658457	0.323246333	0	0.113278584	0.09955045	0.148519531	0	0	0.200278989
chr1:59787207-59922748	0	0	0	0	0	0	0	0	0	0	0	0	0	0	0	0.168062453	0	0.166214618	0	0	0	0	0	0	0	0	0	0.0566976	0	0	0	0	0	0	0	0	0	0	0	0	0	0	0	0	0	0	0	0	0
chr1:59787207-59978111	0	0	0	0	0	0	0	0	0	0	0	0	0	0	0	0	0	0	0	0	0	0.054864842	0	0.09432813	0	0	0	0	0.078663051	0	0	0	0	0	0	0	0	0	0	0	0	0	0	0	0	0	0	0	0
chr1:59805629-59812070	0	0	0	0.071233263	0	0	0	0.058357389	0	0	0	0	0	0	0	0	0	0.398915084	0	0	0	0.137162106	0	0	0	0.064755427	0	0	0	0	0	0	0.202669789	0.126080203	0	0	0	0	0.060958261	0	0	0.107748778	0	0	0	0	0	0	0.080111595
chr1:59805629-59844509	0.151432338	0.341097799	0.324120689	0.320549681	0.114436257	0.823674926	0.571102655	0.233429558	0.248007016	0.467658343	0.338250127	0.251058967	0.781193963	0.318568471	0	0.436962379	0.346751699	0.731344321	0.347926639	0	0.422690425	0.713242949	0.277537794	0.188656259	0.210745143	0.25902171	0.441361875	0.311836798	0.367094239	0.629694606	0.199771701	0.119586189	0.168891491	0	0.51708915	0	0	1.061951714	0.426707826	0.065327691	0.141329229	0.296309138	0	0.226557167	0	0.148519531	0	0	0.240334786
chr1:59805629-59922748	0	0	0	0	0	0	0.071387832	0	0	0	0	0	0	0	0	0	0	0	0	0	0	0	0	0	0	0	0	0	0	0	0	0	0.067556596	0	0	0	0	0	0	0	0	0	0	0	0	0	0	0	0
chr1:59811918-59844509	0	0	0	0	0	0	0	0	0	0	0	0	0	0	0	0	0	0	0	0	0	0	0	0	0.070248381	0	0	0	0	0	0	0	0	0	0	0	0	0	0	0	0	0	0	0	0	0	0	0	0
chr1:6021853-6046387	0	0	0	0	0	0	0	0.058357389	0	0	0	0	0	0	0	0	0	0	0	0	0	0	0	0	0	0	0	0	0	0	0	0	0	0	0	0	0	0	0	0	0	0.080811583	0	0	0	0	0	0	0
chr1:61053708-61065922	0	0	0	0	0	0	0	0	0	0	0	0	0	0	0	0	0	0	0	0	0	0	0	0	0	0	0	0	0	0	0	0	0	0	0	0	0	0	0	0	0	0	0	0	0	0	0	0	0
chr1:61553820-61743257	0	0	0	0	0	0	0	0	0	0	0	0	0	0.063713694	0	0	0	0	0	0	0	0	0	0	0.105372572	0	0	0	0	0	0	0	0	0	0	0	0	0	0	0	0	0	0	0	0	0	0	0	0
chr1:61743191-61872399	0	0.056849633	0	0	0	0	0	0	0	0	0	0.071731133	0	0	0	0	0	0	0	0	0	0	0	0	0	0	0	0	0	0	0	0	0	0	0	0	0	0	0	0	0	0	0	0	0	0	0	0	0
chr1:61743191-61892228	0	0	0	0	0	0	0	0	0	0	0	0	0	0	0	0	0	0	0	0	0	0	0	0	0	0	0	0	0	0	0	0	0	0	0	0	0	0	0	0	0	0	0	0	0	0	0	0	0
chr1:61848908-61872399	0	0	0	0	0	0	0	0	0	0	0.061500023	0	0	0	0	0	0	0	0	0	0	0	0	0	0	0	0	0	0	0	0	0	0	0	0	0	0	0	0	0	0	0	0	0	0	0	0	0	0
chr1:62228529-62241006	0	0	0.081030172	0	0	0	0	0	0	0	0	0	0.071017633	0	0	0	0	0	0	0	0	0	0	0	0	0	0	0	0.052442034	0	0	0	0	0	0	0	0	0	0	0	0	0	0	0	0	0	0	0	0
chr1:62228529-62299457	0	0	0	0	0	0	0	0	0	0	0	0	0	0	0	0	0	0	0	0	0	0	0	0	0	0	0	0	0	0	0	0	0	0	0	0	0	0	0	0	0	0	0	0	0	0	0	0	0
chr1:62257019-62288751	0	0	0	0	0	0	0	0	0	0	0	0	0	0	0	0	0	0	0	0	0	0	0	0	0	0	0	0	0	0	0	0	0	0	0	0	0	0	0	0	0	0	0	0	0	0	0	0	0
chr1:62293093-62350080	0	0	0	0	0	0	0	0	0	0	0	0	0	0	0	0	0	0	0	0	0	0	0	0	0	0	0.088272375	0	0	0	0	0	0.067556596	0	0	0	0	0	0	0	0	0.053874389	0	0	0	0	0	0	0
chr1:62293093-62367131	0	0	0	0	0	0	0	0	0	0	0	0	0	0	0	0	0	0	0	0	0	0	0	0	0.070248381	0	0	0	0	0	0	0	0	0	0	0	0	0	0	0	0	0	0	0	0	0	0	0	0
chr1:62321701-62350080	0.100954892	0.056849633	0	0	0	0	0.107081748	0	0	0	0	0	0	0	0	0	0	0	0	0	0.097543944	0	0	0	0	0	0	0	0	0	0	0	0	0	0	0	0	0	0	0	0	0	0	0	0	0	0	0	0
chr1:62365254-62367131	0.100954892	0.056849633	0	0.071233263	0	0	0.071387832	0.087536084	0	0	0	0	0.248561715	0	0	0	0.063045764	0	0	0	0	0.054864842	0	0	0.175620953	0.064755427	0	0.0566976	0	0.085867446	0	0.079724126	0	0	0	0	0	0	0	0	0	0	0	0	0	0	0	0	0
chr1:62455839-62483619	0	0	0.081030172	0	0	0	0	0	0	0	0	0	0	0	0	0	0	0	0	0	0	0	0	0	0	0	0	0	0	0	0	0	0	0.168106937	0	0	0	0	0	0	0	0	0	0	0	0	0	0	0
chr1:62455839-62503721	0	0	0	0	0	0	0	0	0	0	0.061500023	0	0	0	0	0	0	0	0	0	0	0	0	0	0	0	0	0	0	0	0	0	0.067556596	0	0	0	0	0	0	0	0	0	0	0	0	0	0	0	0
chr1:62455839-62516730	0	0	0.121545258	0	0	0	0	0.087536084	0	0.08502879	0	0.071731133	0.106526449	0	0	0	0.063045764	0	0.115975546	0	0.16257324	0	0	0	0	0.129510855	0	0.085046399	0	0	0	0	0	0	0	0	0	0	0	0	0	0	0	0	0.132733933	0	0	0	0
chr1:62455839-62550320	0	0	0	0	0	0	0	0	0	0.08502879	0	0	0	0	0	0	0	0	0	0	0	0	0	0	0	0	0	0	0	0	0	0	0	0	0	0	0	0	0	0	0	0	0	0	0	0	0	0	0
chr1:62472937-62483619	0	0	0	0	0	0	0	0	0	0	0	0	0	0	0	0	0	0	0	0	0	0	0	0	0	0	0	0	0	0	0	0.079724126	0	0	0	0	0	0	0	0	0	0	0	0	0	0	0	0	0
chr1:62479014-62483619	0	0	0	0	0	0	0	0	0	0	0	0	0	0	0	0	0	0	0	0	0	0	0	0	0	0	0	0	0	0	0	0	0	0	0	0	0	0	0.091437391	0	0	0	0	0	0	0	0	0	0
chr1:62483527-62550320	0	0	0	0	0	0	0	0	0	0	0	0	0	0	0	0	0	0	0	0	0	0	0	0	0	0	0	0	0	0	0	0	0	0	0	0	0	0	0	0	0	0	0	0	0	0	0	0	0
chr1:62579724-62588730	0	0	0.081030172	0	0	0	0	0	0	0	0	0	0	0	0	0	0	0	0	0	0	0	0	0	0	0	0	0	0	0	0	0	0	0	0	0	0	0	0	0	0	0	0	0	0	0	0	0	0
chr1:62905469-62908990	0	0.056849633	0	0	0	0	0	0	0	0	0	0	0	0	0	0	0	0	0	0	0	0	0	0	0	0	0	0	0	0.057244964	0	0	0	0	0	0	0	0	0	0	0	0	0	0	0	0	0	0	0
chr1:62907158-62907970	0	0	0	0	0	0	0	0	0	0	0	0	0	0	0	0	0	0	0	0	0	0	0	0	0	0	0	0	0	0	0	0	0	0.084053468	0	0	0	0	0.091437391	0.065327691	0	0.080811583	0	0	0	0	0	0	0
chr1:62907158-62908990	0	0	0	0	0	0	0	0	0	0	0	0	0	0	0	0	0	0	0	0	0	0	0	0	0	0	0	0	0	0	0	0	0	0	0	0	0	0	0	0	0	0	0	0	0	0	0	0	0
chr1:62907158-62911100	0	0	0	0	0	0	0	0	0	0	0	0	0	0	0	0	0	0	0	0	0	0	0	0	0	0	0	0	0	0	0.07990868	0	0	0	0	0	0	0	0	0	0	0	0	0	0	0	0	0	0
chr1:62908829-62913182	0	0	0.081030172	0	0	0	0	0	0	0	0	0	0	0	0	0	0	0	0	0	0	0	0	0	0	0	0	0	0	0	0	0	0	0	0	0	0	0	0	0	0	0	0	0	0	0	0	0	0
chr1:62908829-62914337	0	0	0	0	0	0	0	0	0	0.08502879	0	0	0.071017633	0	0	0	0	0	0	0	0	0	0	0	0	0	0	0	0	0	0	0	0	0	0	0	0	0	0	0	0	0	0	0	0	0	0	0	0
chr1:62910408-62913182	0	0	0.081030172	0	0	0	0	0	0.106288721	0	0	0	0.071017633	0	0	0	0	0	0.077317031	0	0	0	0	0.09432813	0.070248381	0	0	0	0	0	0	0	0	0	0	0	0	0	0.060958261	0	0	0	0	0	0	0	0	0	0
chr1:62910408-62914337	0	0	0.081030172	0	0	0	0	0	0	0	0	0	0	0	0	0	0	0	0	0	0	0	0	0.09432813	0	0	0	0	0	0	0	0	0	0	0	0	0	0	0.060958261	0	0	0	0	0	0	0	0	0	0
chr1:6291961-6292179	0	0	0	0	0	0	0	0	0	0	0	0	0	0	0	0	0	0	0	0	0.097543944	0	0	0	0	0	0	0	0	0	0	0	0	0	0	0	0	0	0	0	0	0	0	0	0	0	0	0	0
chr1:62939652-62943505	0	0	0	0	0	0	0	0	0	0	0.061500023	0	0	0	0	0	0	0	0	0	0	0	0	0	0	0	0	0	0	0	0	0	0	0	0	0	0	0	0	0	0	0	0	0	0	0	0	0	0
chr1:63021495-63085664	0	0	0	0	0	0	0	0	0	0	0	0	0	0	0	0	0	0	0	0	0	0	0	0	0	0	0	0	0	0	0	0	0.067556596	0	0	0	0	0	0	0	0	0	0	0	0	0	0	0	0
chr1:63042932-63052295	0	0.08527445	0.121545258	0	0	0	0	0	0	0	0	0	0.142035266	0	0	0	0	0	0	0	0	0	0	0	0	0	0.088272375	0	0.078663051	0	0	0	0	0	0	0	0	0	0	0	0	0	0	0	0	0	0	0	0
chr1:63042932-63091072	0	0	0	0	0	0	0	0	0	0	0	0	0	0	0	0	0	0	0	0	0	0	0	0	0	0	0	0	0	0	0	0	0	0	0	0.069536152	0	0	0	0	0	0	0	0	0	0	0	0	0
chr1:63269389-63286880	0	0	0.081030172	0	0	0	0	0	0	0	0	0	0	0	0	0	0	0	0	0	0	0	0	0	0	0	0	0	0.078663051	0	0	0	0	0	0	0	0	0	0	0	0.056531691	0.053874389	0	0	0	0	0	0	0
chr1:63269389-63300523	0	0	0	0	0	0	0	0	0	0.08502879	0	0	0	0	0	0	0	0	0	0	0	0	0	0	0	0	0	0	0	0	0	0	0	0	0	0	0	0	0	0	0	0	0	0	0	0	0	0	0
chr1:63269389-63307218	0	0	0	0	0	0	0	0.116714779	0	0	0	0	0	0.063713694	0	0.100837472	0	0	0	0	0	0	0	0	0	0	0	0	0	0	0	0	0	0	0	0	0	0	0	0	0	0	0	0	0	0	0	0	0
chr1:63944434-63974241	0	0	0	0	0	0	0	0	0	0.127543185	0	0	0	0.063713694	0	0	0.063045764	0.099728771	0	0	0	0	0	0	0.070248381	0	0.17654475	0	0.052442034	0	0	0	0.101334895	0	0	0	0	0	0	0	0	0.053874389	0	0	0	0.089111718	0	0	0
chr1:63991242-63999887	0	0	0	0	0	0	0	0	0	0	0	0	0	0	0	0	0	0	0	0	0	0	0	0	0.070248381	0	0	0	0	0	0	0	0	0	0	0	0	0	0	0	0	0	0	0	0	0	0	0	0
chr1:64474976-64516388	0	0.113699266	0	0	0.057218128	0.601916292	0.285551328	0.116714779	0	0.127543185	0	0	0.106526449	0.095570541	0	0.268899925	0	0.132971695	0	0	0.130058592	0.137162106	0.24284557	0	0	0	0	0.170092799	0.131105085	0	0	0	0.067556596	0	0	0	0	0.424780686	0.213353913	0	0	0.053874389	0	0	0	0.059407812	0	0	0
chr1:65047838-65068595	0	0	0	0	0	0	0.071387832	0	0	0	0	0	0	0	0	0	0.063045764	0	0	0	0	0.109729684	0	0	0.070248381	0	0	0	0.052442034	0	0	0	0	0	0	0	0	0	0	0	0.056531691	0	0	0	0	0	0	0	0
chr1:65047838-65107652	0	0	0	0	0	0	0	0	0	0	0	0	0	0	0	0.100837472	0	0	0	0	0	0	0	0	0	0	0	0	0	0	0	0	0	0	0	0	0	0	0	0	0	0	0	0.113278584	0	0	0	0	0
chr1:65068488-65107652	0	0	0	0	0	0	0	0	0	0	0	0	0.142035266	0	0	0	0	0	0	0	0	0.054864842	0	0	0	0	0	0	0.052442034	0	0	0	0	0	0	0	0	0	0	0.065327691	0	0	0	0	0	0	0	0	0
chr1:65095037-65107652	0	0.08527445	0	0	0.057218128	0.06335961	0	0.116714779	0.070859147	0	0	0	0	0.063713694	0	0.134449963	0	0	0.115975546	0	0	0.054864842	0	0.09432813	0.070248381	0.064755427	0	0	0.078663051	0.085867446	0	0	0	0	0	0	0	0	0.091437391	0	0.141329229	0.134685972	0	0	0	0.118815624	0	0	0
chr1:65129377-65130362	0	0	0	0	0	0	0	0	0	0	0	0	0	0.063713694	0	0	0	0	0	0	0	0	0	0	0.105372572	0	0	0	0	0	0	0	0	0	0	0	0	0	0	0	0	0	0	0	0	0	0	0	0
chr1:65131739-65141666	0	0	0	0.071233263	0	0	0.107081748	0	0	0	0	0	0.142035266	0	0	0.134449963	0	0.099728771	0	0	0	0.109729684	0	0	0	0	0	0	0	0.057244964	0	0	0	0	0	0	0	0	0	0	0.141329229	0	0	0	0	0	0	0	0
chr1:65234338-65255197	0	0	0	0	0	0	0	0.116714779	0	0.08502879	0	0	0.071017633	0	0	0	0	0	0	0	0	0	0.069384449	0	0	0	0	0	0	0	0	0	0	0	0	0	0	0	0	0	0.141329229	0	0	0	0	0	0	0	0
chr1:65243305-65255197	0	0	0	0.071233263	0	0	0	0	0	0	0	0	0	0	0	0	0	0	0	0	0	0	0	0	0.070248381	0	0	0	0	0.057244964	0	0	0	0	0	0	0	0	0	0	0	0.080811583	0	0	0	0	0	0	0
chr1:65268658-65280523	0	0	0	0	0	0	0	0	0	0	0	0	0	0	0	0	0	0	0	0	0	0	0	0	0	0	0	0	0	0	0	0	0	0	0	0	0	0	0.060958261	0	0.056531691	0	0	0	0	0	0	0	0
chr1:65278420-65280523	0	0	0	0	0	0.095039415	0	0	0	0	0	0	0	0	0	0	0	0	0	0	0	0	0	0	0	0	0	0	0	0	0	0	0	0	0	0	0	0	0	0	0	0	0	0	0	0	0	0	0
chr1:65445245-65460771	0	0	0	0	0	0	0	0	0	0	0	0	0.071017633	0	0	0	0	0	0	0	0	0	0	0	0	0	0	0	0	0.057244964	0	0	0	0	0	0	0	0	0	0	0	0	0	0	0	0	0	0	0
chr1:65455117-65459264	0	0	0	0	0	0	0	0	0	0	0	0	0	0	0	0	0	0.066485847	0	0	0	0	0	0	0	0	0	0	0	0	0	0	0	0	0	0	0	0	0	0	0	0	0	0	0	0	0	0	0
chr1:65455117-65460771	0	0	0	0.142466525	0	0	0.107081748	0	0	0.212571974	0	0	0.071017633	0	0.133080941	0.100837472	0	0	0	0	0.065029296	0	0	0	0	0	0	0.085046399	0	0	0	0	0	0	0	0	0	0	0.060958261	0	0	0	0	0	0	0.118815624	0	0	0
chr1:65830317-65831879	0	0	0.202575431	0.106849894	0	0.06335961	0	0	0.070859147	0.170057579	0	0	0	0.127427388	0	0	0.094568645	0.166214618	0	0	0	0	0	0	0	0	0	0	0	0.085867446	0	0	0.067556596	0.210133671	0	0.104304229	0	0	0.335270434	0	0	0.134685972	0	0	0	0.059407812	0	0	0.080111595
chr1:66378927-66384518	0.302864676	0.284248166	0.72927155	0.356166313	0.400526899	0	0.606796571	0.233429558	0.318866163	0.850287897	0.39975015	0.609714633	0.674667513	0.127427388	0	0.134449963	0.378274581	0.36567216	0.115975546	0.237745959	0.357661129	0.768107791	0.069384449	0.282984389	0	0.129510855	0.088272375	0.340185597	0.498199324	0.286224821	0	0	0.168891491	0.084053468	0	0	0	0	0.121916522	0.065327691	0.084797537	0.134685972	0	0	0	0	0.066543619	0	0
chr1:6659106-6659512	0	0	0	0	0	0	0	0	0	0	0	0	0	0	0	0	0	0	0	0.158497306	0	0	0	0	0	0	0	0	0	0	0	0	0	0	0	0	0	0	0	0	0	0	0	0	0	0	0	0	0
chr1:67098752-67109402	0	0	0	0	0	0	0	0	0.070859147	0	0	0	0	0	0	0	0	0.099728771	0	0	0	0.054864842	0	0	0	0	0	0	0	0	0	0	0	0	0	0	0	0	0.060958261	0	0	0	0	0	0	0	0	0	0
chr1:67288043-67301460	0	0	0	0	0	0	0	0	0	0	0	0	0	0	0	0	0	0	0	0	0	0	0	0	0	0	0	0	0	0	0	0	0	0	0	0	0	0	0.060958261	0	0	0	0	0	0	0	0	0	0
chr1:67299267-67371058	0	0	0	0	0	0	0	0	0	0	0	0	0	0	0	0	0	0	0	0	0	0	0	0	0	0	0	0	0	0	0	0	0	0	0	0	0	0	0	0	0	0	0	0	0	0	0	0	0
chr1:67303392-67371058	0	0	0	0	0	0	0	0.058357389	0	0	0.061500023	0	0	0	0	0	0	0	0	0	0	0	0	0	0	0	0	0	0	0	0	0	0	0	0	0	0	0	0	0	0	0	0	0	0	0	0	0	0
chr1:67327829-67371058	0	0	0	0	0	0	0	0	0	0	0	0	0	0	0	0	0	0	0	0	0	0	0	0	0	0	0	0	0.104884068	0	0	0	0	0	0	0	0	0	0	0	0	0	0	0	0	0	0	0	0
chr1:67337052-67371058	0	0	0.081030172	0	0	0	0	0	0	0	0	0	0	0	0	0	0	0	0	0	0	0	0	0	0	0	0	0	0	0	0	0	0	0	0	0	0	0	0	0	0	0	0	0	0	0	0	0	0
chr1:67356836-67371058	0.100954892	0.795894865	0.931846981	0.178083156	0.600790348	0.760315317	0.892347899	0.787824758	0.531443605	0.807773502	0.676500254	0.143462267	0.958738045	1.369844423	0.133080941	0.571412341	0.567411872	0.930801863	0.115975546	0.158497306	0.780351554	0.905269897	0.48569114	0.424476584	0.63223543	0.356154851	0.926859938	0.425231997	0.970177631	0.858674463	0	0.079724126	0.709344263	0.336213874	0	0.27814461	0	0.637171029	0.853415651	0.228646918	0.565316914	0.67342986	0	0.566392918	0.09955045	0.683189841	0.166359047	0	0.480669573
chr1:67358911-67371058	0	0	0	0	0	0	0	0	0	0	0	0	0.071017633	0	0	0	0	0	0	0	0	0	0	0	0	0	0	0	0	0	0	0	0	0	0	0	0	0	0	0	0	0	0	0	0	0.059407812	0	0	0
chr1:67405710-67425426	0	0	0	0	0	0	0	0	0	0	0	0	0	0	0	0	0	0	0	0	0	0	0	0	0	0	0	0	0	0	0	0	0	0	0	0	0	0	0.060958261	0	0	0	0	0	0	0	0.066543619	0	0
chr1:67405710-67428843	0	0	0	0	0	0	0	0	0	0	0.061500023	0	0	0	0	0	0	0	0	0	0	0.054864842	0	0	0	0	0	0	0	0	0	0	0	0	0	0	0	0	0	0	0	0	0	0	0	0	0	0	0
chr1:67411832-67425426	0.151432338	0	0	0	0	0.095039415	0	0.058357389	0	0	0	0	0	0	0	0	0	0	0	0	0	0	0	0.141492195	0	0	0	0	0	0.057244964	0	0	0	0	0	0.069536152	0	0	0	0.065327691	0	0.134685972	0	0	0	0	0	0	0
chr1:67411832-67428843	0	0	0	0	0	0	0	0	0	0	0	0	0	0.063713694	0	0.067224981	0	0	0	0	0.065029296	0	0.104076673	0	0	0	0	0	0	0	0	0	0	0	0	0	0	0	0	0	0	0.053874389	0	0	0	0	0	0	0
chr1:67423741-67425426	0	0	0	0	0	0	0	0	0	0	0	0	0	0	0	0	0	0	0	0	0	0	0.069384449	0	0	0	0	0	0.052442034	0	0	0	0	0	0	0	0	0	0	0	0	0	0	0	0	0	0	0	0
chr1:67423741-67428843	0	0.113699266	0.324120689	0.28493305	0.057218128	0.285118244	0.214163496	0.087536084	0.070859147	0.127543185	0.061500023	0.179327833	0.248561715	0.286711623	0.199621411	0.134449963	0.189137291	0.166214618	0.193292577	0.237745959	0.16257324	0.24689179	0.069384449	0.188656259	0	0.161888569	0.132408563	0.113395199	0.131105085	0.14311241	0	0	0.168891491	0.294187139	0	0	0	0	0.304791304	0	0.141329229	0.134685972	0.669637177	0.283196459	0	0	0	0	0
chr1:6867042-6885270	0	0	0	0	0	0	0	0	0	0	0	0.071731133	0	0	0	0	0	0	0.115975546	0	0	0	0	0	0	0	0	0.085046399	0	0	0	0	0	0	0	0	0	0	0	0	0	0.053874389	0	0	0	0	0	0	0.080111595
chr1:6880240-6948959	0	0	0	0	0	0	0	0	0	0	0	0	0	0	0	0	0	0	0.077317031	0	0.065029296	0	0	0	0	0	0	0	0.078663051	0	0	0	0	0	0	0	0	0	0.091437391	0	0	0	0	0	0	0	0	0	0
chr1:70509636-70555502	0	0	0	0	0	0	0	0	0	0	0	0	0	0	0	0	0	0	0	0	0	0	0	0	0	0	0	0	0	0	0	0	0	0	0	0	0	0	0	0	0	0	0	0	0	0	0	0	0
chr1:70650467-70654956	0	0	0.081030172	0	0	0	0	0	0	0	0	0.1075967	0	0	0	0	0	0	0	0	0	0	0	0	0	0	0	0	0	0	0	0	0	0	0	0	0	0	0	0	0	0	0	0	0	0	0	0	0
chr1:70736538-70742527	0	0	0	0	0	0	0	0	0	0	0	0	0	0	0	0	0	0	0	0	0	0	0	0	0.070248381	0	0	0	0	0	0	0	0	0	0	0	0	0	0	0	0	0	0	0	0	0	0	0	0
chr1:70736538-70766591	0	0	0	0	0	0	0	0	0	0	0	0	0	0	0	0	0	0	0	0	0	0	0	0	0	0	0	0	0	0	0	0	0	0	0	0	0	0	0	0	0	0	0	0	0	0	0	0	0
chr1:70736538-70781249	0	0	0	0	0	0	0	0.058357389	0	0	0	0	0	0	0	0.134449963	0	0	0	0	0	0.054864842	0	0	0	0	0	0	0	0	0	0	0	0	0	0	0	0	0	0	0	0	0	0	0	0	0	0	0.080111595
chr1:70740402-70781249	0	0	0	0	0	0	0	0	0	0	0	0	0	0	0	0	0	0	0	0	0	0	0	0	0	0	0	0	0	0	0.07990868	0	0	0	0	0	0	0	0	0	0	0	0	0	0	0	0	0	0
chr1:70758070-70766591	0	0	0	0	0.057218128	0	0	0	0	0	0	0	0	0	0	0	0	0	0	0	0	0	0	0	0	0	0	0	0	0	0	0	0	0	0	0	0	0	0	0	0	0	0	0	0	0	0	0	0
chr1:70758070-70771973	0	0	0	0.142466525	0.057218128	0	0	0	0.070859147	0	0	0	0.071017633	0	0	0	0	0.132971695	0	0	0	0	0	0	0	0	0	0	0.078663051	0	0	0	0.101334895	0	0	0	0	0	0	0.065327691	0.056531691	0.053874389	0	0	0	0	0	0	0
chr1:70758070-70779473	0	0	0	0	0	0	0.142775664	0	0	0	0	0	0	0	0	0	0	0	0	0	0	0	0	0	0	0	0	0	0	0	0	0	0	0	0	0	0	0	0	0	0	0	0	0	0	0	0	0	0
chr1:70758070-70781249	0	0.341097799	0.243090517	0.106849894	0.143045321	0.253438439	0.392633076	0.233429558	0.318866163	0.127543185	0	0.179327833	0.142035266	0.414139012	0	0.268899925	0.189137291	0.265943389	0	0	0	0.082297263	0	0.09432813	0.105372572	0.291399424	0.3530895	0.0566976	0.157326102	0.228979857	0	0.159448252	0.067556596	0.084053468	0	0	0	0	0.182874782	0.163319227	0.113063383	0.269371944	0	0	0	0.267335155	0.099815428	0	0.120167393
chr1:70761812-70771973	0	0	0.243090517	0	0	0	0	0	0	0.127543185	0	0	0	0	0	0	0	0	0.154634062	0	0	0	0	0	0	0	0	0	0	0	0	0	0	0	0	0	0	0	0	0	0	0	0	0	0	0	0	0	0
chr1:70761812-70781249	0	0	0	0	0	0	0	0	0	0.08502879	0	0	0.106526449	0	0	0.067224981	0	0	0	0	0	0	0	0	0.070248381	0	0.132408563	0	0	0.114489928	0	0.079724126	0	0	0	0	0	0	0	0	0	0.107748778	0	0	0	0.059407812	0	0	0
chr1:70766446-70781249	0	0	0	0	0	0.095039415	0.071387832	0.058357389	0	0	0	0	0	0	0	0	0	0	0	0	0.097543944	0.082297263	0	0	0	0	0.088272375	0	0	0	0	0	0	0	0	0	0	0	0.060958261	0	0	0.080811583	0	0	0	0	0	0	0
chr1:741178-745550	0	0.824319682	0.445665947	0	0.228872514	1.013753756	0.606796571	0.612752589	0	0.212571974	0.553500208	0.286924533	0.319579348	0.86013487	0	0.403349888	0.882640689	0.864316015	0.077317031	0	0.585263666	0.877837476	0.104076673	0.141492195	0.140496762	0.744687416	0.573770438	0.283487998	0	0.629694606	0	0	0	0	2.0683566	0.243376534	0	1.061951714	0.701019999	0.261310763	0	1.373796914	0.669637177	0.113278584	0	0	0	0	0.160223191
chr1:74699051-74701894	0	0	0	0	0	0	0.071387832	0	0	0	0	0	0	0.159284235	0	0	0	0	0	0	0	0	0	0	0	0	0	0	0	0	0	0	0	0	0	0	0	0	0	0	0	0	0	0	0	0	0	0	0
chr1:74701785-74737392	0	0.056849633	0	0	0	0	0	0	0	0.08502879	0	0	0.248561715	0	0	0	0	0	0	0	0	0	0	0	0.140496762	0	0	0	0	0	0.119863021	0	0.067556596	0	0	0	0	0	0	0	0	0	0	0	0	0	0	0	0
chr1:74701785-74808863	0	0	0	0	0	0	0	0	0	0	0	0	0	0	0	0	0	0	0	0	0	0	0	0	0	0	0	0	0	0	0	0	0	0	0	0	0	0	0	0	0	0	0	0	0	0	0	0	0
chr1:74715142-74737392	0	0	0	0	0	0	0	0	0	0	0	0	0	0	0	0	0	0	0.115975546	0	0	0	0	0	0	0	0	0	0	0.085867446	0	0	0	0	0	0	0	0	0	0	0	0	0	0	0	0	0	0	0
chr1:76194085-76216231	0	0	0	0	0	0	0	0	0	0.08502879	0	0	0	0	0	0	0	0	0	0	0	0	0	0.09432813	0	0	0	0	0	0	0	0	0	0	0	0	0	0	0	0	0	0	0	0	0	0	0	0	0
chr1:76198328-76200556	0	0	0	0	0	0.06335961	0	0.058357389	0	0	0	0	0	0.095570541	0	0	0	0	0	0	0	0	0	0	0	0	0	0	0	0	0.07990868	0	0.067556596	0	0	0	0	0	0	0	0.056531691	0	0	0	0	0	0	0	0
chr1:76198328-76205795	0	0	0	0	0	0	0	0	0	0.08502879	0	0	0	0	0	0	0	0	0	0	0	0	0	0	0	0	0	0	0	0	0	0	0	0	0	0	0	0	0	0	0	0	0	0	0	0	0	0	0
chr1:76198328-76216231	0	0	0	0	0	0	0	0	0	0.08502879	0	0	0.142035266	0	0	0	0	0	0	0	0	0.082297263	0	0	0	0	0	0.0566976	0.104884068	0	0	0	0	0	0	0	0	0	0	0	0	0	0	0	0	0	0	0	0.080111595
chr1:76200475-76205795	0	0	0	0.071233263	0	0	0	0	0	0	0	0	0	0	0	0.067224981	0	0	0	0	0	0	0	0	0	0	0	0	0	0	0	0	0	0	0	0	0	0	0	0	0	0	0	0	0	0	0	0	0
chr1:76205664-76216231	0	0	0.202575431	0	0	0.095039415	0	0	0	0.08502879	0	0.071731133	0.248561715	0.127427388	0	0	0	0.132971695	0.115975546	0	0	0.109729684	0	0	0	0	0	0.085046399	0.104884068	0.057244964	0.07990868	0	0	0	0	0	0	0	0.060958261	0	0	0	0	0	0	0	0	0	0
chr1:76211490-76216231	0	0	0	0	0.057218128	0	0	0	0	0	0.061500023	0	0	0	0	0	0	0	0	0	0	0	0	0	0.070248381	0	0	0	0	0	0	0	0	0	0	0	0	0	0	0	0	0	0	0	0	0	0	0	0
chr1:76215103-76216231	0	0	0	0	0	0	0	0	0	0	0	0	0	0	0	0	0	0	0	0	0	0	0	0	0	0	0	0	0	0	0	0	0	0	0	0	0	0	0	0	0	0	0	0	0	0	0	0	0
chr1:77620133-77635080	0	0	0	0	0	0	0	0	0	0	0	0	0	0.095570541	0	0	0	0	0	0	0	0	0	0	0	0	0	0	0	0	0	0	0	0	0	0	0	0	0	0	0	0	0	0	0	0	0	0	0
chr1:78031126-78050340	0	0	0	0	0	0	0	0	0	0	0	0	0	0	0	0	0	0	0	0	0	0	0	0	0	0	0	0	0	0	0	0	0	0	0	0	0	0	0	0	0	0	0	0	0	0	0	0	0
chr1:78097519-78107340	0	0.056849633	0.081030172	0.106849894	0.057218128	0	0	0	0.070859147	0.170057579	0.061500023	0	0	0.095570541	0.133080941	0	0	0	0	0	0.097543944	0.082297263	0	0	0.175620953	0	0.17654475	0	0	0	0.119863021	0	0.067556596	0	0	0	0	0	0	0	0	0.134685972	0	0	0	0	0	0	0
chr1:78097534-78107340	0	0.1705489	0	0.249316419	0.143045321	0.221758634	0.249857412	0.145893474	0.177147868	0.127543185	0.123000046	0.1075967	0.177544082	0.159284235	0.133080941	0	0.189137291	0.265943389	0.270609608	0.158497306	0.16257324	0.192026948	0	0.330148454	0.175620953	0.097133141	0.308953313	0.085046399	0.131105085	0.200357375	0	0	0.304004684	0	0	0.069536152	0	0	0.121916522	0.065327691	0.141329229	0.053874389	0	0	0	0.207927343	0.133087237	0	0
chr1:78098799-78107340	0	0	0.081030172	0	0.057218128	0.158399024	0	0.087536084	0	0.08502879	0.061500023	0	0	0	0.133080941	0	0.157614409	0	0.077317031	0	0	0	0.069384449	0.235820324	0.070248381	0	0	0.141743999	0.078663051	0.085867446	0.07990868	0	0	0	0	0	0	0	0	0	0.084797537	0	0	0	0	0	0	0	0.080111595
chr1:78167053-78178966	0	0	0	0	0	0	0	0	0	0	0	0	0	0	0	0.067224981	0	0	0	0	0	0	0	0	0	0	0	0	0	0	0	0	0	0	0	0	0	0	0	0	0	0	0	0	0	0	0	0	0
chr1:78167053-78181553	0	0	0	0	0	0	0	0	0	0	0	0	0	0	0	0	0	0	0	0	0	0	0	0	0	0	0	0	0	0	0	0	0	0	0	0	0	0	0	0	0	0	0	0	0	0	0	0	0
chr1:78177431-78178966	0	0	0	0	0	0	0	0	0	0.127543185	0	0	0	0	0	0	0	0	0	0	0	0	0	0	0	0	0	0	0	0	0	0	0	0	0	0	0	0	0	0	0	0	0	0	0	0	0	0	0
chr1:78177431-78180468	0.100954892	0.142124083	0.405150861	0.071233263	0.057218128	0.095039415	0	0.058357389	0	0	0	0	0	0	0	0	0	0.132971695	0.077317031	0	0	0.082297263	0	0	0.140496762	0	0.088272375	0	0.078663051	0.114489928	0	0	0	0	0	0	0	0	0	0	0	0.053874389	0	0	0	0	0	0	0
chr1:78177431-78181553	0	0.25582335	0.324120689	0.178083156	0.085827193	0.253438439	0.17846958	0	0.106288721	0.297600764	0.338250127	0.1075967	0.284070532	0.222997929	0	0.067224981	0	0.099728771	0.309268124	0	0.130058592	0.24689179	0.104076673	0	0.210745143	0	0.17654475	0.141743999	0.157326102	0	0	0	0	0.126080203	0.775633725	0.173840381	0	0	0	0.130655381	0.084797537	0.24243475	0.446424785	0	0	0	0	0	0.160223191
chr1:78177431-78201843	0	0	0	0	0	0.06335961	0	0	0	0	0	0	0	0	0	0	0	0	0	0	0	0	0	0	0	0.064755427	0	0	0	0	0	0	0	0	0	0	0	0	0	0	0	0	0	0	0	0	0	0	0
chr1:78183551-78191447	0	0.227398533	0.202575431	0.071233263	0.085827193	0.221758634	0.107081748	0.233429558	0	0.255086369	0.215250081	0	0.461614614	0.159284235	0.133080941	0.067224981	0.094568645	0	0.193292577	0.158497306	0.065029296	0.137162106	0.173461121	0.09432813	0.280993524	0.064755427	0.220680938	0.198441598	0.131105085	0.171734893	0	0	0	0	0	0	0	0	0.091437391	0	0.056531691	0.080811583	0	0	0	0	0.099815428	0	0
chr1:78195544-78205102	0	0	0	0	0	0	0	0	0	0	0	0	0	0	0	0	0	0	0	0	0	0	0	0	0	0	0	0	0	0	0	0	0	0	0	0	0	0	0	0	0	0	0	0	0	0	0	0	0
chr1:78248922-78309092	0	0	0	0	0	0	0	0	0	0	0	0	0	0	0	0	0	0	0	0	0	0	0	0	0	0	0	0	0	0	0	0	0	0	0	0	0	0	0	0	0	0	0	0	0	0	0	0	0
chr1:78267015-78272786	0	0	0	0.106849894	0	0	0.071387832	0	0	0.170057579	0	0.071731133	0.142035266	0.063713694	0	0	0	0.099728771	0.154634062	0	0	0	0	0	0	0	0.088272375	0.113395199	0	0.114489928	0	0	0	0	0	0	0	0	0	0	0	0	0	0	0	0	0	0	0
chr1:78267015-78280916	0	0.426372249	0	0	0.200263449	0.411837463	0.071387832	0.116714779	0.070859147	0.297600764	0.092250035	0.2151934	0.355088165	0.063713694	0	0.268899925	0.157614409	0.232700466	0	0	0.260117185	0.24689179	0.069384449	0	0.386366096	0.097133141	0.17654475	0.170092799	0.104884068	0.114489928	0.07990868	0	0.270226386	0	0	0.104304229	0	0.637171029	0	0	0	0.107748778	0	0	0	0.178223437	0	0	0.120167393
chr1:78267015-78309092	0	0	0.081030172	0	0	0	0	0	0	0	0	0	0	0.095570541	0	0.100837472	0	0	0	0	0.065029296	0	0	0	0	0	0	0	0	0	0	0	0	0	0	0	0	0	0	0	0	0	0	0	0	0	0	0	0
chr1:78267015-78327007	0	0	0	0	0	0	0	0	0	0	0	0	0	0	0	0	0	0	0	0	0	0	0	0	0	0	0	0	0	0	0	0	0	0	0	0	0	0	0	0	0	0	0	0	0	0	0	0	0
chr1:78267015-78332076	0	0	0	0	0	0	0	0	0	0	0	0	0	0	0	0	0	0	0	0	0	0	0	0	0	0	0	0	0	0	0	0	0	0	0	0	0	0	0	0	0	0	0	0	0	0	0	0	0
chr1:78268954-78280916	0	0	0	0	0	0	0	0	0	0	0	0	0	0	0	0	0	0	0	0	0.065029296	0	0	0	0	0	0	0	0	0	0	0	0	0	0	0	0	0	0	0	0	0	0	0	0	0	0	0	0
chr1:78324622-78327007	0	0	0	0	0.057218128	0	0	0	0	0	0	0	0	0	0	0	0	0	0	0	0	0	0.069384449	0	0	0	0	0	0	0	0	0	0.067556596	0	0	0	0	0	0	0	0	0	0	0	0	0	0	0	0
chr1:78324622-78329713	0	0.08527445	0	0	0.057218128	0	0	0.058357389	0	0	0.061500023	0	0	0.222997929	0	0	0.126091527	0	0	0	0	0.082297263	0.069384449	0	0	0	0	0	0.052442034	0	0	0	0	0	0	0.069536152	0	0	0	0	0	0	0	0	0	0	0	0	0
chr1:78324622-78332076	0	0	0	0	0	0.06335961	0.107081748	0.087536084	0	0	0.092250035	0	0	0.127427388	0	0	0	0.066485847	0	0	0	0.054864842	0	0	0	0	0	0	0	0	0	0	0.202669789	0	0	0	0	0	0	0	0	0	0	0	0	0	0	0	0
chr1:78324622-78340796	0	0	0	0	0	0	0	0	0	0	0	0	0	0.063713694	0	0	0	0	0	0	0	0	0	0	0	0	0	0	0	0	0	0	0	0	0	0	0	0	0	0	0	0	0	0	0	0	0	0	0
chr1:78338685-78340796	0	0	0	0	0	0	0	0	0	0	0	0	0	0	0	0	0	0	0	0	0	0	0	0	0	0	0	0	0.078663051	0	0	0	0	0	0	0	0	0	0	0	0	0.080811583	0	0	0	0	0	0	0
chr1:78338688-78340796	0	0	0	0	0	0	0	0	0	0	0	0	0	0	0	0	0	0	0	0	0	0	0	0	0	0	0	0	0	0	0	0	0	0	0	0	0	0	0	0	0	0	0	0	0	0	0	0	0
chr1:7837219-7838229	0	0.653770782	0.567211206	0.890415782	0.286090642	0.791995122	0.499714823	0.612752589	0.283436589	0.722744712	0	0.4303868	0.887720412	0.732707482	0	0.201674944	0.409797463	0.831073092	0.115975546	0	0.617778314	0.795540213	0.48569114	0.518804714	1.018601525	0.51804342	0.573770438	0.198441598	0.734188478	0.54382716	0.07990868	0.27903444	0.540452772	0.336213874	1.292722875	0.173840381	0	1.4867324	0.792457391	0.293974608	0.310924303	0.969738998	0	0.453114334	0.066366967	0.415854686	0.166359047	0	0.120167393
chr1:78381739-78383958	0	0	0.243090517	0	0	0.126719219	0.071387832	0	0	0	0	0	0.071017633	0.095570541	0	0	0	0	0	0	0	0.054864842	0	0	0	0	0	0	0	0.057244964	0	0	0	0	0	0	0	0	0	0	0	0	0	0	0	0	0	0	0
chr1:78383809-78383958	0	0.056849633	0	0	0	0	0	0	0	0	0	0	0	0	0	0	0	0	0	0	0	0	0	0	0	0	0	0	0	0	0	0	0	0	0	0	0	0	0	0	0	0	0	0	0	0	0	0	0
chr1:78406652-78407906	0	0	0	0	0	0	0	0	0	0	0	0	0.142035266	0	0	0	0	0.066485847	0	0	0	0	0	0	0.105372572	0	0	0	0	0.057244964	0	0	0	0	0	0	0	0	0	0	0	0	0	0	0	0	0	0	0
chr1:7895821-7897209	0	0	0	0	0	0	0	0.058357389	0	0	0.153750058	0	0	0	0	0	0.094568645	0	0	0	0	0.082297263	0	0	0	0	0.088272375	0	0.078663051	0	0	0	0	0	0	0	0	0	0.060958261	0	0	0	0	0	0	0	0	0	0
chr1:79132256-79138776	0	0	0	0	0	0	0	0	0	0	0	0	0.142035266	0	0	0	0	0	0	0	0	0	0	0	0	0	0	0	0	0	0	0	0	0	0	0	0	0	0	0	0	0.053874389	0	0	0	0	0	0	0
chr1:82302569-82372915	0	0	0.081030172	0	0	0.126719219	0.107081748	0	0	0.127543185	0	0	0	0.063713694	0	0	0.189137291	0	0	0	0	0.137162106	0.104076673	0	0	0.129510855	0	0	0.235989154	0	0	0	0	0	0	0	0	0	0.060958261	0	0	0.188560361	0	0	0	0	0	0	0
chr1:82302569-82409453	0	0	0	0	0	0	0	0	0	0	0	0	0	0	0	0	0	0	0	0	0	0	0	0	0	0	0	0	0	0	0	0	0	0	0	0	0	0	0	0	0	0	0	0	0	0	0	0	0
chr1:82356140-82372915	0	0	0	0	0	0	0	0	0	0	0	0	0	0	0	0	0	0	0	0	0	0	0	0	0	0	0	0	0	0	0	0	0	0	0	0	0	0	0	0	0	0	0	0	0	0	0	0	0
chr1:82408652-82437602	0	0	0	0	0	0	0	0	0	0	0	0	0	0	0	0	0	0	0	0	0	0	0	0	0	0	0	0	0	0	0	0	0	0	0	0	0	0	0	0	0	0	0	0	0	0	0	0	0
chr1:82421560-82437602	0	0	0.202575431	0	0	0.126719219	0.142775664	0	0	0	0	0	0	0	0	0	0.094568645	0	0	0	0	0	0	0	0	0	0	0	0	0	0	0	0	0	0	0	0	0	0.060958261	0	0	0	0	0	0	0	0	0	0
chr1:82421560-82451039	0	0	0	0	0	0	0	0	0	0	0	0	0	0	0	0	0	0	0	0	0	0	0	0	0	0	0	0.0566976	0	0	0	0	0	0	0	0	0	0	0	0	0	0	0	0	0	0	0	0	0
chr1:82433709-82437602	0	0	0	0	0	0	0	0	0	0	0	0	0	0	0	0	0	0	0	0	0.065029296	0	0	0	0	0	0	0	0	0	0	0	0	0	0	0	0	0	0	0	0	0	0	0	0	0	0	0	0
chr1:83541823-83562660	0	0	0	0	0	0	0	0	0	0	0	0	0	0	0	0	0	0	0	0	0	0	0	0	0	0	0	0	0	0	0.119863021	0	0	0	0	0	0	0	0	0	0	0	0	0	0	0	0	0	0
chr1:84356003-84377046	0	0	0	0	0	0	0	0	0	0	0	0	0	0	0	0	0	0	0	0	0	0	0	0	0.070248381	0	0	0	0	0	0	0	0	0	0	0	0	0	0	0	0	0	0	0	0	0	0	0	0
chr1:84376847-84412965	0.25238723	0.284248166	0.121545258	0.071233263	0.143045321	0.221758634	0.285551328	0.116714779	0.106288721	0.127543185	0	0	0.106526449	0.222997929	0.598864234	0.168062453	0.157614409	0.132971695	0.502560701	0	0.292631833	0.219459369	0	0.235820324	0.105372572	0.097133141	0.308953313	0.0566976	0.183547119	0.114489928	0.119863021	0	0.067556596	0	0	0	0	0	0.243833043	0	0	0.053874389	0	0	0	0	0	0	0
chr1:84383286-84408362	0	0	0	0	0	0	0	0	0	0	0	0	0	0	0	0	0	0	0	0	0	0.054864842	0	0	0	0	0	0	0	0	0	0	0	0	0	0	0	0	0	0	0	0	0	0	0	0	0	0	0
chr1:84644859-84650865	0	0.056849633	0.081030172	0	0	0	0	0	0	0	0	0	0	0	0	0	0	0	0	0	0	0	0	0	0	0	0	0	0	0	0	0	0	0	0	0	0	0	0	0	0	0	0	0	0	0	0	0	0
chr1:84644859-84663507	0	0	0	0	0	0	0	0	0	0	0	0	0	0	0	0	0	0	0	0.158497306	0	0	0	0	0	0	0	0	0	0	0	0	0.067556596	0	0	0	0	0	0.060958261	0	0	0.107748778	0	0	0	0	0	0	0
chr1:84644859-84680000	0.100954892	0.056849633	0.567211206	0.213699788	0	0.253438439	0.071387832	0.087536084	0.070859147	0.340115159	0	0.1075967	0.390596981	0.095570541	0	0.134449963	0.189137291	0	0.347926639	0	0.097543944	0.082297263	0.104076673	0.330148454	0.386366096	0.129510855	0.17654475	0	0	0.085867446	0.07990868	0	0.067556596	0.084053468	0	0	0	0	0.060958261	0	0	0.080811583	0	0	0	0.089111718	0.066543619	0	0
chr1:84644859-84701047	0	0.056849633	0	0	0	0.095039415	0.071387832	0.058357389	0	0	0	0	0.071017633	0	0	0	0	0	0	0	0	0	0	0	0.140496762	0	0	0	0	0	0	0	0	0	0	0	0	0	0	0	0	0	0	0	0	0	0	0	0
chr1:84662298-84663507	0	0	0	0	0	0	0	0	0	0	0	0	0	0	0	0	0	0	0	0	0	0	0	0	0	0	0	0	0	0	0	0	0	0	0	0	0	0	0	0	0	0	0	0	0	0	0	0	0
chr1:8482786-8674745	0	0	0	0	0	0	0	0	0	0	0	0	0	0	0	0	0	0	0	0	0	0	0	0	0	0	0	0	0	0	0	0	0	0	0	0	0	0	0	0	0	0	0	0	0	0	0	0	0
chr1:85121514-85136991	0	0	0.243090517	0.071233263	0.057218128	0.126719219	0	0	0	0.170057579	0	0	0.142035266	0	0	0.067224981	0	0	0	0	0	0.054864842	0	0.141492195	0	0	0	0	0.052442034	0	0	0	0	0	0	0	0	0	0	0	0.056531691	0	0	0	0	0	0	0	0
chr1:8525984-8601377	0	0	0	0	0	0	0	0	0	0	0	0	0.106526449	0.095570541	0	0	0	0	0.154634062	0	0	0.054864842	0	0	0	0	0	0	0.078663051	0	0	0	0	0	0	0	0	0	0	0	0	0.053874389	0	0	0	0	0.066543619	0	0
chr1:8525984-8617582	0	0	0	0	0	0	0	0	0	0	0	0	0	0	0	0	0	0	0	0	0	0	0	0	0	0	0	0.0566976	0	0	0	0	0	0	0	0	0	0	0.060958261	0	0	0	0	0	0	0	0	0	0
chr1:8525984-8674745	0	0.08527445	0	0	0	0	0.107081748	0.058357389	0.106288721	0	0	0.1075967	0.071017633	0	0	0	0	0.132971695	0	0	0.065029296	0	0	0	0	0	0	0	0.052442034	0	0	0	0	0	0	0	0	0	0.091437391	0	0	0	0	0	0	0	0	0	0
chr1:85323482-85331821	0	0	0	0	0	0	0	0	0	0	0	0	0	0	0	0	0.094568645	0	0	0	0	0	0	0	0	0	0	0	0	0	0	0	0	0	0	0	0	0	0	0	0	0	0	0	0	0	0	0	0
chr1:85331067-85331821	0.605729352	0.966443765	1.296482756	0.463016207	0.572181284	0.475197073	0.571102655	1.167147789	0.6731619	0.340115159	0.492000185	0.358655667	0.852211596	0.796421176	0.865026116	1.51256208	1.260915271	0.930801863	1.121096949	1.426475755	0.16257324	0.466351159	0.277537794	0.518804714	0.63223543	0.77706513	0.706179	0.652022395	1.153724751	1.9177063	0.839041144	0.119586189	0.371561281	0	3.1025349	0.417216915	0	0	0	0	0.056531691	0.080811583	0.89284957	0.339835751	0.066366967	0.089111718	0.465805331	0	0
chr1:85331067-85345607	0	0	0	0	0	0	0	0	0	0	0	0	0	0	0	0	0	0	0	0	0	0	0	0	0	0	0.132408563	0	0	0	0	0	0	0	0	0	0	0	0	0	0	0	0	0	0	0	0	0	0
chr1:8555122-8568734	0	0	0	0	0	0	0	0	0	0	0	0	0	0.127427388	0	0	0	0	0	0	0	0	0	0	0	0	0	0	0	0.057244964	0	0	0	0	0	0	0	0	0	0.065327691	0	0	0	0	0	0	0	0	0
chr1:8555122-8601377	0	0	0	0	0	0	0	0	0	0.170057579	0	0	0	0	0	0	0.126091527	0	0.154634062	0	0	0	0.104076673	0	0	0	0	0	0.078663051	0.085867446	0	0	0.067556596	0	0	0	0	0	0.060958261	0.065327691	0	0.107748778	0	0	0	0	0	0	0.120167393
chr1:8555122-8617582	0.151432338	0.198973716	0.405150861	0	0	0.443517268	0.35693916	0.204250863	0.177147868	0.425143948	0.276750104	0.071731133	0.497123431	0.414139012	0.133080941	0.168062453	0.126091527	0.332429237	0.463902186	0.158497306	0.097543944	0.054864842	0.173461121	0.282984389	0.280993524	0.129510855	0.220680938	0.141743999	0.314652205	0.200357375	0	0.079724126	0.135113193	0.252160405	0	0	0	0	0.335270434	0.130655381	0	0.134685972	0	0	0.132733933	0.178223437	0.099815428	0	0.200278989
chr1:8555122-8674745	0	0.227398533	0.324120689	0.106849894	0.143045321	0.158399024	0.107081748	0.087536084	0.070859147	0.170057579	0.184500069	0.1075967	0.213052899	0.286711623	0	0.235287435	0.063045764	0.232700466	0.077317031	0	0.227602537	0.219459369	0.104076673	0	0.105372572	0.226643996	0.220680938	0.283487998	0.157326102	0.114489928	0	0	0.236448088	0.084053468	0	0	0	0	0.060958261	0.163319227	0	0	0	0	0.066366967	0	0.099815428	0	0
chr1:85643828-85656435	0	0	0	0	0	0.06335961	0	0	0	0	0	0	0	0	0	0	0	0	0	0	0	0	0	0	0	0	0	0	0	0	0	0	0	0	0	0	0	0	0	0	0	0	0	0	0	0	0	0	0
chr1:85647780-85656435	0	0	0.121545258	0	0	0	0	0.087536084	0	0	0	0	0	0.063713694	0.199621411	0	0	0	0	0	0	0	0	0	0	0	0	0	0	0	0	0	0	0	0	0	0	0	0	0	0	0	0	0	0	0	0	0	0
chr1:8568685-8617582	0	0.113699266	0.891331895	0.320549681	0	0.190078829	0.214163496	0.175072168	0	0.170057579	0.061500023	0.071731133	0.142035266	0.063713694	0.133080941	0.067224981	0	0	0.386585155	0.158497306	0.097543944	0.137162106	0	0	0.386366096	0	0.17654475	0.085046399	0.209768136	0.114489928	0	0.079724126	0	0.084053468	0	0	0	0	0.182874782	0.065327691	0.056531691	0.053874389	0	0	0	0.089111718	0	0	0.080111595
chr1:8568685-8674745	0	0	0	0	0	0	0	0	0	0	0	0	0	0	0	0.067224981	0	0	0	0	0	0	0	0	0	0	0	0	0	0	0	0	0	0	0	0	0	0	0	0	0	0	0	0	0	0	0	0	0
chr1:8568685-8684439	0	0	0	0	0	0	0	0	0	0	0	0	0	0	0	0	0	0	0	0	0	0	0	0	0	0	0.088272375	0	0	0	0	0	0	0	0	0	0	0	0	0	0	0	0	0	0	0	0	0	0
chr1:85816097-85824530	0	0	0	0	0	0	0	0	0	0	0	0	0	0	0	0	0	0	0	0	0	0	0	0	0	0	0	0	0	0	0	0	0	0	0	0	0	0	0	0	0	0	0	0	0	0	0	0	0.080111595
chr1:8601272-8617582	0.403819568	0.312672983	1.053392239	0.534249469	0.171654385	0.570236488	0.428326992	0.233429558	0.354295737	0.552687133	0.338250127	0.179327833	1.171790944	0.350425318	0.399242823	0.201674944	0.472843226	0.265943389	0.77317031	0.396243265	0.195087889	0.384053896	0.104076673	0.282984389	0.737608001	0.356154851	0.485498063	0.283487998	0.576862375	0.429337231	0.239726041	0.159448252	0.135113193	0.084053468	0	0.104304229	0	0	0.822936521	0.359302299	0	0.350183527	0	0	0.132733933	0.089111718	0.133087237	0	0.240334786
chr1:8601272-8674745	0.100954892	0.341097799	0.486181033	0.178083156	0.257481578	0.728635512	0.35693916	0.233429558	0.318866163	0.255086369	0.276750104	0.143462267	0.390596981	0.5415664	0.199621411	0.235287435	0.315228818	0.299186313	0.115975546	0	0.130058592	0.356621475	0.24284557	0.141492195	0.210745143	0.226643996	0.397225688	0.255139198	0	0.372092267	0.279680381	0.119586189	0.135113193	0.168106937	0	0	0	0	0.396228695	0.359302299	0.226126766	0.269371944	0	0	0.066366967	0	0.266174475	0	0.52072537
chr1:8601272-8684439	0	0	0	0	0	0	0	0.087536084	0	0.08502879	0	0	0	0	0	0	0	0	0	0	0	0	0	0	0	0	0	0	0	0	0	0.119586189	0	0	0	0	0	0	0.060958261	0	0	0	0	0	0	0	0	0	0
chr1:8601272-8716500	0.100954892	0	0.081030172	0	0	0	0	0	0	0	0	0	0.071017633	0	0	0	0	0	0	0	0	0	0	0	0	0	0	0	0	0	0	0	0	0	0	0	0	0	0	0	0	0	0	0	0	0	0	0	0
chr1:8616533-8674745	0	0	0	0	0	0	0	0	0	0	0	0	0	0	0	0	0	0	0	0	0	0	0	0	0	0	0	0	0	0	0	0	0	0	0	0	0	0	0	0	0	0	0	0	0	0	0	0	0
chr1:8616533-8684439	0	0	0	0	0	0	0	0	0	0	0	0	0	0	0	0	0	0.066485847	0	0	0	0	0	0	0	0	0	0	0	0	0	0	0	0	0	0	0	0	0	0	0	0	0	0	0	0	0	0	0
chr1:86241356-86252144	0	0	0	0	0	0	0	0	0	0	0	0	0	0	0	0	0	0	0	0	0	0	0	0	0	0	0	0	0	0	0	0	0	0	0	0	0	0	0	0	0.084797537	0	0	0	0	0	0	0	0
chr1:86578249-86611866	0	0.08527445	0	0	0	0	0	0	0	0	0	0	0	0.063713694	0	0	0	0	0	0	0	0	0	0	0	0	0	0	0	0	0	0	0	0	0	0	0	0	0	0	0	0	0	0	0	0	0	0	0
chr1:86590527-86611866	0	0.056849633	0	0	0	0	0	0	0	0	0	0	0	0	0	0.067224981	0	0	0	0	0	0	0	0	0	0.064755427	0	0	0	0	0	0	0	0	0	0	0	0	0	0	0	0.080811583	0	0	0	0	0	0	0
chr1:8672104-8684439	0	0	0.202575431	0	0	0	0	0	0	0	0	0	0	0.063713694	0	0	0	0	0	0	0	0	0	0	0	0	0	0.0566976	0	0	0	0	0	0	0	0	0	0	0	0	0	0.053874389	0	0	0	0	0	0	0
chr1:8674619-8684439	0	0	0	0	0	0	0	0	0	0	0	0	0	0	0	0	0	0	0	0	0	0	0	0	0	0	0	0	0	0	0	0	0	0	0	0	0	0	0	0	0	0	0	0	0	0	0	0	0
chr1:8674619-8716500	0.151432338	0.08527445	0.202575431	0.106849894	0	0	0	0.087536084	0	0	0.092250035	0.143462267	0.284070532	0.127427388	0	0	0	0.132971695	0	0	0.065029296	0.109729684	0	0.188656259	0.175620953	0	0.220680938	0.085046399	0.104884068	0.057244964	0	0	0.067556596	0	0	0	0	0	0	0	0	0.053874389	0	0	0.232284384	0	0	0	0
chr1:86818541-86851273	0	0	0	0	0	0	0	0	0	0	0	0	0	0	0	0	0	0	0	0	0	0	0	0	0	0	0	0	0.052442034	0	0	0	0	0	0	0	0	0	0	0	0	0	0	0	0	0	0	0	0
chr1:8684368-8716500	0	0	0	0	0	0	0	0.058357389	0	0	0	0	0.106526449	0.095570541	0	0	0	0	0	0	0	0	0	0	0	0.129510855	0	0	0.104884068	0	0	0	0	0	0	0	0	0	0	0	0	0.053874389	0	0	0.066366967	0	0	0	0
chr1:871151-874792	0	0	0	0	0	0	0	0	0	0	0	0	0.106526449	0	0	0	0.063045764	0	0	0	0	0	0.069384449	0	0	0	0	0	0.104884068	0	0	0	0	0	0	0	0	0	0	0	0	0	0	0	0	0	0	0	0
chr1:871151-874840	0	0	0	0	0	0	0	0	0	0	0	0	0	0.063713694	0	0	0	0	0	0	0	0	0	0	0	0	0	0	0	0	0	0	0	0	0	0	0	0	0	0	0	0	0	0	0	0	0	0	0
chr1:8716031-8716500	0.353342122	0.198973716	1.336997842	0.498632838	0.114436257	0.475197073	0.464020907	0.291786947	0.318866163	0.807773502	0.276750104	0.3227901	1.029755678	0.668993788	0.465783293	0.201674944	0.283705936	0.36567216	0.502560701	0.396243265	0.16257324	0.356621475	0	0.801789103	0	0.25902171	0.17654475	0.170092799	0.471978307	0.343469785	0.279680381	0.318896503	0.472896175	0.252160405	0	0.104304229	0	0	0.640061739	0.293974608	0.113063383	0.323246333	0	0.226557167	0.265467867	0.207927343	0	0	0.160223191
chr1:87181406-87185318	0	0.142124083	0.121545258	0.106849894	0	0	0	0	0	0	0.061500023	0	0	0	0	0.100837472	0	0	0	0	0	0	0	0	0	0	0	0	0	0	0	0	0	0	0	0	0	0	0	0	0	0	0	0	0	0.089111718	0	0	0
chr1:87181406-87190088	0	0	0.081030172	0	0	0	0	0.116714779	0	0.170057579	0	0	0.213052899	0	0	0	0	0	0.115975546	0	0	0	0	0	0.105372572	0	0.132408563	0.0566976	0	0	0	0	0	0.126080203	0	0	0	0	0.060958261	0	0	0.080811583	0	0	0	0	0	0	0
chr1:87181406-87200862	0	0	0	0	0	0	0.071387832	0	0	0	0.061500023	0	0	0.095570541	0	0	0.063045764	0	0	0	0	0	0	0	0	0	0	0	0	0	0	0	0	0	0	0	0	0	0.060958261	0	0	0	0	0	0	0.089111718	0	0	0
chr1:87181406-87208918	0	0	0	0	0	0	0	0	0	0	0	0	0.106526449	0	0	0.067224981	0	0.066485847	0	0	0	0	0	0	0	0	0	0.0566976	0	0	0	0	0	0	0	0	0	0	0	0	0	0	0	0	0	0	0	0	0
chr1:87185189-87190088	0	0	0.121545258	0	0	0	0	0	0	0	0	0	0	0	0	0	0	0.132971695	0	0	0	0	0	0	0	0	0	0	0.104884068	0	0	0	0	0	0	0	0	0	0.091437391	0	0	0.080811583	0	0	0	0	0	0	0
chr1:87188222-87190088	0	0	0	0	0	0	0	0	0	0.08502879	0	0	0	0	0	0	0	0	0	0	0	0	0	0	0	0	0	0	0	0	0	0	0	0	0	0	0	0	0	0	0	0	0	0	0	0	0	0	0
chr1:89206670-89206971	0	0	0	0	0	0	0	0	0	0	0	0	0	0	0	0	0	0	0	0	0	0	0	0.09432813	0	0	0	0	0	0	0	0	0	0	0	0	0	0	0	0	0	0	0	0	0	0	0	0	0
chr1:89206670-89226059	0	0	0	0	0	0	0	0	0	0	0	0	0	0	0	0	0	0	0	0	0	0.054864842	0	0	0	0	0	0	0	0	0	0	0.067556596	0	0	0	0	0	0	0	0	0	0	0	0	0	0	0	0
chr1:89206670-89237562	0	0	0	0	0	0	0	0	0	0.170057579	0	0	0.319579348	0	0	0	0	0	0.270609608	0	0	0	0	0.707460973	0.245869334	0	0	0.0566976	0	0	0	0	0	0	0	0	0	0	0	0	0	0	0	0	0	0	0	0	0
chr1:89206670-89251896	0.100954892	0	0	0.142466525	0.114436257	0.06335961	0.071387832	0	0.070859147	0.297600764	0	0	0.177544082	0.063713694	0	0.134449963	0.126091527	0	0.154634062	0.237745959	0	0.082297263	0	0.848953168	0.386366096	0.097133141	0.088272375	0	0.104884068	0.114489928	0.07990868	0.119586189	0.067556596	0	0.775633725	0	0	0	0	0.097991536	0	0	0	0.169917875	0	0.059407812	0	0	0
chr1:89236034-89237562	0	0	0.121545258	0	0.085827193	0.095039415	0	0.087536084	0.106288721	0	0	0	0.106526449	0.063713694	0	0.134449963	0	0.099728771	0.077317031	0	0.130058592	0.082297263	0	0	0.105372572	0.097133141	0	0.0566976	0.104884068	0	0	0	0.067556596	0	0	0	0	0	0	0	0.084797537	0.080811583	0	0	0	0.059407812	0	0	0
chr1:89236034-89251896	0	0.056849633	0.243090517	0	0.057218128	0.126719219	0	0	0.070859147	0.08502879	0	0	0.106526449	0.095570541	0	0	0.094568645	0	0.077317031	0	0	0	0	0	0	0.097133141	0	0	0	0	0	0	0	0.084053468	0	0	0	0	0	0	0	0	0	0	0	0	0	0	0
chr1:89251786-89271700	0	0	0	0	0	0	0	0	0	0	0	0	0	0	0	0.100837472	0	0	0	0	0.065029296	0	0	0	0	0	0	0	0	0	0	0	0	0	0	0	0	0	0	0	0	0	0	0	0	0	0	0	0
chr1:8926337-8928116	0	0	0	0	0	0	0	0	0	0	0	0	0	0	0	0	0	0.066485847	0	0	0	0	0	0.09432813	0	0	0	0	0	0	0	0	0	0	0	0	0	0	0	0	0	0	0	0	0	0	0	0	0
chr1:89401781-89435150	0	0	0	0	0	0	0	0	0	0	0	0	0.071017633	0	0	0	0	0	0	0	0	0	0	0	0	0	0	0	0	0	0	0	0	0	0	0	0	0	0	0	0	0	0	0	0	0	0	0	0
chr1:89476586-89575949	0	0	0	0	0	0	0	0	0	0	0	0	0	0	0	0	0	0	0	0.158497306	0	0	0	0	0	0	0	0	0	0	0	0	0	0	0	0	0	0	0	0	0	0	0	0	0	0	0	0	0
chr1:91382196-91383711	0	0	0	0.071233263	0	0.06335961	0	0.058357389	0	0	0	0	0	0.063713694	0.133080941	0	0	0	0.154634062	0	0.065029296	0	0	0	0.070248381	0	0	0	0	0	0	0	0	0	0	0	0	0	0	0	0	0	0	0	0	0	0	0	0
chr1:91382196-91406866	0	0	0	0.071233263	0	0	0.249857412	0	0	0	0.061500023	0	0.071017633	0	0	0	0	0	0	0	0	0.109729684	0.069384449	0.09432813	0	0.097133141	0	0.085046399	0.052442034	0	0.07990868	0	0.067556596	0	0	0	0	0	0	0	0	0	0	0	0	0.059407812	0	0	0
chr1:91382196-91447927	0	0.08527445	0.162060344	0	0	0.095039415	0.17846958	0	0	0.127543185	0.092250035	0.071731133	0.106526449	0.063713694	0.133080941	0.168062453	0.126091527	0.099728771	0.077317031	0	0.065029296	0	0	0	0.316117715	0	0	0	0.052442034	0	0	0	0	0	0	0	0	0	0	0	0	0	0	0	0	0	0	0	0
chr1:91403041-91447927	0	0.113699266	0	0	0.057218128	0.095039415	0.107081748	0	0.106288721	0.127543185	0	0.071731133	0.177544082	0.095570541	0	0.067224981	0.063045764	0	0.231951093	0	0	0.137162106	0	0	0	0	0	0.085046399	0	0	0.07990868	0.079724126	0.101334895	0	0	0	0	0	0	0.163319227	0.084797537	0.080811583	0	0	0	0	0	0	0
chr1:91808986-91818856	0	0	0	0.106849894	0	0.06335961	0	0	0.070859147	0.425143948	0	0	0.071017633	0	0	0.100837472	0.094568645	0.132971695	0	0	0.097543944	0	0	0.09432813	0	0.194266282	0	0	0	0	0	0	0	0	0	0	0	0	0	0	0	0	0	0	0	0	0	0	0
chr1:91808986-91851391	0	0	0	0	0	0.06335961	0	0	0	0	0	0	0	0	0	0	0	0	0	0	0	0	0	0.141492195	0	0.064755427	0	0	0	0	0	0	0	0	0	0	0	0	0	0	0	0	0	0	0	0	0	0	0
chr1:91840914-91851391	0	0.056849633	0	0	0	0.06335961	0	0	0	0	0	0	0.071017633	0	0	0	0	0	0	0	0	0	0	0	0	0	0	0	0	0	0	0	0.067556596	0	0	0	0	0	0	0	0	0	0	0	0	0	0	0	0
chr1:92327027-92327201	0	0	0	0	0	0	0	0	0	0.127543185	0	0	0	0.063713694	0	0	0	0	0	0	0	0	0	0	0	0	0	0	0	0	0	0	0.067556596	0	0	0	0	0	0.060958261	0	0	0	0	0	0	0	0	0	0
chr1:92327027-92329836	0	0.056849633	0	0	0	0	0	0.175072168	0.070859147	0.127543185	0	0	0	0	0	0	0.063045764	0	0.154634062	0	0	0.082297263	0	0	0	0	0	0	0	0	0	0	0.067556596	0	0	0	0	0	0.091437391	0.097991536	0	0	0	0	0	0.148519531	0	0	0.120167393
chr1:92554254-92595333	0	0	0.162060344	0	0	0	0	0	0	0.127543185	0	0	0.106526449	0.095570541	0	0	0	0	0	0	0	0	0	0.09432813	0.070248381	0	0	0	0	0	0	0	0	0	0	0	0	0	0	0	0	0	0	0	0	0	0	0	0
chr1:92643367-92648152	0	0.056849633	0	0	0	0	0	0	0	0	0	0	0	0	0	0	0	0	0	0	0	0	0	0	0	0	0	0	0	0	0	0	0	0	0	0	0	0	0	0	0	0	0	0	0	0	0	0	0
chr1:92728419-92737209	0	0	0	0	0	0	0.071387832	0.145893474	0	0	0	0	0	0	0	0	0	0	0	0	0	0	0	0	0	0	0	0	0.052442034	0	0	0	0	0	0	0	0	0	0	0	0	0	0	0	0	0	0	0	0
chr1:92767032-92811471	0	0	0	0	0	0	0	0	0	0	0	0	0	0	0	0	0	0	0	0	0	0	0	0	0	0	0	0	0	0	0	0	0	0	0	0	0	0	0	0	0	0	0	0	0	0	0	0	0
chr1:92786155-92811471	0	0.056849633	0.243090517	0	0	0.06335961	0	0.058357389	0	0.255086369	0	0	0	0	0	0.067224981	0	0.099728771	0	0	0.130058592	0.054864842	0	0	0	0	0	0	0	0.057244964	0	0	0.101334895	0	0	0	0	0	0	0	0	0	0	0	0	0	0	0	0
chr1:92789001-92811471	0	0	0	0	0	0	0	0	0	0	0	0	0	0	0	0	0	0	0	0	0	0	0	0	0.070248381	0	0	0	0	0	0	0	0	0	0	0	0	0	0	0	0	0	0	0	0	0	0	0	0
chr1:92798947-92811471	0	0	0.243090517	0.071233263	0	0.126719219	0.071387832	0	0	0.340115159	0	0	0.142035266	0	0	0	0	0	0.115975546	0	0.097543944	0.109729684	0	0	0.210745143	0.097133141	0	0	0	0.085867446	0	0	0.101334895	0	0	0	0	0	0.121916522	0	0	0	0	0	0	0	0	0	0
chr1:92798947-92823600	0	0	0	0	0	0	0	0	0	0	0	0	0	0	0	0	0	0	0	0	0	0	0	0	0	0	0	0	0	0	0	0	0	0	0	0	0	0	0	0	0	0	0	0	0	0	0	0	0
chr1:92798947-92829327	0	0	0	0	0	0	0	0	0	0	0	0	0	0	0	0	0	0.099728771	0	0	0	0	0	0	0	0	0	0	0	0	0	0	0	0	0	0	0	0	0	0	0	0	0	0	0	0	0	0	0
chr1:92798947-92846430	0	0.454797066	0.972362067	0.427399575	0.200263449	0.601916292	0.749572235	0.437680421	0.354295737	1.488003819	0.246000092	0.251058967	0.958738045	0.509709553	0.133080941	0.638637323	0.283705936	0.598372626	0.115975546	0	0.227602537	0.411486317	0.416306691	0.565968778	0.421490286	0.323777137	0.52963425	0.368534397	0.367094239	0.343469785	0	0	0.270226386	0	0	0.104304229	0	0.424780686	0.274312174	0.228646918	0.19786092	0.592618277	0	0.169917875	0.066366967	0.297039061	0.066543619	0	0.120167393
chr1:93029198-93073284	0.100954892	0	0.324120689	0	0.057218128	0.06335961	0.071387832	0	0	0	0	0	0.106526449	0	0	0	0	0.066485847	0	0	0	0	0	0.188656259	0	0	0	0	0.052442034	0	0	0	0	0	0	0	0	0	0	0	0	0	0	0	0	0	0	0	0
chr1:93029198-93101893	0	0.08527445	0.243090517	0.213699788	0.085827193	0.126719219	0.142775664	0.087536084	0.106288721	0.297600764	0	0.1075967	0.248561715	0.127427388	0.199621411	0.067224981	0.126091527	0	0.077317031	0	0.097543944	0.137162106	0.173461121	0	0	0.097133141	0.264817125	0.113395199	0.104884068	0.114489928	0.119863021	0	0.202669789	0	0	0	0	0	0.060958261	0	0.056531691	0.134685972	0	0	0	0.178223437	0	0	0
chr1:93029198-93170301	0.100954892	0.056849633	0.283605603	0.213699788	0.085827193	0.190078829	0.249857412	0	0.106288721	0.212571974	0	0	0.177544082	0.127427388	0	0.201674944	0	0.099728771	0	0	0	0.054864842	0.138768897	0.188656259	0.210745143	0.161888569	0	0.113395199	0.104884068	0	0.07990868	0	0	0	0	0	0	0	0.060958261	0	0	0	0	0	0	0.089111718	0	0	0
chr1:93070863-93073284	0	0	0	0	0	0	0	0	0	0	0	0	0	0	0	0	0	0	0	0	0	0	0	0	0	0	0	0	0	0	0	0	0	0	0	0	0	0	0	0	0	0	0	0	0	0	0	0	0
chr1:93070863-93091491	0	0	0	0	0	0	0	0	0	0	0	0	0	0	0	0	0	0	0	0	0	0	0	0	0	0	0	0	0	0	0	0	0	0	0	0	0	0	0	0	0	0.053874389	0	0	0	0	0	0	0
chr1:93070863-93101893	0	0	0.283605603	0	0	0	0.107081748	0	0	0.212571974	0.061500023	0	0.248561715	0	0	0	0.126091527	0.099728771	0	0	0	0	0	0	0.175620953	0	0	0.085046399	0.078663051	0.114489928	0.119863021	0	0.067556596	0	0	0	0	0	0.121916522	0.065327691	0	0.107748778	0	0	0	0	0	0	0
chr1:93070863-93170301	0	0	0.121545258	0	0	0	0	0.116714779	0	0	0	0	0	0	0.133080941	0	0	0.099728771	0	0	0	0	0	0	0	0	0	0.085046399	0	0	0	0	0.101334895	0	0	0	0	0	0	0	0	0	0	0	0	0	0	0	0
chr1:93089732-93170301	0	0	0	0	0	0	0	0	0	0	0	0	0	0	0	0	0	0	0	0	0	0	0	0	0.140496762	0	0.088272375	0	0	0	0	0	0	0	0	0	0	0	0	0	0	0	0	0	0	0	0	0	0
chr1:93128275-93170301	0	0	0	0	0	0.06335961	0	0	0	0.212571974	0	0	0.071017633	0	0	0.067224981	0	0	0.115975546	0	0	0.082297263	0	0.141492195	0	0	0	0.141743999	0	0	0	0	0	0	0	0	0	0	0.121916522	0	0	0.080811583	0	0	0	0	0	0	0
chr1:93128976-93170301	0	0.227398533	0.324120689	0.106849894	0	0.158399024	0.17846958	0.058357389	0	0.425143948	0	0	0.461614614	0.127427388	0.199621411	0	0.063045764	0.132971695	0.115975546	0.158497306	0.097543944	0.274324211	0.173461121	0.188656259	0.210745143	0	0	0.0566976	0	0.200357375	0.119863021	0	0.067556596	0	0	0.069536152	0	0	0.060958261	0	0	0.107748778	0	0	0	0	0	0	0
chr1:93131495-93170301	0	0	0	0	0	0	0	0	0	0	0	0	0.071017633	0.127427388	0	0	0	0	0	0	0	0	0	0	0	0.064755427	0	0	0	0	0	0	0	0	0	0.069536152	0	0	0	0	0	0	0	0	0	0	0	0	0
chr1:93142714-93170301	0	0.056849633	0	0	0	0	0	0	0	0	0	0	0	0.063713694	0	0	0	0.066485847	0	0	0	0	0	0	0	0	0	0	0	0	0	0	0	0	0	0	0	0	0	0	0	0	0	0	0	0	0	0	0
chr1:93159358-93170301	0	0	0	0	0.057218128	0	0	0	0	0.170057579	0	0	0.142035266	0	0	0	0	0	0.077317031	0	0	0	0	0	0	0	0	0	0	0.057244964	0	0	0	0	0	0	0	0	0	0	0	0.080811583	0	0	0	0	0	0	0
chr1:93191154-93202184	0	0	0	0	0	0	0	0	0	0	0	0	0	0	0	0	0	0	0	0	0	0	0	0	0	0	0	0	0	0	0	0	0	0	0	0	0	0	0	0	0	0	0	0	0	0	0	0	0
chr1:93683294-93698150	0	0	0	0	0	0	0	0	0	0	0	0	0	0	0	0	0	0	0	0	0	0	0	0	0	0	0	0	0	0	0	0	0	0.084053468	0	0	0	0	0	0	0	0.053874389	0	0	0	0	0	0	0
chr1:93770944-93791452	0	0	0	0	0.057218128	0	0	0	0	0	0.061500023	0	0	0	0	0	0	0	0	0	0	0	0	0	0	0	0	0	0	0	0	0	0	0	0	0	0	0	0.091437391	0	0	0	0	0	0	0	0	0	0
chr1:93790191-93791452	0	0	0	0	0	0	0	0	0	0	0	0	0	0	0	0	0	0	0	0	0	0	0	0	0.070248381	0	0	0	0	0	0	0	0	0	0	0	0	0	0	0	0	0	0	0	0	0	0	0	0
chr1:94009663-94014983	0	0	0.121545258	0	0	0	0	0	0	0	0	0	0	0	0	0	0	0	0.154634062	0.158497306	0	0	0	0	0	0	0	0	0	0	0	0	0	0	0	0	0	0	0	0	0	0	0	0	0	0	0	0	0
chr1:94032835-94033408	0	0.056849633	0	0	0	0	0	0	0	0	0	0	0	0	0	0	0	0	0	0	0.065029296	0	0	0	0	0	0	0	0	0	0	0	0.101334895	0.084053468	0	0	0	0	0	0	0	0	0	0	0	0	0	0	0
chr1:94341823-94343418	0	0	0	0	0	0	0.071387832	0.145893474	0.070859147	0	0	0	0	0	0	0	0.063045764	0	0	0	0	0	0	0	0	0	0	0	0	0	0	0	0	0	0	0	0	0	0	0	0.084797537	0.053874389	0	0	0	0	0	0	0
chr1:94360169-94363454	0	0	0	0	0	0.095039415	0	0	0	0	0	0	0	0	0	0	0	0	0	0	0	0	0	0	0	0	0	0	0	0	0	0	0	0	0	0	0	0	0	0	0	0	0	0	0	0	0	0	0
chr1:94360169-94367225	0	0	0	0	0	0.095039415	0	0	0	0	0	0	0	0	0	0	0	0	0	0	0.097543944	0	0	0	0.105372572	0	0	0	0.052442034	0	0	0	0	0	0	0	0	0	0.152395652	0	0	0	0	0	0	0	0	0	0
chr1:94360169-94370144	0	0	0	0	0	0	0	0	0	0	0	0	0	0	0	0	0	0	0	0	0	0	0	0	0	0	0	0	0.052442034	0	0	0	0	0	0	0	0	0	0	0	0	0	0	0	0	0	0	0	0
chr1:94643167-94649844	0	0	0	0	0	0	0	0	0	0	0	0	0	0	0	0	0	0	0	0	0	0	0	0	0	0	0	0	0	0	0	0	0	0	0	0	0	0	0	0	0	0	0	0	0	0	0	0	0
chr1:94667275-94697199	0	0.08527445	0	0	0	0	0	0	0	0	0	0	0	0.063713694	0	0	0	0	0.154634062	0	0	0	0	0	0	0	0	0	0	0	0	0	0	0	0	0	0	0	0	0	0	0	0	0	0	0	0	0	0
chr1:94685813-94697199	0	0	0.081030172	0	0	0	0	0	0	0	0	0	0	0	0	0	0	0.066485847	0	0	0	0	0	0	0	0.064755427	0	0	0	0	0	0	0	0	0	0	0	0	0.060958261	0	0	0.080811583	0	0	0	0	0	0	0
chr1:94921288-94933563	0	0	0	0	0	0	0	0	0	0	0	0	0	0	0	0	0	0	0	0	0	0	0	0	0	0	0	0	0	0	0	0	0	0	0	0	0	0	0	0	0	0	0	0	0	0	0	0	0
chr1:94924162-94946162	0	0	0.162060344	0.071233263	0	0	0.071387832	0	0	0	0.061500023	0	0	0	0	0	0	0	0	0	0	0	0	0	0	0	0	0	0	0	0	0	0	0	0	0	0	0	0.060958261	0	0	0	0	0	0	0	0	0	0
chr1:94924162-94948795	0	0	0	0.071233263	0	0	0	0	0.106288721	0.170057579	0	0	0.071017633	0	0	0	0	0	0	0	0	0	0	0.09432813	0	0	0	0	0	0	0	0	0	0	0	0	0	0	0	0.097991536	0	0	0	0	0	0	0	0	0
chr1:94924162-94956803	0	0	0.081030172	0	0	0	0	0	0	0.127543185	0	0	0	0	0	0	0	0	0	0	0	0	0	0	0	0	0	0	0	0	0	0	0	0	0	0	0	0	0	0	0	0	0	0	0	0	0	0	0
chr1:94953097-94956803	0	0	0.243090517	0	0.057218128	0.095039415	0	0.087536084	0	0	0	0.071731133	0	0	0	0	0.063045764	0.132971695	0	0	0	0	0	0.09432813	0	0.097133141	0	0	0.052442034	0.085867446	0	0	0	0	0	0	0	0	0	0	0	0	0	0	0	0	0	0	0
chr1:94953097-94972198	0	0	0	0	0	0	0	0	0	0	0	0	0	0	0	0	0	0	0	0	0	0	0	0	0	0	0	0	0	0	0	0	0	0	0	0	0	0	0	0	0	0	0	0	0	0	0	0	0
chr1:94964157-94965170	0	0.08527445	0	0	0.114436257	0	0	0.058357389	0	0.170057579	0	0	0.106526449	0.063713694	0	0	0	0.099728771	0.154634062	0	0	0	0	0.09432813	0.070248381	0.064755427	0	0	0	0.085867446	0	0	0	0.084053468	0	0	0	0	0	0	0	0	0	0	0	0	0	0	0
chr1:95603830-95616975	0	0	0	0	0	0	0.107081748	0	0	0	0	0	0.071017633	0	0	0	0	0	0	0	0	0	0	0	0	0	0	0	0	0	0	0	0	0	0	0	0	0	0	0	0	0	0	0	0	0	0	0	0
chr1:95603830-95639445	0	0	0.081030172	0	0	0	0	0	0	0	0	0	0	0	0	0	0	0	0	0	0	0	0	0	0	0	0	0	0	0	0	0	0.101334895	0	0	0	0	0	0.060958261	0	0	0	0	0	0	0	0	0	0
chr1:95609446-95616975	0	0.284248166	0	0	0.057218128	0.06335961	0.321245244	0	0	0	0	0	0	0.318568471	0	0.134449963	0	0	0.347926639	0	0.227602537	0.219459369	0	0	0	0.226643996	0.264817125	0.113395199	0.157326102	0	0	0	0	0	0	0	0	0	0.091437391	0	0	0.161623166	0	0	0	0.118815624	0.099815428	0	0.080111595
chr1:95609446-95639445	0	0	0	0	0.057218128	0.221758634	0.17846958	0	0	0	0	0	0	0.127427388	0	0	0.094568645	0.132971695	0	0	0.097543944	0.137162106	0	0	0	0	0.132408563	0	0.183547119	0.171734893	0	0	0	0	0	0	0	0	0.182874782	0.065327691	0	0.188560361	0	0	0	0.118815624	0	0	0
chr1:97235258-97236407	0	0	0	0	0	0	0	0	0	0.127543185	0	0	0	0	0	0	0	0.066485847	0	0	0	0	0	0	0	0.064755427	0	0	0	0	0	0	0	0	0	0	0	0	0	0	0	0	0	0	0	0	0	0	0
chr1:97235258-97250810	0	0	0.121545258	0.106849894	0	0	0.17846958	0	0	0.127543185	0	0.071731133	0.142035266	0	0.199621411	0	0	0.166214618	0	0	0	0.082297263	0	0	0.140496762	0	0	0	0.078663051	0	0	0	0	0	0	0.104304229	0	0	0.060958261	0	0	0	0	0	0	0	0	0	0
chr1:97981281-98015300	0	0	0.121545258	0	0	0.06335961	0	0	0	0.08502879	0	0	0	0	0	0	0	0	0	0	0	0	0	0	0.140496762	0.064755427	0	0	0	0	0	0	0.067556596	0	0	0	0	0	0	0	0	0	0	0	0	0	0	0	0
chr1:98144650-98165103	0	0	0	0	0	0	0	0	0	0	0	0	0	0	0	0	0	0	0	0	0.097543944	0	0.069384449	0	0.140496762	0	0	0	0	0	0	0	0	0	0	0	0	0	0	0	0.056531691	0	0	0	0	0	0.066543619	0	0
chr1:98144650-98187227	0	0	0	0	0	0	0	0	0	0	0	0	0	0	0	0	0	0	0	0	0	0	0	0	0	0	0	0	0	0	0	0	0	0	0	0	0	0	0	0	0	0	0	0	0	0	0.232902665	0	0
chr1:99156630-99167459	0	0	0	0	0	0.06335961	0	0	0	0.127543185	0	0	0.071017633	0	0	0	0	0	0	0	0.065029296	0	0	0.09432813	0.070248381	0	0	0	0	0	0	0	0	0	0	0	0	0	0	0	0	0	0	0	0	0	0	0	0
chr1:9931244-9938047	0	0	0	0	0.114436257	0.126719219	0	0.058357389	0.070859147	0	0	0	0	0.159284235	0	0	0.063045764	0	0	0	0	0	0	0.141492195	0	0	0	0	0	0	0	0	0.067556596	0	0	0	0	0	0	0	0	0	0	0	0	0	0	0	0
chr1:9991948-9994918	0	0.142124083	0.486181033	0.249316419	0.114436257	0.126719219	0.071387832	0.145893474	0.106288721	0.127543185	0.184500069	0.143462267	0.355088165	0.127427388	0	0.168062453	0	0.132971695	0	0	0.065029296	0.219459369	0.069384449	0	0.280993524	0.129510855	0.3530895	0.0566976	0.393315256	0.085867446	0	0.079724126	0.135113193	0.126080203	0	0.069536152	0	0	0.335270434	0.163319227	0.056531691	0.484869499	0	0.226557167	0.09955045	0.059407812	0	0	0.240334786
chr1:9991948-9995685	0	0	0.283605603	0.071233263	0.057218128	0	0.285551328	0.087536084	0	0	0.123000046	0	0.248561715	0	0	0	0.063045764	0.099728771	0.115975546	0	0	0.054864842	0	0.141492195	0.140496762	0	0	0.085046399	0.157326102	0.14311241	0.07990868	0	0	0	0	0	0	0	0.060958261	0	0	0.188560361	0	0.113278584	0	0	0	0	0
chr1:9991948-9996685	0	0	0.081030172	0	0	0	0	0	0	0	0	0	0	0	0	0	0	0	0	0	0	0	0	0	0	0	0	0	0	0	0	0	0	0	0	0	0	0	0	0	0	0	0	0	0	0	0	0	0
chr1:9995549-9996685	0	0	0	0	0	0	0	0	0	0	0	0	0	0	0	0	0	0	0	0	0	0	0	0	0	0	0	0	0	0	0	0	0	0	0	0	0	0	0	0	0	0	0	0	0	0	0	0	0
chr10:100374660-100380465	0	0	0	0	0	0	0	0	0	0	0	0	0	0	0	0	0	0	0	0	0	0	0	0	0	0	0	0	0	0	0	0	0.067556596	0	0	0	0	0	0	0	0	0	0	0	0	0	0	0	0
chr10:102019974-102021820	0	0	0	0	0	0	0	0	0	0	0	0	0	0	0	0	0	0	0	0	0.065029296	0	0.069384449	0	0	0	0	0	0	0	0	0	0	0	0	0	0	0	0.060958261	0	0	0.134685972	0	0	0	0	0	0	0
chr10:102675755-102685776	0	0.056849633	0.081030172	0	0	0	0	0	0	0.127543185	0	0	0.071017633	0	0	0	0.063045764	0.066485847	0.077317031	0	0	0	0	0	0.070248381	0	0.088272375	0.0566976	0.131105085	0	0	0	0	0	0	0	0	0	0	0	0	0	0	0	0	0.059407812	0	0	0
chr10:102675755-102690835	0	0	0	0	0	0	0	0.058357389	0	0	0	0	0	0	0	0	0	0	0	0	0	0.054864842	0	0	0	0	0	0	0	0	0	0	0	0	0	0	0	0	0	0	0	0	0	0	0	0	0	0	0
chr10:102678140-102685776	0	0	0	0	0	0	0	0	0	0.127543185	0	0	0	0	0	0	0	0	0	0	0.065029296	0	0	0	0	0	0	0	0	0	0	0	0	0	0	0	0	0	0	0.097991536	0	0	0	0	0	0	0	0	0
chr10:102678140-102706893	0	0	0	0	0	0	0	0	0	0.08502879	0	0	0.106526449	0	0	0	0	0	0	0	0	0	0	0	0	0	0	0	0	0	0	0	0	0	0	0	0	0	0	0	0	0	0	0	0	0	0	0	0
chr10:102683731-102685776	0.75716169	0.056849633	1.98523922	0	0	0.443517268	0.285551328	0.204250863	0.106288721	0	0.246000092	0.1075967	1.455861476	0.509709553	0.931566586	0.235287435	0.283705936	0.132971695	0.579877732	0.316994612	0.195087889	0.192026948	0.069384449	1.509250076	0	0.226643996	0.3530895	0.311836798	0.209768136	0.400714749	0.399543402	0.079724126	0.202669789	0	0	0.27814461	0	0	0.426707826	0.261310763	0.169595074	0.24243475	0	0	0	0.207927343	0.166359047	0.335065735	0.160223191
chr10:102683731-102690835	0	0	0.081030172	0	0	0	0	0	0	0	0	0.1075967	0.071017633	0	0	0	0	0	0	0	0	0	0	0	0	0.097133141	0	0	0	0	0	0	0.101334895	0	0	0	0	0	0	0	0	0	0	0	0	0	0	0.335065735	0
chr10:102683731-102698493	0	0	0	0	0	0	0	0	0	0	0	0	0	0	0	0	0	0	0	0	0	0.054864842	0	0	0	0	0	0	0	0	0	0	0	0	0	0	0	0	0	0	0	0	0	0	0	0	0	0	0
chr10:102683734-102685776	0	0.08527445	0.121545258	0.071233263	0	0.095039415	0	0	0	0.127543185	0	0	0.142035266	0	0	0	0	0.099728771	0	0	0	0	0	0.09432813	0.070248381	0	0.17654475	0	0.078663051	0.085867446	0	0	0	0	0	0	0	0	0.152395652	0	0	0	0	0	0	0.059407812	0	0	0
chr10:102697158-102703885	0	0	0.162060344	0	0	0	0	0	0	0	0.092250035	0	0	0.063713694	0	0	0	0	0	0	0	0.082297263	0	0.141492195	0.105372572	0	0	0	0	0	0	0	0	0	0	0.104304229	0	0	0	0	0.084797537	0.107748778	0	0	0	0.089111718	0	0	0
chr10:102697158-102710510	0	0	0	0	0	0	0.17846958	0	0	0	0.061500023	0	0	0	0	0	0	0	0	0	0	0	0	0	0	0	0	0.113395199	0	0	0	0	0	0	0	0	0	0	0.060958261	0	0	0	0	0	0	0	0	0	0
chr10:103190101-103239214	0	0	0.121545258	0	0	0	0	0	0	0	0	0	0	0	0	0	0	0	0	0	0	0	0	0	0	0	0	0.0566976	0	0	0	0	0	0	0	0	0	0	0	0	0	0	0	0	0	0	0	0	0
chr10:103281395-103285956	0	0	0	0	0	0	0	0	0	0	0	0	0	0	0	0	0	0	0	0	0	0	0	0	0	0	0	0	0	0	0	0	0	0	0	0	0	0	0	0	0	0	0	0	0	0	0	0	0
chr10:103281395-103298128	0	0	0	0	0	0	0	0.087536084	0	0	0	0	0	0	0	0	0	0	0	0	0	0	0	0	0	0.064755427	0	0	0	0	0	0	0	0	0	0.104304229	0	0	0	0	0	0	0	0	0	0	0	0	0
chr10:103344358-103345913	0	0	0	0	0	0.06335961	0	0	0	0	0	0	0	0	0	0	0	0	0	0	0	0.054864842	0	0	0	0	0	0	0	0	0	0	0	0	0	0	0	0	0	0	0	0	0	0	0	0	0	0	0
chr10:103384501-103436193	0	0.056849633	0	0	0.057218128	0.095039415	0.107081748	0	0	0	0	0.071731133	0	0	0	0	0.126091527	0.099728771	0	0	0	0	0.138768897	0	0	0	0	0.0566976	0	0	0	0	0	0	0	0	0	0	0	0	0	0.080811583	0	0	0	0	0	0	0
chr10:103427642-103436193	0	0.881169315	0.324120689	0.142466525	0.486354091	0.982073951	0.856653983	0.787824758	0.318866163	0.340115159	0.461250173	0.3227901	0.568141064	0.923848565	0.199621411	0.638637323	0.693503399	0.531886779	0.309268124	0	0.260117185	0.603513265	0.24284557	0.282984389	0.245869334	0.356154851	0.3530895	0.340185597	0.235989154	0.343469785	0.07990868	0.119586189	0.371561281	0	0	0.104304229	0	0	0.609582608	0.097991536	0.310924303	0.727304249	0.446424785	0.226557167	0.165917417	0.118815624	0.099815428	0	0.080111595
chr10:103432671-103436193	0.151432338	0.25582335	0.324120689	0	0.057218128	0.158399024	0.17846958	0	0.070859147	0	0.123000046	0	0.426105798	0.191141082	0	0.168062453	0.252183054	0.232700466	0.347926639	0	0.292631833	0.192026948	0.069384449	0.09432813	0	0	0.132408563	0.170092799	0.104884068	0.171734893	0.199771701	0	0.270226386	0	0	0.208608457	0	0	0.060958261	0	0.113063383	0.134685972	0	0.169917875	0	0.118815624	0	0	0
chr10:103547120-103570071	0	0	0	0	0	0	0	0	0	0.08502879	0	0	0	0	0	0	0	0	0	0	0	0	0	0	0	0	0	0	0	0	0	0	0	0	0	0	0	0	0	0	0	0	0	0	0	0	0	0	0
chr10:103552595-103560157	0	0	0	0.071233263	0	0	0	0	0	0	0	0	0	0	0	0	0	0	0	0	0	0	0	0	0	0	0	0	0	0	0	0	0	0	0	0	0	0	0	0	0	0	0	0	0	0	0	0	0
chr10:103552595-103567658	0	0	0	0	0	0.095039415	0	0.116714779	0	0	0	0	0	0	0	0	0	0	0.077317031	0	0	0	0.069384449	0	0	0	0	0.0566976	0	0	0	0	0.067556596	0	0	0	0	0	0	0.097991536	0	0	0	0	0	0.059407812	0	0	0
chr10:103552595-103570071	0.50477446	0.227398533	0.162060344	0.106849894	0.114436257	0.06335961	0.249857412	0.175072168	0	0.297600764	0.153750058	0	0.284070532	0.254854776	0.465783293	0.067224981	0.252183054	0	0.42524367	0.158497306	0.130058592	0.054864842	0.104076673	0.09432813	0.175620953	0.161888569	0.132408563	0.0566976	0.157326102	0.200357375	0.239726041	0.079724126	0.202669789	0	0	0.069536152	0	0	0.060958261	0.065327691	0.141329229	0.080811583	0	0.113278584	0	0	0	0	0
chr10:103552595-103573363	0.100954892	0.056849633	0.121545258	0	0.114436257	0.06335961	0.071387832	0	0	0.08502879	0	0	0.071017633	0.127427388	0	0	0	0	0	0.158497306	0	0.054864842	0	0	0	0.064755427	0	0.0566976	0.104884068	0	0.119863021	0	0.067556596	0	0	0	0	0	0.121916522	0	0	0	0	0	0	0	0	0	0
chr10:103557736-103560157	0	0	0	0	0	0	0	0	0	0	0	0	0	0	0	0	0	0	0	0	0	0	0	0	0	0	0	0	0	0	0	0	0	0	0	0	0	0	0	0	0	0	0	0	0	0	0	0	0
chr10:103557736-103567658	0	0	0	0	0	0	0	0	0	0	0	0	0	0	0	0	0	0	0	0	0	0	0	0	0.070248381	0	0	0	0	0	0	0	0	0	0	0	0	0	0	0	0	0	0	0	0	0	0	0	0
chr10:103557736-103570071	0	0	0.162060344	0	0	0	0	0	0	0.08502879	0	0	0	0	0	0	0	0.066485847	0	0	0	0	0	0	0.070248381	0	0	0	0	0.085867446	0	0	0	0	0	0	0	0	0.091437391	0	0	0	0	0	0	0	0	0	0
chr10:103557736-103573363	0	0	0	0	0	0	0.142775664	0	0	0.170057579	0	0	0.142035266	0	0	0	0	0	0	0	0.065029296	0.054864842	0	0	0	0	0	0	0.078663051	0	0	0	0	0	0	0	0	0	0	0.065327691	0	0.080811583	0	0.113278584	0	0.059407812	0	0	0.080111595
chr10:103558598-103560157	0	0	0.081030172	0	0	0	0	0	0	0	0	0	0	0.063713694	0	0	0	0	0	0	0	0	0	0	0.105372572	0	0	0	0	0	0	0	0	0	0	0	0	0	0	0	0	0.053874389	0	0	0	0	0	0	0
chr10:103558598-103567658	0	0.113699266	0	0	0	0	0.071387832	0	0	0	0	0	0	0	0	0	0	0	0	0	0	0	0	0	0	0	0	0.085046399	0	0	0	0	0	0	0	0	0	0	0.060958261	0	0	0	0	0	0	0	0	0	0
chr10:103558598-103573363	0	0	0	0	0	0.06335961	0	0.058357389	0	0	0	0	0	0	0	0	0	0	0	0	0	0	0	0	0	0	0	0	0	0	0	0	0	0	0	0	0	0	0.060958261	0	0	0	0	0	0	0	0	0	0
chr10:103559998-103570071	0	0	0	0	0	0	0	0	0	0	0	0	0	0	0	0	0	0	0	0	0	0	0	0	0	0	0	0	0	0	0	0	0	0	0	0	0	0	0	0	0	0	0	0	0	0	0	0	0
chr10:103565801-103567658	0	0	0	0	0	0	0	0.087536084	0	0	0	0	0.106526449	0	0.199621411	0	0	0	0	0	0	0	0	0	0	0.097133141	0	0	0	0	0	0	0	0	0	0	0	0	0	0	0	0	0	0	0	0	0	0	0
chr10:103649168-103717489	0	0	0	0	0	0	0	0	0	0	0	0	0	0	0	0	0	0	0	0	0	0.054864842	0	0	0	0	0	0	0	0	0	0	0	0	0	0	0	0	0	0	0	0	0	0	0	0	0.099815428	0	0
chr10:103699619-103717489	0	0.056849633	0.121545258	0	0	0	0	0	0	0.425143948	0	0.071731133	0.071017633	0	0	0	0	0.066485847	0.193292577	0	0	0	0	0	0.105372572	0	0	0	0.052442034	0	0	0	0	0	0	0	0	0.849561371	0.060958261	0	0	0.080811583	0	0	0	0	0	0	0
chr10:103734968-103755112	0	0	0	0	0	0	0	0	0	0	0	0	0	0	0	0	0	0	0	0	0	0	0	0	0	0	0	0	0	0	0	0	0	0	0	0	0	0	0	0	0	0	0	0	0	0	0	0	0
chr10:103783233-103785005	0	0	0	0	0	0	0	0	0	0	0	0	0	0	0	0	0	0	0	0	0	0	0	0	0	0	0	0	0	0	0	0	0	0	0	0	0	0	0	0	0	0	0	0	0	0.089111718	0	0	0
chr10:103783233-103789502	0	0	0	0	0	0	0	0	0	0	0	0	0	0	0.133080941	0	0	0	0	0	0	0	0	0	0	0	0	0	0	0	0	0	0	0	0	0	0	0	0	0	0	0	0	0	0	0	0	0	0
chr10:103783233-103793096	0	0	0	0	0	0	0	0	0	0	0	0	0	0	0	0	0	0.066485847	0	0	0	0	0	0	0	0	0	0	0	0	0	0	0	0	0	0	0	0	0	0	0	0	0	0	0	0	0	0	0
chr10:103783233-103799882	0	0.08527445	0	0	0	0	0	0	0	0	0	0	0	0	0	0	0	0	0	0	0	0	0	0	0	0.064755427	0	0	0	0	0	0	0	0	0	0	0	0	0	0	0	0	0	0	0	0	0	0	0
chr10:103902801-103904847	0	0	0	0	0	0	0	0	0	0	0	0	0	0	0	0	0	0	0	0	0	0	0	0	0	0	0	0	0	0	0	0	0	0	0	0	0	0	0	0	0	0	0	0	0	0	0	0	0
chr10:103916775-103917971	0	0	0	0	0	0	0	0	0	0	0	0	0.071017633	0	0	0	0.094568645	0.099728771	0	0	0	0.054864842	0	0	0	0	0.088272375	0	0	0	0	0	0	0	0	0	0	0	0	0	0	0	0	0	0	0	0	0	0.080111595
chr10:104018685-104019873	0	0	0	0	0	0	0	0	0	0	0	0	0	0	0	0	0	0	0	0	0	0.054864842	0	0	0	0	0	0	0	0	0	0	0	0	0	0	0	0	0	0	0	0	0	0	0	0	0	0	0
chr10:104117795-104119192	0	0	0	0.071233263	0	0	0.071387832	0	0	0	0	0	0	0	0	0	0	0	0	0	0	0.054864842	0	0	0	0	0	0	0	0.057244964	0.159817361	0	0	0	0	0	0	0	0	0	0	0	0	0	0	0.059407812	0	0	0
chr10:104445572-104465246	0	0	0	0	0	0	0	0	0	0	0	0	0.142035266	0	0	0	0	0	0	0	0	0	0	0	0	0	0	0	0	0	0	0	0	0	0	0	0	0	0	0	0	0	0	0	0	0	0	0	0
chr10:104632204-104632990	0	0	0	0	0	0	0	0	0	0	0	0	0	0	0	0	0	0	0	0	0	0.109729684	0	0	0	0	0	0	0	0	0	0	0	0	0	0	0	0	0	0	0	0	0	0	0	0	0	0	0
chr10:104632204-104634418	0	0	0.243090517	0.071233263	0.085827193	0.126719219	0	0	0.106288721	0.127543185	0	0	0.106526449	0	0	0	0.063045764	0.132971695	0	0	0.065029296	0	0	0.141492195	0.070248381	0	0	0	0	0	0	0	0.067556596	0	0	0	0	0	0.060958261	0	0	0	0	0	0	0	0	0	0
chr10:104636710-104650435	0	0.08527445	0.202575431	0.071233263	0	0	0	0	0	0	0	0	0.071017633	0	0	0	0	0	0.115975546	0	0	0	0	0	0.070248381	0	0	0	0	0	0	0	0	0	0	0	0	0	0.060958261	0	0	0	0	0.113278584	0	0	0	0	0
chr10:104851320-104854212	0	0	0	0	0.085827193	0	0	0	0	0	0	0	0	0	0	0	0	0	0	0	0	0	0	0	0	0	0	0	0.052442034	0	0	0	0	0	0	0	0	0	0	0	0	0	0	0	0	0	0	0	0
chr10:104851320-104855737	0	0	0	0	0	0	0	0	0	0	0	0	0	0	0	0	0	0	0	0	0	0.054864842	0	0	0	0	0	0	0	0	0	0	0	0	0	0	0	0	0	0	0	0	0	0	0	0	0	0	0
chr10:104853728-104854212	0	0	0	0	0	0	0	0	0	0	0	0	0	0	0	0	0	0	0	0	0	0	0	0	0	0	0	0	0	0	0	0	0	0	0	0	0	0	0	0	0	0	0	0	0	0	0	0	0
chr10:104871501-104934739	0	0	0	0	0	0	0	0	0	0.08502879	0	0	0	0	0	0	0	0	0	0	0	0	0	0	0	0	0	0	0	0	0	0	0	0	0	0	0	0	0	0	0	0	0	0	0	0	0	0	0
chr10:104896005-104934739	0	0	0	0	0	0	0	0	0	0	0	0	0	0	0	0	0	0	0	0	0	0	0	0	0	0	0	0	0.078663051	0	0	0	0	0	0	0	0	0	0	0	0	0	0	0	0	0	0	0	0
chr10:104899162-104941085	0	0	0	0	0	0	0	0	0	0	0	0	0	0	0	0	0	0	0	0	0	0	0	0	0	0	0	0	0	0	0	0	0	0	0	0	0	0	0	0	0	0	0	0	0	0.059407812	0	0	0
chr10:105106994-105108756	0	0	0	0	0	0.095039415	0	0	0	0	0	0.071731133	0	0	0	0	0	0.066485847	0	0	0	0	0	0	0	0	0	0.0566976	0	0	0	0	0	0	0	0	0	0	0	0	0	0	0	0	0	0	0	0	0
chr10:105197771-105198565	0.100954892	0.1705489	0.162060344	0.142466525	0	0.221758634	0.142775664	0.087536084	0.141718295	0.297600764	0.092250035	0	0.213052899	0	0.199621411	0	0.063045764	0.066485847	0.154634062	0	0.195087889	0.164594527	0.173461121	0.235820324	0.175620953	0.226643996	0.220680938	0.0566976	0.157326102	0.085867446	0.07990868	0	0.202669789	0	0	0.173840381	0	0	0.121916522	0.163319227	0	0.080811583	0	0.226557167	0	0.178223437	0.232902665	0	0.120167393
chr10:105199502-105200607	0	0.1705489	0	0	0.085827193	0	0	0.058357389	0	0	0	0	0	0.127427388	0	0.067224981	0	0	0.115975546	0	0.130058592	0.054864842	0.069384449	0.09432813	0	0	0	0	0.078663051	0	0	0	0	0	0	0	0	0	0	0	0	0.080811583	0	0	0	0	0	0	0
chr10:105382226-105420872	0	0.25582335	0.850816808	0.106849894	0.143045321	0.380157658	0.285551328	0.175072168	0.106288721	0.382629554	0.061500023	0.143462267	0.639158697	0.159284235	0.133080941	0.302512416	0.378274581	0.299186313	0.231951093	0	0.227602537	0.548648422	0.312230019	0.377312519	0.210745143	0.161888569	0.17654475	0.170092799	0.104884068	0.200357375	0	0	0.304004684	0.210133671	0	0.069536152	0	0.637171029	0.121916522	0	0.141329229	0.215497555	0	0.169917875	0	0.38615078	0	0	0
chr10:105767934-105770666	0	0	0.081030172	0	0	0	0	0	0	0	0	0	0.142035266	0	0	0	0	0	0	0	0	0	0	0	0	0	0	0	0	0	0	0	0	0	0	0	0	0	0	0	0	0	0	0	0	0	0	0	0
chr10:105767934-105778666	0.403819568	0.056849633	0.324120689	0.463016207	0	0.095039415	0.214163496	0.175072168	0	0.807773502	0.276750104	0	0.781193963	0.254854776	0.665404704	0.268899925	0.189137291	0	0.42524367	0.396243265	0	0.054864842	0.069384449	0.848953168	0.737608001	0.129510855	0.397225688	0.113395199	0.209768136	0.114489928	0.159817361	0.159448252	0	0	0.51708915	0	0	0	0.121916522	0.097991536	0.056531691	0.188560361	0	0	0	0.059407812	0	0	0.080111595
chr10:105777917-105778666	0	0	0	0	0	0	0	0	0	0	0	0	0.142035266	0	0	0	0	0	0	0	0	0	0	0	0	0	0	0	0	0	0	0	0	0	0	0	0	0	0	0	0	0.053874389	0	0	0	0	0	0	0
chr10:105891088-105924058	0	0	0.121545258	0	0	0	0	0	0	0	0	0	0	0	0	0	0	0	0	0	0	0	0	0.09432813	0	0	0	0	0	0	0	0	0	0	0	0	0	0	0	0	0	0	0	0	0	0	0	0	0
chr10:1102287-1118233	0	0	0	0	0	0	0	0.058357389	0	0	0	0	0	0	0	0	0.063045764	0	0	0	0.065029296	0	0	0	0	0	0	0	0.078663051	0	0	0.119586189	0	0	0	0	0	0	0	0.065327691	0	0	0	0	0	0	0	0	0
chr10:1118055-1126416	0	0	0	0	0	0	0	0	0	0	0	0	0	0	0	0	0	0	0	0	0	0	0	0	0	0	0	0	0	0	0	0	0	0	0	0	0	0	0	0	0	0	0	0	0	0	0.066543619	0	0
chr10:1118055-1142186	0	0	0	0	0.114436257	0	0	0.058357389	0	0.212571974	0	0	0	0	0	0	0	0	0	0	0	0	0	0	0	0	0	0	0	0	0	0	0	0	0	0	0	0	0	0	0	0	0	0	0	0	0	0	0
chr10:1118055-1151207	0	0	0	0	0	0	0	0	0	0	0	0	0	0	0	0	0	0	0	0	0	0	0	0	0	0	0	0	0	0	0	0	0	0	0	0.069536152	0	0	0	0	0	0	0	0	0	0	0	0	0
chr10:111883774-111886261	0	0	0	0	0	0	0	0	0	0	0	0	0	0	0	0	0	0	0	0	0	0	0	0	0	0	0	0	0	0.057244964	0	0	0.067556596	0	0	0	0	0	0	0	0	0	0	0	0	0	0	0	0
chr10:111883774-111890244	0	0.08527445	0.243090517	0	0.085827193	0	0	0.175072168	0.070859147	0	0.061500023	0	0.248561715	0.095570541	0	0.134449963	0	0	0	0	0	0.24689179	0	0.282984389	0.070248381	0	0.132408563	0.0566976	0.052442034	0.085867446	0	0	0	0	0	0	0	0	0.091437391	0	0.084797537	0.24243475	0	0	0	0	0	0	0
chr10:111883774-111892158	0	0	0	0	0	0	0.071387832	0	0	0	0	0	0	0	0	0	0	0	0	0.158497306	0	0	0	0	0	0	0	0	0	0	0	0	0	0	0	0	0	0	0	0	0	0	0	0	0	0	0	0	0
chr10:112057346-112057486	0	0	0	0	0	0	0	0	0.070859147	0	0	0	0	0	0	0	0	0	0	0	0	0	0	0	0	0	0	0	0	0	0	0	0	0	0	0	0	0	0	0	0	0	0	0	0.066366967	0	0	0	0
chr10:112356155-112358048	0.151432338	0.284248166	0.364635775	0.391782944	0.200263449	0.253438439	0.214163496	0.204250863	0.070859147	0.510172738	0.153750058	0.286924533	0.461614614	0.350425318	0.332702352	0.201674944	0.126091527	0.199457542	0.966462887	0.396243265	0.097543944	0.219459369	0.104076673	0.282984389	0.316117715	0.161888569	0	0.113395199	0.367094239	0.171734893	0	0.199310315	0.371561281	0.168106937	0	0	0	0	0.365749565	0.42462999	0.056531691	0.296309138	0	0.113278584	0.066366967	0	0	0	0.160223191
chr10:1123846-1151207	0	0	0.081030172	0	0	0	0	0	0	0	0	0	0	0	0	0	0	0	0	0	0	0	0	0	0	0	0	0	0	0	0	0	0	0	0	0	0	0	0	0	0	0	0	0	0	0	0	0	0
chr10:1125950-1126416	0	0	0	0	0	0	0	0	0	0	0	0	0	0	0	0	0	0	0	0	0	0	0	0	0	0	0	0	0	0	0	0	0	0	0	0	0	0	0	0	0	0	0	0	0	0	0	0	0
chr10:112635723-112642855	0	0	0	0	0	0	0	0	0	0	0	0	0	0	0	0	0	0	0.077317031	0	0	0	0	0	0	0	0	0	0	0	0	0	0	0	0	0	0	0	0	0	0	0.053874389	0	0	0	0	0	0	0
chr10:112635723-112650428	0	0	0.162060344	0	0	0	0	0	0	0	0	0	0	0	0	0	0	0	0.077317031	0	0	0	0	0	0	0	0	0	0	0	0	0	0	0	0	0	0	0	0	0	0	0	0	0	0	0	0	0	0.080111595
chr10:112640990-112647644	0	0.056849633	0.081030172	0.071233263	0.085827193	0.095039415	0.071387832	0	0	0	0.061500023	0	0.071017633	0	0	0	0	0.132971695	0	0	0	0.082297263	0	0	0	0	0	0.0566976	0.131105085	0.057244964	0	0	0.067556596	0	0.775633725	0	0	0	0	0	0	0.161623166	0	0	0	0	0	0	0.120167393
chr10:112640990-112650428	0	0.142124083	0.324120689	0	0.171654385	0.095039415	0.142775664	0	0	0.255086369	0.123000046	0.071731133	0.248561715	0	0.199621411	0	0.094568645	0.066485847	0	0.158497306	0.097543944	0	0.069384449	0.141492195	0.070248381	0.161888569	0.088272375	0.085046399	0	0.057244964	0	0	0.067556596	0	0	0	0	0	0.091437391	0	0	0.053874389	0	0	0	0.118815624	0	0	0.120167393
chr10:112640990-112658101	0	0	0	0	0	0	0	0	0	0	0	0	0	0	0	0	0	0	0	0	0	0	0	0	0	0	0	0	0	0	0	0	0	0	0	0	0	0	0	0	0	0	0	0	0	0	0	0	0
chr10:112641032-112650428	0	0	0	0.071233263	0	0	0	0	0	0	0	0	0	0	0	0	0	0	0	0	0	0	0	0	0	0	0	0	0	0	0	0	0	0	0	0	0	0	0	0	0	0	0	0	0	0	0	0	0
chr10:112645010-112650428	0	0	0.364635775	0.178083156	0	0	0	0	0	0.382629554	0.123000046	0.1075967	0.106526449	0.063713694	0	0	0	0	0.077317031	0.158497306	0.097543944	0	0.069384449	0	0.105372572	0	0	0.085046399	0	0.171734893	0.119863021	0	0	0	0	0	0	0	0	0	0	0	0	0	0	0	0	0	0
chr10:112653848-112657896	0	0	0	0	0	0	0	0	0	0	0	0	0	0	0	0	0	0	0	0	0	0	0	0	0	0	0	0	0	0	0	0	0	0	0	0	0	0	0	0	0	0	0	0	0	0	0	0	0
chr10:112653848-112658101	0	0	0	0	0	0	0	0	0	0	0	0	0	0	0	0	0	0	0	0	0	0	0	0	0	0	0	0.085046399	0	0	0	0	0	0	0	0	0	0	0	0	0	0.080811583	0	0	0	0	0	0	0
chr10:112711365-112724819	0	0	0.121545258	0	0	0	0.071387832	0	0	0.08502879	0	0	0	0	0	0	0	0	0	0	0	0	0	0.09432813	0	0	0	0	0	0	0	0	0	0	0	0	0	0	0	0	0	0.053874389	0	0	0	0	0	0	0
chr10:112711365-112745523	0	0	0	0	0	0	0	0.058357389	0	0	0	0	0	0	0	0	0	0	0	0	0	0	0	0	0	0	0	0	0	0	0	0	0	0	0	0	0	0	0	0	0	0	0	0	0	0	0	0	0
chr10:112723882-112745523	0.454297014	0.511646699	0.486181033	0.142466525	0.286090642	0.380157658	0.571102655	0.408501726	0.318866163	0.892802292	0.307500115	0.1075967	0.923229229	0.445995859	0.465783293	0.571412341	0.441320345	0.36567216	0.463902186	0.871735183	0.520234369	0.329189053	0.312230019	0.660296908	0.66735962	0.550421134	0.750315188	0.396883197	0.314652205	0.257602339	0	0.159448252	0.371561281	0	0	0.208608457	0	0	0.365749565	0.130655381	0.19786092	0.404057916	0.89284957	0	0	0.207927343	0	0	0
chr10:1130342-1132297	0	0.113699266	0	0	0	0	0.17846958	0	0	0	0	0	0	0.095570541	0	0	0	0	0.231951093	0	0.16257324	0.082297263	0	0	0	0.161888569	0	0	0.078663051	0	0	0	0	0	0	0	0	0	0	0	0	0.053874389	0	0	0	0	0	0	0
chr10:1130342-1142186	0	0	0	0.142466525	0	0	0	0	0.070859147	0	0	0	0	0.063713694	0	0	0	0	0.077317031	0	0	0	0	0	0	0	0	0	0	0.057244964	0	0	0	0	0	0	0	0	0.060958261	0	0	0	0	0	0	0	0	0	0
chr10:1130342-1151207	0	0	0.081030172	0	0	0	0.107081748	0	0	0	0	0	0	0	0	0	0	0	0	0	0	0.054864842	0	0	0	0	0	0	0	0	0	0	0	0	0	0	0	0	0	0	0	0	0	0	0	0	0	0	0
chr10:114220282-114224416	0	0	0	0	0	0	0	0	0	0	0	0	0	0	0	0	0	0	0	0	0	0.054864842	0	0	0.105372572	0	0	0	0	0	0	0	0	0	0	0	0	0	0	0	0	0	0	0	0	0	0	0	0
chr10:114286845-114298089	0	0	0.283605603	0.142466525	0	0	0	0	0	0.170057579	0	0	0.177544082	0	0	0	0	0	0	0	0.065029296	0.082297263	0.104076673	0.09432813	0	0	0.132408563	0.085046399	0	0	0	0	0	0	0	0	0	0	0.091437391	0	0	0	0	0	0	0	0	0	0
chr10:114286845-114428757	0	0	0	0	0	0	0	0	0	0	0	0	0	0	0	0	0	0	0	0	0	0	0	0	0	0	0	0	0	0	0	0	0	0	0	0	0	0	0	0	0	0	0	0	0	0	0	0	0
chr10:114648493-114665972	0	0	0	0	0	0	0	0	0	0	0.092250035	0	0	0	0	0	0	0	0	0	0	0.054864842	0	0	0	0	0	0	0	0	0	0	0	0	0	0	0	0	0	0	0	0	0	0	0	0	0	0	0
chr10:1149538-1151207	0	0	0	0	0	0	0	0	0	0	0	0	0	0	0	0	0	0	0	0	0	0	0	0	0	0.064755427	0	0	0	0	0	0	0	0	0	0	0	0	0	0	0	0	0	0	0	0.059407812	0	0	0
chr10:11523768-11527910	0	0	0	0	0	0	0.071387832	0	0	0	0	0	0	0	0	0.100837472	0	0	0	0	0.065029296	0	0	0	0	0	0.088272375	0	0	0	0	0	0.067556596	0	0	0	0	0	0	0	0	0.053874389	0	0	0	0	0	0	0
chr10:11523768-11569566	0	0	0	0	0	0	0	0	0	0	0	0	0	0	0	0	0	0	0.115975546	0	0	0	0	0	0	0	0	0	0	0	0	0	0	0	0	0	0	0	0	0	0	0	0	0	0	0	0	0	0
chr10:11551593-11569566	0	0	0	0.071233263	0	0	0	0	0	0.08502879	0	0	0	0	0	0	0	0	0	0	0	0.054864842	0	0	0	0	0	0	0	0	0	0	0.067556596	0	0	0	0	0	0.060958261	0	0	0.107748778	0	0	0	0	0	0	0
chr10:115636279-115644139	0	0	0.162060344	0	0	0.06335961	0	0	0	0.08502879	0	0	0	0.063713694	0	0	0	0	0	0	0	0	0	0.141492195	0	0	0	0.0566976	0	0.114489928	0	0	0	0	0	0	0	0	0	0	0	0.215497555	0	0	0	0	0.099815428	0	0.120167393
chr10:115636279-115668282	0	0	0	0	0	0	0	0	0	0	0	0	0	0	0	0	0	0	0	0	0	0	0	0	0	0	0	0	0	0.057244964	0	0	0	0	0	0	0	0	0	0	0	0	0	0	0	0	0	0	0
chr10:115657868-115668282	0	0	0	0	0	0	0	0	0	0	0	0	0	0	0	0	0	0	0	0	0	0	0	0	0	0.064755427	0	0	0	0	0	0	0	0	0	0	0	0	0	0	0	0	0	0	0	0	0	0	0
chr10:115917312-115923088	0	0	0	0	0	0	0	0	0	0	0	0	0	0	0	0	0.094568645	0	0	0	0	0	0	0	0	0	0	0.0566976	0	0	0	0	0	0	0	0	0	0	0	0	0	0.053874389	0	0	0	0	0	0	0
chr10:115973104-115982462	0	0	0	0	0	0	0	0	0	0	0	0	0	0	0	0	0	0	0	0	0	0	0	0	0	0	0	0	0	0	0	0	0	0	0	0	0	0	0	0	0	0	0	0	0	0	0	0	0
chr10:115996868-116013484	0	0	0	0	0	0	0	0	0	0	0	0	0	0	0	0	0	0	0	0	0	0	0	0	0	0	0	0	0	0	0	0	0	0	0	0.173840381	0	0	0	0	0	0.053874389	0	0	0	0	0	0	0
chr10:116247716-116251637	0	0	0	0	0	0	0	0.058357389	0	0	0	0	0.071017633	0	0	0	0	0	0	0	0	0	0	0.141492195	0	0	0	0	0	0	0	0	0	0	0	0	0	0	0	0	0	0	0	0	0	0	0	0	0
chr10:11639629-11643979	0	0	0	0	0	0	0	0	0	0	0	0	0	0	0	0	0	0	0	0	0	0	0	0	0	0	0	0	0	0	0	0	0	0	0	0	0	0	0	0	0	0	0	0	0	0	0	0	0
chr10:116590610-116596005	0	0	0	0	0	0	0	0	0	0	0	0	0	0	0	0	0	0	0	0	0	0	0	0	0	0	0	0	0	0	0	0	0	0	0	0	0	0	0	0	0	0	0	0	0	0	0	0	0
chr10:116590610-116608496	0.201909784	0	0.162060344	0.142466525	0	0	0	0	0	0.127543185	0	0	0	0	0	0	0	0	0.193292577	0	0.065029296	0	0	0.188656259	0.105372572	0	0	0.085046399	0	0	0	0	0	0	0	0	0	0	0	0	0	0	0	0	0	0	0	0	0
chr10:116603499-116608496	0	0	0.081030172	0	0	0	0.107081748	0	0	0	0	0	0	0.063713694	0	0	0	0	0	0	0	0	0	0	0	0	0	0	0	0	0.119863021	0	0	0	0	0	0	0	0	0	0	0	0	0	0	0	0	0	0
chr10:116710852-116734144	0	0	0	0	0	0	0	0	0	0	0	0	0	0	0	0	0	0	0	0	0	0	0	0	0	0	0	0	0	0	0	0	0	0	0	0	0	0	0	0	0	0	0	0	0	0.059407812	0	0	0
chr10:116719484-116734144	0	0	0.162060344	0	0	0	0	0	0	0	0	0	0.071017633	0	0	0	0	0.066485847	0	0	0.065029296	0	0	0	0.105372572	0	0	0	0	0	0	0	0	0	0	0	0	0	0	0	0.056531691	0.080811583	0	0	0	0	0	0	0
chr10:116730126-116734144	0	0	0.081030172	0	0.057218128	0	0	0	0	0.212571974	0.092250035	0	0	0	0	0.067224981	0.063045764	0.066485847	0	0	0	0.082297263	0	0	0	0	0	0.085046399	0.104884068	0	0	0	0.067556596	0	0	0	0	0	0.060958261	0.097991536	0	0.107748778	0	0	0	0	0.066543619	0	0
chr10:116879948-116889297	1.665755717	0.682195599	2.471420253	0.356166313	0.228872514	0.443517268	0.678184403	0.233429558	0.141718295	2.80595006	0.492000185	0.071731133	1.704423191	0.159284235	1.197728468	0.436962379	0.409797463	0.332429237	1.159755465	0.871735183	0.520234369	1.371621056	0.48569114	0.613132843	1.194222478	0.194266282	0.441361875	0.425231997	0.550641358	0.372092267	1.038812845	0	0.304004684	0	0	0.069536152	0	0	0.121916522	0	0.508785223	0.053874389	0	0.226557167	0.09955045	0.118815624	0.066543619	0	0
chr10:116879948-116919975	0	0	0.081030172	0	0	0	0	0	0	0	0	0	0.071017633	0	0	0	0	0	0	0	0	0	0	0	0	0	0	0	0	0	0	0	0	0	0	0	0	0	0	0	0	0	0	0	0	0	0	0	0
chr10:116879948-116925405	0	0.08527445	0.324120689	0.142466525	0.057218128	0	0.107081748	0	0.070859147	0.340115159	0.061500023	0	0.177544082	0	0	0	0	0.066485847	0.077317031	0	0	0.219459369	0.138768897	0.235820324	0.070248381	0.129510855	0	0.141743999	0.104884068	0	0.119863021	0	0	0	0	0	0	0	0	0	0	0.080811583	0	0.226557167	0	0	0	0	0
chr10:116879948-116931050	0	0.341097799	0.52669612	0.178083156	0	0.158399024	0.142775664	0.087536084	0	0.680230317	0.061500023	0	0.319579348	0.222997929	0	0.134449963	0.283705936	0	0	0.237745959	0.292631833	0.411486317	0.173461121	0	0.316117715	0.097133141	0.308953313	0.198441598	0.131105085	0.200357375	0.119863021	0	0	0	0	0	0	0	0.152395652	0	0.113063383	0.188560361	0	0	0	0	0	0	0
chr10:116879948-116933204	0.100954892	0.08527445	0	0	0	0	0	0	0	0	0	0	0	0	0	0	0	0	0	0	0	0	0	0	0	0	0	0	0	0	0	0	0	0	0	0	0	0	0	0	0	0	0	0	0	0	0	0	0
chr10:116879948-116975638	0.100954892	0.056849633	0	0	0.057218128	0	0	0	0	0	0	0	0	0.063713694	0	0	0	0	0	0	0	0	0	0.09432813	0	0	0	0	0	0	0	0	0	0	0	0	0	0	0	0	0	0	0	0	0	0	0	0	0
chr10:116879948-117001514	0	0.056849633	0	0	0.057218128	0	0	0	0	0.08502879	0	0	0	0	0.133080941	0	0	0	0.193292577	0	0	0	0	0	0.140496762	0	0	0.0566976	0	0.057244964	0	0	0	0	0	0	0	0	0	0	0	0	0	0	0	0	0	0	0
chr10:116975454-117045907	0	0	0	0	0	0	0	0	0	0.08502879	0	0	0	0	0	0	0	0	0	0	0	0.109729684	0	0	0	0	0	0.085046399	0	0	0	0	0	0	0	0	0	0	0	0	0	0	0	0	0	0	0	0	0
chr10:116975454-117075246	0	0	0	0	0	0	0.107081748	0	0	0	0	0	0	0	0	0	0	0	0	0	0	0	0	0	0	0	0	0	0	0	0	0	0	0	0	0	0	0	0	0	0	0	0	0	0	0	0	0	0.080111595
chr10:116975454-117093929	0	0.08527445	0	0	0	0	0	0	0	0	0	0	0	0	0	0	0	0	0	0	0	0	0	0	0.070248381	0	0	0	0	0	0	0	0	0	0	0	0	0	0	0	0.056531691	0	0	0	0	0	0	0	0
chr10:117059543-117093929	0	0	0	0.142466525	0	0	0	0	0	0	0	0	0.071017633	0	0	0	0	0	0	0	0	0	0	0	0	0	0	0	0	0	0	0	0	0	0	0	0	0	0	0	0	0	0	0	0	0	0	0	0
chr10:117185759-117228839	0	0	0	0	0.057218128	0	0.071387832	0	0	0	0	0	0	0.159284235	0	0.100837472	0	0	0	0	0	0.054864842	0	0	0.175620953	0	0	0	0	0	0	0	0	0	0	0	0	0	0	0	0.056531691	0	0	0	0	0	0	0	0
chr10:117221450-117228839	0.151432338	0	1.25596767	0.213699788	0	0.06335961	0.285551328	0	0	0.892802292	0.215250081	0	0.532632247	0.191141082	0	0.100837472	0.157614409	0.066485847	0	0	0.227602537	0.24689179	0.173461121	0.235820324	0.597111239	0	0.17654475	0.340185597	0.183547119	0.057244964	0.119863021	0	0.067556596	0	0	0	0	0	0	0	0.141329229	0	0	0	0	0	0	0	0
chr10:117221450-117278834	0	0	0	0	0	0	0	0	0	0	0	0	0	0	0	0	0	0	0	0	0	0.054864842	0	0	0	0	0	0	0	0	0	0	0	0	0	0	0	0	0	0	0	0	0	0	0	0	0	0	0
chr10:117221450-117309046	0	0	0	0	0	0	0	0	0	0	0	0	0	0	0.199621411	0	0	0	0	0	0	0	0	0	0	0	0	0	0	0	0	0	0	0	0	0	0	0	0	0	0	0	0	0	0	0	0	0	0
chr10:117221484-117228839	0	0	0	0	0	0	0	0	0	0	0	0	0	0	0	0	0	0	0	0	0	0	0	0	0	0	0	0	0	0	0	0	0	0	0	0	0	0	0	0	0	0	0	0	0	0	0	0	0
chr10:117849251-117856275	0	0	0.081030172	0	0	0	0.071387832	0	0	0	0	0	0.071017633	0	0	0	0	0	0	0	0	0	0	0	0	0	0	0	0	0	0	0	0	0	0	0	0	0	0.091437391	0	0	0	0	0	0	0	0	0	0
chr10:118704434-118708508	0	0	0	0	0	0	0	0	0	0	0	0	0	0	0	0	0	0	0	0	0	0	0	0.141492195	0	0	0	0	0	0	0	0	0	0	0	0	0	0	0	0	0	0.053874389	0	0	0	0	0.066543619	0	0
chr10:119078382-119100613	0	0	0	0	0	0	0	0	0	0	0	0	0	0	0	0	0	0	0	0	0	0	0	0	0	0	0	0	0	0.057244964	0	0	0	0	0	0	0	0	0	0	0	0	0	0	0	0	0	0	0
chr10:119245463-119245989	0	0.056849633	0	0	0	0	0	0	0	0	0	0	0	0	0	0	0	0	0	0	0	0	0	0	0	0	0	0	0	0	0	0	0	0	0	0	0	0	0	0	0	0	0	0	0	0	0	0	0
chr10:11971863-11990507	0	0	0	0	0	0	0	0	0	0	0	0	0	0	0	0	0	0	0	0	0	0	0	0	0	0	0	0	0	0	0	0	0	0	0	0	0	0	0	0	0	0	0	0	0	0	0	0	0
chr10:11971863-11994248	0	0	0	0	0	0	0	0	0	0	0.061500023	0	0	0	0	0	0	0	0	0	0	0	0	0	0.070248381	0	0	0	0	0	0	0	0	0	0	0	0	0	0	0	0	0	0	0	0	0	0	0	0
chr10:119768592-119800076	0	0	0	0	0	0	0.071387832	0	0	0	0	0	0	0	0	0	0	0	0	0	0	0	0	0	0	0	0	0	0	0	0	0	0	0	0	0	0	0	0	0	0	0	0	0	0	0	0	0	0
chr10:11978543-11994248	0	0	0	0	0	0	0	0	0	0	0	0	0	0.095570541	0	0	0	0	0	0	0	0	0	0	0	0	0	0	0.078663051	0	0	0	0	0	0	0	0	0	0	0	0	0	0	0	0	0	0	0	0
chr10:11984663-11994248	0	0	0	0	0	0	0	0	0	0	0	0	0	0	0	0	0.126091527	0	0	0	0	0	0	0	0	0	0	0	0	0	0	0	0	0	0	0	0	0	0	0	0	0	0	0	0	0	0	0	0
chr10:11997230-12006124	0	0	0	0	0	0	0	0	0	0	0	0	0	0	0	0	0	0	0	0	0	0	0	0	0	0	0	0	0	0	0	0	0	0	0	0	0	0	0	0	0	0	0	0	0	0	0	0	0.080111595
chr10:12021055-12056183	0	0	0	0	0	0	0	0	0	0	0	0	0.071017633	0	0	0	0	0	0	0	0	0	0	0	0	0	0	0	0	0	0	0	0	0	0	0	0	0	0	0	0	0	0	0	0	0	0	0	0
chr10:12039670-12046726	0	0	0	0	0	0	0	0	0	0	0	0	0	0	0	0	0	0	0	0	0.065029296	0	0	0	0	0	0	0	0	0	0	0	0	0	0	0	0	0	0	0	0	0	0	0	0	0	0	0	0
chr10:12039670-12056183	0.151432338	0	0.121545258	0.071233263	0.057218128	0	0.071387832	0.058357389	0	0.212571974	0.061500023	0	0.177544082	0	0	0	0.126091527	0	0	0	0	0.082297263	0.069384449	0.188656259	0.070248381	0.129510855	0	0.085046399	0	0	0.119863021	0.159448252	0	0.210133671	0	0	0	0.424780686	0.213353913	0	0	0.134685972	0	0	0	0.059407812	0	0	0
chr10:120445494-120454742	0	0	0	0	0	0	0	0	0	0	0	0	0	0	0	0	0	0	0	0	0	0	0	0	0	0	0	0	0	0	0	0	0	0	0	0	0	0	0	0	0	0.053874389	0	0	0	0	0	0	0
chr10:120445494-120467099	0	0	0	0	0	0	0	0	0	0	0	0	0	0	0	0.100837472	0	0	0	0	0	0	0	0	0	0	0	0	0	0	0	0	0.067556596	0	0	0	0	0	0	0	0	0	0	0	0	0	0	0	0
chr10:120445494-120489922	0	0	0	0	0.114436257	0	0	0	0	0	0	0	0.142035266	0	0	0	0	0	0	0	0	0.082297263	0	0	0	0	0	0	0	0	0	0	0	0	0	0	0	0	0	0	0	0	0	0	0	0	0	0	0
chr10:120450776-120489922	0	0	0.121545258	0	0	0	0	0	0	0	0	0	0	0	0	0	0	0	0	0	0	0	0	0	0	0	0	0	0	0	0	0	0	0	0	0	0	0	0	0	0	0	0	0	0	0	0	0	0
chr10:120460817-120489922	0	0	0	0	0	0	0	0	0	0	0	0	0	0	0	0	0	0	0	0	0	0	0	0	0	0	0.132408563	0	0.078663051	0	0	0	0	0	0	0	0	0	0	0	0	0	0	0	0	0	0	0	0
chr10:120488806-120489922	0	0	0	0	0	0	0	0	0	0	0	0	0	0	0	0	0	0	0	0	0.097543944	0	0	0	0	0	0	0	0	0	0	0	0.101334895	0	0	0	0	0	0	0	0	0.053874389	0	0	0	0	0	0	0
chr10:12070743-12071523	0	0	0	0	0	0	0	0.058357389	0	0.08502879	0	0	0	0	0	0	0	0	0	0	0	0	0	0.09432813	0	0	0	0	0	0	0	0	0	0	0	0	0	0	0	0	0	0	0	0	0	0	0	0	0
chr10:120797749-120797951	0	0	0	0	0	0	0	0	0	0	0	0	0	0	0	0	0	0	0	0	0	0	0	0.09432813	0	0	0	0	0	0	0	0	0	0	0	0	0	0	0	0	0	0	0	0	0	0	0	0	0
chr10:120801505-120803654	0	0	0	0	0	0	0	0	0	0	0	0	0	0	0	0	0	0	0	0	0	0	0	0	0	0	0	0	0	0	0	0	0.101334895	0	0	0	0	0	0	0	0	0	0	0	0	0	0	0	0
chr10:120832952-120833449	0	0	0	0	0	0	0	0	0	0	0	0	0	0	0	0	0	0	0	0	0	0	0	0	0	0	0	0	0	0	0	0	0	0	0	0	0	0	0	0	0	0	0	0	0	0	0	0	0
chr10:120920426-120920593	0	0	0	0	0	0	0	0	0	0	0	0	0	0	0	0	0	0	0	0	0	0	0	0	0	0	0	0	0	0	0	0	0	0	0	0	0	0	0	0	0	0	0	0	0	0	0	0	0
chr10:12123470-12126750	0	0	0	0	0	0	0	0	0	0	0	0	0	0	0	0	0	0	0	0	0	0	0.069384449	0	0	0	0	0	0	0	0	0	0	0	0	0	0	0	0	0	0	0	0	0	0	0	0	0	0
chr10:12123470-12133683	0	0	0	0	0	0	0	0	0	0.08502879	0	0	0	0	0	0	0	0	0	0	0	0.054864842	0	0	0	0	0.132408563	0	0	0	0	0	0	0	0	0	0	0	0.060958261	0	0	0	0	0	0	0	0	0	0
chr10:12123470-12136270	0	0	0	0	0	0	0	0.116714779	0	0	0	0.071731133	0	0	0	0	0	0	0	0	0	0.054864842	0	0	0	0	0	0	0	0	0	0	0	0	0	0	0	0	0	0.065327691	0	0	0	0	0	0.089111718	0	0	0
chr10:12123470-12143180	0	0.056849633	0.121545258	0	0	0	0	0	0	0	0	0	0	0	0	0	0.063045764	0	0	0	0	0	0	0	0	0	0	0.085046399	0	0	0	0	0	0	0	0	0	0	0.060958261	0	0.084797537	0	0	0	0	0	0	0	0
chr10:12123470-12155063	0	0	0	0	0	0	0	0	0	0	0	0	0	0	0	0	0	0	0	0	0	0	0	0	0	0	0	0	0	0.057244964	0	0	0	0	0	0	0	0	0	0	0	0	0	0	0	0	0	0	0
chr10:12123470-12162266	0	0	0	0	0	0	0.071387832	0	0	0.08502879	0	0.071731133	0	0	0	0	0	0	0	0	0	0	0.069384449	0	0	0	0	0	0	0	0	0	0	0.084053468	0	0	0	0	0.060958261	0	0.084797537	0	0	0	0.132733933	0	0.099815428	0	0
chr10:121275020-121286936	0	0	0.121545258	0	0	0	0	0	0	0	0.061500023	0	0.071017633	0	0	0	0	0	0	0.158497306	0.065029296	0	0.069384449	0.09432813	0	0	0	0	0	0	0	0	0	0	0	0	0	0	0.060958261	0	0	0	0	0	0	0.059407812	0.066543619	0	0
chr10:121338237-121347760	0	0	0	0	0	0	0.071387832	0	0	0	0	0	0	0	0	0	0	0	0	0	0	0.082297263	0	0	0	0	0	0	0.104884068	0	0	0	0	0	0	0	0	0	0	0	0	0	0	0	0	0	0	0	0
chr10:12136071-12162266	0	0	0.243090517	0.071233263	0	0	0	0	0	0	0.123000046	0	0.106526449	0	0.266161882	0	0	0	0.231951093	0	0	0.054864842	0	0	0	0	0	0	0.078663051	0	0.07990868	0	0.067556596	0	0	0	0	0	0	0	0	0.053874389	0	0	0	0	0	0	0.080111595
chr10:12159671-12162266	0	0.056849633	0	0	0	0	0.107081748	0	0	0.127543185	0.061500023	0	0.106526449	0	0	0	0	0.099728771	0	0	0	0	0	0	0	0	0.17654475	0	0	0.057244964	0	0	0	0	0	0	0	0	0	0	0	0	0	0	0	0	0	0	0
chr10:12160747-12162266	0	0	0	0	0	0	0	0	0	0	0.061500023	0	0	0	0	0	0	0	0	0	0	0	0	0	0.070248381	0	0	0	0.131105085	0	0	0	0	0	0	0	0	0	0	0	0	0	0	0	0	0	0	0	0
chr10:121657938-121658471	0	0	0	0	0	0	0	0	0	0	0	0	0	0	0	0	0	0	0	0	0.065029296	0	0	0	0	0	0	0	0	0	0	0	0	0	0	0	0	0	0	0	0	0	0	0	0	0	0	0	0
chr10:121657938-121663789	0	0	0	0	0	0	0	0	0	0	0.061500023	0	0	0	0	0	0	0	0	0	0	0	0	0	0	0	0	0	0	0	0	0	0	0	0	0	0	0	0	0	0	0	0	0	0	0	0	0	0
chr10:121663595-121668642	0	0	0	0	0	0	0	0	0	0	0.061500023	0	0	0	0	0	0	0	0	0	0	0	0	0	0	0	0	0	0	0	0	0	0	0	0	0	0	0	0	0	0	0	0	0	0	0	0	0	0
chr10:121668552-121678023	0	0	0	0	0	0	0	0	0	0	0.061500023	0	0.071017633	0	0	0	0	0	0.077317031	0	0	0	0.104076673	0	0.070248381	0	0	0	0.078663051	0	0.07990868	0	0	0	0	0	0	0	0	0	0	0	0	0	0	0	0	0	0
chr10:121685547-121693299	0	0	0	0	0	0	0	0	0	0	0	0	0	0	0	0	0	0	0	0	0	0	0	0	0	0	0.088272375	0	0	0	0	0	0	0	0	0	0	0	0	0	0	0.053874389	0	0	0	0	0.133087237	0	0
chr10:121689840-121693299	0	0	0	0	0	0	0	0	0	0	0	0	0	0	0	0	0	0	0	0	0	0	0	0	0	0	0	0	0	0	0	0	0	0	0	0	0	0	0	0	0	0	0	0	0	0	0	0	0
chr10:122273422-122280607	0	0	0	0	0	0	0	0	0	0	0	0	0	0	0	0	0	0	0	0	0	0	0	0	0	0	0	0	0	0	0	0	0	0	0	0	0	0	0	0	0	0	0	0	0	0	0.099815428	0	0
chr10:12257738-12280484	0	0	0	0	0	0	0	0	0	0	0	0	0	0.063713694	0	0	0	0	0	0	0	0	0	0	0	0	0	0	0.052442034	0	0	0	0.101334895	0	0	0	0	0	0	0	0	0	0	0	0	0	0	0	0
chr10:122637864-122663654	0	0	0	0	0	0	0	0	0	0	0	0	0	0	0	0	0	0	0	0	0	0	0	0	0	0	0	0	0	0	0	0	0	0	0	0	0	0	0	0	0	0	0	0	0	0	0	0	0
chr10:12272946-12280484	0	0	0	0	0	0	0	0	0	0	0.061500023	0	0	0	0	0	0	0	0	0	0.065029296	0	0	0	0	0	0	0	0	0	0	0	0	0	0	0	0	0	0	0	0	0	0	0	0	0	0	0	0
chr10:123243211-123247627	0	0	0.081030172	0	0	0	0	0	0	0	0	0	0	0	0	0	0	0	0	0	0	0	0	0	0	0	0	0	0	0	0	0	0	0	0	0	0	0	0	0	0	0	0	0	0	0	0	0	0
chr10:123274636-123279683	0	0	0	0	0	0	0	0	0	0	0	0	0	0	0	0	0	0	0	0	0	0	0	0	0	0	0	0	0	0	0	0	0	0	0	0	0	0	0	0	0	0	0	0	0	0	0	0	0
chr10:123298105-123324093	0	0	0	0	0	0	0	0	0	0	0	0	0	0	0	0	0	0	0	0	0	0.054864842	0	0	0	0	0	0	0	0	0	0	0	0	0	0	0	0	0	0	0	0	0	0	0	0	0	0	0
chr10:123298105-123325218	0.100954892	0.284248166	0.283605603	0.178083156	0.400526899	0.221758634	0.214163496	0.320965642	0.318866163	0.255086369	0.184500069	0.071731133	0.355088165	0.350425318	0	0.302512416	0	0.332429237	0.193292577	0.158497306	0.097543944	0.49378358	0.104076673	0.330148454	0.280993524	0.25902171	0.308953313	0.340185597	0.629304409	0.257602339	0	0	0	0	0	0	0	0.424780686	0.152395652	0	0	0	0	0.113278584	0	0.059407812	0	0	0
chr10:123324015-123325218	0	0.056849633	0	0	0	0.158399024	0.071387832	0.116714779	0	0	0	0	0	0.063713694	0	0	0.094568645	0	0	0	0.065029296	0.082297263	0	0	0.070248381	0.129510855	0	0	0.078663051	0.14311241	0	0	0	0	0	0	0	0	0	0	0	0	0	0	0	0	0	0	0
chr10:123549683-123629553	0	0	0	0	0	0	0	0	0	0	0	0	0	0	0	0	0	0	0	0	0	0	0	0	0	0	0	0.085046399	0	0	0	0	0	0	0	0	0	0	0.060958261	0	0	0	0	0	0	0	0	0	0
chr10:123549683-123683844	0	0	0.121545258	0	0	0	0	0	0	0	0.061500023	0	0.142035266	0	0	0	0	0	0	0	0	0	0	0	0	0.064755427	0.220680938	0	0	0	0	0	0	0	0	0	0	0	0	0.065327691	0	0.053874389	0	0	0	0	0	0	0
chr10:123596232-123683844	0	0	0	0	0	0	0	0	0	0	0	0	0	0	0	0	0	0	0	0	0	0	0	0	0	0	0	0	0	0	0	0	0	0	0	0	0	0	0	0	0	0	0	0	0	0	0	0	0
chr10:123600596-123683844	0	0	0	0	0	0	0	0	0	0	0	0	0	0	0	0	0	0	0	0	0	0.054864842	0	0	0	0	0	0	0	0	0	0	0	0	0	0	0	0	0	0	0	0	0	0	0	0	0	0	0
chr10:123629520-123683844	0	0	0	0	0	0	0	0	0	0	0.123000046	0	0.142035266	0.095570541	0.133080941	0	0	0.066485847	0.115975546	0	0	0.082297263	0	0	0	0.097133141	0.397225688	0.085046399	0.052442034	0	0	0	0	0	0	0	0	0	0.091437391	0.097991536	0	0.053874389	0	0	0	0	0.166359047	0	0
chr10:123658355-123673408	0	0	0	0	0	0	0	0	0	0	0	0	0	0.063713694	0	0	0	0.066485847	0	0	0	0	0	0	0	0	0	0	0	0	0	0	0	0	0	0	0	0	0	0	0	0	0	0	0	0	0	0	0
chr10:123658355-123683844	0.100954892	0	0.081030172	0	0	0	0.107081748	0	0	0	0	0	0.142035266	0.063713694	0	0	0	0	0	0	0	0	0	0	0	0	0	0	0	0	0	0	0	0	0	0	0	0	0	0	0	0	0	0	0	0	0	0	0
chr10:123661905-123683844	0	0.08527445	0	0	0.085827193	0	0.071387832	0	0	0	0	0	0.106526449	0	0	0	0	0.066485847	0	0	0	0	0	0	0	0	0	0	0	0	0	0	0	0	0	0	0	0	0	0	0	0.053874389	0	0	0	0	0.066543619	0	0
chr10:123670420-123673408	0	0	0	0	0	0.06335961	0	0	0	0	0	0	0	0	0	0	0	0	0	0	0	0.054864842	0	0	0	0	0	0	0	0	0	0	0.067556596	0	0	0	0	0	0	0	0	0.080811583	0	0	0	0	0	0	0
chr10:123670420-123683844	0	0	0	0	0	0	0	0	0	0	0	0	0	0	0	0	0	0	0	0	0	0	0	0	0	0	0.088272375	0	0	0.057244964	0	0	0	0	0	0	0	0	0	0	0.084797537	0	0	0	0	0	0	0	0.080111595
chr10:123673304-123683844	0	0	0.121545258	0	0	0	0	0	0	0	0	0	0.071017633	0.063713694	0	0	0	0.066485847	0	0	0	0	0	0	0	0	0	0	0	0	0	0	0	0	0	0	0	0	0	0	0	0	0	0	0	0	0	0	0
chr10:123842161-123848106	0	0	0	0	0.057218128	0	0	0	0.106288721	0	0	0	0	0	0	0	0	0	0	0	0	0	0	0	0	0	0	0	0	0	0	0	0	0	0	0	0	0	0.060958261	0	0	0	0	0	0	0	0	0	0
chr10:12442014-12445368	0	0	0	0	0	0	0	0.087536084	0	0	0	0	0.071017633	0	0	0	0	0	0	0	0	0	0.069384449	0.09432813	0	0	0	0	0	0	0	0	0	0	0	0	0	0	0	0.065327691	0.056531691	0.080811583	0	0	0	0	0	0	0
chr10:125780771-125806240	0	0	0	0	0	0	0	0	0	0	0	0	0	0	0	0.067224981	0	0	0	0	0	0	0	0	0	0	0	0	0	0	0	0	0	0	0	0	0	0	0	0	0	0	0	0	0	0	0	0	0
chr10:125798030-125806240	0	0.142124083	0	0	0.057218128	0.06335961	0.071387832	0.087536084	0	0	0	0	0	0	0	0.067224981	0	0.099728771	0	0	0	0	0	0	0	0	0	0	0.131105085	0	0	0	0.067556596	0.084053468	0	0	0	0	0	0.163319227	0	0	0	0	0	0.059407812	0	0	0
chr10:126097110-126097534	0	0.113699266	0	0	0.057218128	0.06335961	0	0	0	0	0	0	0	0	0	0	0	0	0	0	0	0.054864842	0.069384449	0	0	0	0	0	0	0	0	0	0.067556596	0	0	0	0	0	0	0	0	0	0	0	0	0	0	0	0
chr10:126097110-126100769	0	0	0.081030172	0	0	0.126719219	0.071387832	0.058357389	0	0.255086369	0	0	0	0	0.133080941	0	0.220660172	0	0.077317031	0	0.130058592	0	0	0.188656259	0	0	0.220680938	0.113395199	0.131105085	0.14311241	0	0	0	0	0	0	0	0	0.091437391	0	0	0	0	0	0	0	0	0	0
chr10:126176990-126186697	0	0	0	0	0	0	0	0	0	0	0	0	0	0	0	0.100837472	0	0	0	0	0	0	0	0	0	0	0	0	0	0	0	0	0	0	0	0	0	0	0	0	0	0	0	0	0	0	0	0	0
chr10:126370175-126370948	0	0.284248166	0.243090517	0	0.114436257	0.126719219	0.285551328	0.233429558	0.283436589	0.212571974	0.123000046	0.071731133	0.248561715	0.286711623	0.332702352	0.302512416	0.378274581	0.099728771	0.347926639	0	0.292631833	0.082297263	0.104076673	0.330148454	0.175620953	0.097133141	0.088272375	0.311836798	0.157326102	0.171734893	0	0	0	0	0	0.104304229	0	0	0.243833043	0	0.056531691	0.24243475	0.446424785	0.113278584	0	0.118815624	0	0	0.080111595
chr10:126370175-126384781	0	0	0	0	0	0	0.107081748	0	0	0	0	0	0	0.191141082	0	0.067224981	0	0	0	0	0	0	0	0	0	0	0	0	0.052442034	0.085867446	0	0	0.067556596	0	0	0.069536152	0	0	0	0	0	0	0	0	0	0	0	0	0
chr10:126370175-126395456	0	0	0	0	0	0	0	0	0	0	0	0	0	0.095570541	0	0	0	0	0	0	0	0	0	0	0	0.064755427	0	0	0	0	0	0	0	0	0	0	0	0	0	0	0	0	0	0	0	0	0	0	0
chr10:126395204-126395456	0	0	0	0	0	0	0	0	0.070859147	0	0	0	0	0	0	0	0	0	0	0	0	0	0	0	0	0	0	0	0	0.057244964	0	0	0	0	0	0	0	0	0	0	0	0	0	0	0	0	0	0	0
chr10:126448886-126463351	0	0	0	0	0	0	0	0	0	0	0	0	0	0	0	0	0	0	0	0	0	0	0	0	0	0	0	0	0	0.057244964	0	0	0	0	0	0	0	0	0	0	0	0.053874389	0	0	0	0	0	0	0
chr10:126448954-126463351	0	0	0	0	0	0	0	0	0	0	0	0	0	0	0	0	0	0	0.154634062	0	0	0	0	0	0	0	0	0	0	0	0	0	0	0	0	0	0	0	0	0	0	0	0	0	0	0	0	0	0
chr10:126463243-126478907	0	0.056849633	0	0	0	0	0.071387832	0	0	0	0	0	0	0	0	0	0.094568645	0	0	0	0	0	0	0	0	0	0	0	0	0	0	0	0	0	0	0	0	0	0	0	0	0	0	0	0	0	0	0	0
chr10:126628942-126631876	0	0	0.202575431	0.106849894	0	0	0.107081748	0	0	0.255086369	0.123000046	0	0.142035266	0	0	0	0.157614409	0	0	0	0.097543944	0.054864842	0	0	0	0.064755427	0.088272375	0	0.052442034	0.057244964	0	0	0	0	0	0	0	0	0.152395652	0	0.056531691	0.161623166	0	0	0	0	0.099815428	0	0
chr10:126631025-126631876	0	0	0.121545258	0	0	0	0.107081748	0	0	0.170057579	0	0	0.106526449	0.063713694	0	0.067224981	0	0	0	0	0.065029296	0.164594527	0	0.235820324	0.280993524	0	0	0	0	0	0	0	0.101334895	0	0	0	0	0	0	0	0.084797537	0.161623166	0	0	0	0.059407812	0	0	0
chr10:126631025-126650977	0	0	0	0	0	0	0	0.058357389	0	0	0	0	0.106526449	0	0	0	0	0.066485847	0	0	0	0	0.069384449	0	0	0	0	0	0	0	0	0	0	0	0	0	0	0	0	0	0	0	0	0	0	0	0	0	0
chr10:126631025-126655350	0	0	0	0	0	0	0	0	0	0	0	0	0	0	0	0	0.094568645	0	0	0	0	0	0	0	0	0	0	0	0	0	0	0	0	0	0	0	0	0	0	0	0	0	0	0	0	0	0	0	0
chr10:126727565-126763412	0	0	0	0	0	0	0	0	0	0	0	0	0	0	0	0	0	0.066485847	0	0	0	0	0	0	0	0	0	0	0	0	0	0	0	0	0	0	0	0	0	0	0	0	0	0	0	0	0	0	0
chr10:126727565-126776888	0	0	0	0	0	0.190078829	0	0	0	0	0.092250035	0	0	0.095570541	0	0	0.157614409	0	0	0	0	0	0.138768897	0	0	0.097133141	0	0	0.078663051	0	0	0	0	0	0	0	0	0	0	0	0.113063383	0	0	0	0	0	0	0	0
chr10:126727565-126799662	0	0.08527445	0	0	0	0.221758634	0.214163496	0.058357389	0	0	0	0	0	0.222997929	0	0	0.126091527	0	0.115975546	0	0.195087889	0.109729684	0	0	0	0.161888569	0	0	0.104884068	0	0	0.239172377	0	0	0	0	0	0	0	0	0	0.107748778	0	0	0	0	0.066543619	0	0
chr10:126727565-126822181	0	0	0	0	0	0.06335961	0.107081748	0	0	0	0	0	0	0.095570541	0	0	0	0	0	0	0.195087889	0	0.104076673	0	0	0	0	0	0	0	0	0	0	0	0	0	0	0	0	0	0	0	0	0	0	0	0	0	0
chr10:126776759-126799662	0	0.056849633	0	0	0	0	0	0	0	0	0	0	0	0	0	0	0	0	0	0	0	0	0	0	0	0	0	0	0.052442034	0	0	0	0	0	0	0	0	0	0	0	0	0	0	0	0	0	0	0	0
chr10:126799558-126811437	0	0	0	0	0	0	0	0	0	0	0	0	0	0	0	0	0	0	0	0	0	0	0	0	0	0	0	0	0	0	0	0	0	0	0	0	0	0	0	0	0	0	0	0	0	0	0	0	0
chr10:126799558-126822181	0	0	0	0	0	0	0	0	0	0	0	0	0	0	0	0	0.063045764	0.066485847	0	0	0.097543944	0	0	0	0	0	0	0	0	0	0	0	0	0	0	0	0	0	0	0	0	0	0	0	0	0	0	0	0
chr10:127436104-127442414	0	0	0.081030172	0	0	0	0	0	0	0	0	0	0	0	0	0	0	0	0	0	0	0	0	0	0	0	0	0	0	0	0	0	0	0	0	0	0	0	0	0	0	0	0	0	0	0	0	0	0
chr10:127495981-127505094	0	0	0	0	0	0	0	0	0	0	0	0	0	0	0	0	0	0	0	0	0	0	0	0	0	0	0	0	0	0	0	0	0.067556596	0	0	0	0	0	0	0	0	0	0	0	0	0	0	0	0
chr10:127500782-127505094	0	0	0	0	0	0	0	0	0	0	0	0	0	0	0	0	0	0	0	0	0	0	0	0	0	0	0	0	0	0	0	0	0	0	0	0	0	0	0	0	0	0	0	0	0	0	0	0	0
chr10:127540861-127569640	0	0	0	0	0	0	0	0	0	0	0	0	0	0	0	0	0	0	0	0	0	0	0	0	0	0	0	0	0	0	0	0	0	0	0	0	0	0	0	0	0	0	0	0	0	0	0	0	0
chr10:127555558-127569640	0	0	0	0	0	0	0	0	0	0	0	0	0	0	0	0	0	0	0	0	0	0	0	0	0	0	0	0	0	0	0.07990868	0	0	0	0	0	0	0	0	0	0	0	0	0	0	0	0	0	0
chr10:127569111-127569640	0	0	0	0	0	0	0	0	0	0	0	0	0	0	0	0	0	0	0	0	0	0	0	0	0	0	0	0	0	0	0	0	0	0	0	0	0	0	0	0	0	0	0	0	0	0	0	0	0
chr10:128768965-128788867	0.151432338	0.142124083	0.567211206	0	0.143045321	0.190078829	0	0.087536084	0	0.722744712	0	0.071731133	0.319579348	0.095570541	0.465783293	0.100837472	0	0.232700466	0.309268124	0	0.130058592	0.219459369	0.069384449	0.471640649	0.245869334	0.129510855	0.3530895	0.198441598	0.104884068	0.057244964	0.199771701	0	0.202669789	0	0	0.243376534	0	0	0.091437391	0	0.141329229	0.269371944	0	0	0	0.118815624	0.299446284	0	0
chr10:128768965-128798571	0.25238723	0.284248166	2.18781465	0.356166313	0.286090642	0.158399024	0.35693916	0.262608253	0	0.977831081	0.184500069	0	1.065264495	0.318568471	0.465783293	0.302512416	0.661980517	0.465400931	0.541219217	0.158497306	0	0.329189053	0.173461121	1.179101622	0.702483811	0.194266282	0.132408563	0.085046399	0.288431188	0.257602339	0.599315103	0	0.405339579	0	0	0.104304229	0	0	0.182874782	0.097991536	0.226126766	0.24243475	0	0.283196459	0.132733933	0	0.066543619	0	0.080111595
chr10:128768965-128807068	0	0	0	0	0	0.095039415	0	0.058357389	0	0.08502879	0	0	0.106526449	0	0	0	0	0	0	0	0	0	0	0.09432813	0	0	0	0	0.104884068	0	0	0	0	0	0	0	0	0	0	0	0	0	0	0	0	0	0.066543619	0	0
chr10:128768965-128810638	0	0	0	0	0	0	0	0	0	0	0	0	0	0	0	0	0	0	0	0	0	0	0	0	0	0	0	0	0	0	0	0	0	0	0	0	0	0	0	0	0	0	0	0	0	0	0	0	0.080111595
chr10:128768965-128824688	0	0	0	0	0	0	0	0	0	0	0	0	0	0	0	0	0	0	0	0	0	0	0	0.141492195	0	0	0	0	0	0	0	0	0	0	0	0	0	0	0	0	0	0	0	0	0	0	0	0	0
chr10:128768965-128836080	0.100954892	0	0.121545258	0	0	0	0	0	0	0	0.061500023	0	0.142035266	0	0	0	0	0	0	0	0	0	0	0.09432813	0	0	0	0	0	0	0	0	0	0	0	0	0	0	0	0	0	0	0	0	0	0	0	0	0
chr10:128768965-128841428	0	0	0	0	0	0	0	0	0	0	0	0	0	0	0	0	0	0	0	0	0	0	0	0.141492195	0	0	0	0	0	0	0	0	0	0	0	0	0	0	0	0	0	0	0	0	0	0	0	0	0
chr10:128768965-128860040	0	0	0.121545258	0	0	0	0.107081748	0.058357389	0	0	0	0.071731133	0	0.063713694	0	0.134449963	0.063045764	0	0	0	0	0	0	0.188656259	0.140496762	0	0	0	0	0.057244964	0.07990868	0	0	0	0.51708915	0.104304229	0	0	0	0	0	0	0	0	0	0	0	0	0
chr10:128768965-128908618	0	0	0	0.071233263	0	0	0	0	0	0	0	0	0	0.063713694	0.133080941	0	0	0	0	0	0	0	0	0	0	0	0.088272375	0	0	0	0	0.079724126	0	0	0	0	0	0	0	0	0	0	0	0	0	0	0	0	0
chr10:128768965-128926028	0.100954892	0.1705489	0.445665947	0	0.400526899	0.285118244	0.249857412	0.233429558	0	0.637715923	0.061500023	0.143462267	0.319579348	0.700850635	0.332702352	0.571412341	0.220660172	0.166214618	0.193292577	0.554740571	0.16257324	0.109729684	0.069384449	1.037609427	0.456614477	0.226643996	0.573770438	0.255139198	0.183547119	0.572449642	0	1.076275699	1.655136613	0.336213874	0.775633725	3.024822633	0	0	0	0	0	0.134685972	1.785699139	0.169917875	0.331834834	0.148519531	0.365989903	0	0.160223191
chr10:128795011-128797699	0	0	0.081030172	0.071233263	0	0.06335961	0	0	0	0	0	0	0.106526449	0	0	0	0	0	0	0	0	0	0	0	0	0	0	0	0	0	0	0	0	0	0	0	0	0	0	0	0	0	0	0	0	0	0	0	0
chr10:128795011-128798571	0	0	0.081030172	0.071233263	0	0	0	0	0	0.08502879	0	0	0.106526449	0	0	0	0	0	0	0	0	0	0	0	0.140496762	0	0	0	0	0.085867446	0	0	0	0	0	0	0	0	0.060958261	0	0	0	0	0	0	0	0	0	0
chr10:128806995-128810638	0	0	0	0	0	0	0	0	0	0	0	0	0	0	0	0	0	0	0	0	0	0	0	0	0	0	0	0	0	0	0	0	0	0	0	0	0	0	0	0	0	0	0	0	0	0	0	0	0
chr10:128806995-128817099	0	0	0	0	0	0	0	0	0	0	0	0	0	0	0	0	0	0	0	0	0	0	0	0	0	0	0	0	0	0	0	0	0	0	0	0	0	0	0	0	0	0	0	0	0	0	0	0	0
chr10:128806995-128836080	0	0.056849633	0.162060344	0.106849894	0	0	0	0	0	0	0	0	0.248561715	0	0.199621411	0	0	0	0.154634062	0	0	0	0	0.188656259	0	0	0	0	0	0	0	0	0	0	0	0	0	0	0	0	0	0	0	0	0	0.059407812	0	0	0
chr10:128829913-128836080	0	0.056849633	0	0	0	0	0	0	0	0	0	0	0	0	0	0	0	0	0	0	0	0	0	0	0	0	0	0	0	0	0	0	0	0	0	0	0	0	0	0	0	0	0	0	0	0	0	0	0
chr10:128829913-128860040	0	0	0	0	0	0	0	0	0	0	0	0	0	0	0	0	0	0	0	0	0	0	0	0	0	0	0	0	0	0	0	0	0	0	0	0	0	0	0	0	0	0	0	0	0	0	0	0	0
chr10:128840888-128860040	0	0.056849633	0	0	0	0	0	0	0	0	0	0	0	0	0	0	0	0	0	0	0	0.054864842	0	0	0.070248381	0	0	0.0566976	0	0	0	0	0	0	0	0	0	0	0	0.097991536	0.056531691	0	0	0	0	0	0	0	0
chr10:128850944-128860040	0	0	0	0	0	0	0	0	0	0	0	0	0	0	0	0	0	0	0	0	0	0	0	0	0	0	0	0	0	0	0	0.119586189	0	0	0	0	0	0	0	0	0	0	0	0	0	0	0	0	0
chr10:128859931-128926028	0	0	0	0	0	0	0	0	0	0	0	0	0	0	0	0	0	0	0	0	0	0	0	0	0	0	0	0	0	0	0	0	0	0	0	0	0	0	0	0	0	0	0	0	0	0	0	0	0
chr10:13158266-13164487	0	0	0	0	0	0	0	0	0	0	0	0	0	0	0	0	0	0	0	0	0	0	0	0	0	0	0	0	0	0	0	0	0	0	0	0	0	0	0	0	0	0	0	0	0	0	0	0	0
chr10:13169744-13178897	0	0.113699266	0	0	0	0.06335961	0.071387832	0.087536084	0	0	0	0	0.106526449	0	0	0.302512416	0	0	0.077317031	0	0.16257324	0	0	0	0.070248381	0.097133141	0.088272375	0.0566976	0	0	0	0	0.067556596	0	0	0	0	0	0.091437391	0	0	0.053874389	0	0	0	0.089111718	0	0	0
chr10:131877829-131878165	0	0	0	0	0	0	0	0	0	0	0	0	0	0	0	0	0	0	0	0	0	0	0	0	0	0	0	0.0566976	0	0	0	0	0	0	0	0	0	0	0	0	0	0.053874389	0	0	0	0	0	0	0
chr10:131958258-131978585	0	0	0	0	0	0	0.107081748	0.058357389	0	0	0	0	0	0	0	0	0	0	0	0	0	0	0	0	0	0	0	0	0	0	0	0	0	0	0	0	0	0	0	0	0	0	0	0	0	0	0	0	0
chr10:131964770-131969900	0	0	0	0	0	0	0	0.087536084	0	0	0	0	0	0.063713694	0	0	0	0	0	0	0	0	0	0	0	0	0	0	0	0	0	0	0	0	0	0	0	0	0.152395652	0	0	0	0	0	0	0	0	0	0
chr10:132902527-132932711	0	0	0	0	0	0	0	0	0	0	0	0	0	0	0	0	0	0	0	0	0	0	0	0	0	0	0	0	0	0	0	0	0	0	0	0	0	0	0	0	0	0	0	0	0	0	0	0	0
chr10:133058521-133107562	0	0	0	0	0	0	0	0	0	0	0	0	0	0	0	0	0	0	0	0	0	0	0	0	0	0	0	0	0	0	0	0	0	0	0	0	0	0	0	0	0	0.080811583	0	0	0	0	0	0	0
chr10:13322975-13337606	0	0	0	0	0	0	0	0	0	0	0	0	0	0	0	0	0	0	0	0	0	0	0	0	0	0	0	0	0	0	0	0	0	0	0	0	0	0	0	0	0	0	0	0	0	0	0	0	0
chr10:13333830-13337606	0	0	0	0	0	0	0	0	0	0	0	0	0	0	0	0	0	0	0	0	0	0	0	0	0	0	0	0	0	0	0	0	0	0	0	0	0	0	0.060958261	0	0	0.080811583	0	0	0	0	0	0	0
chr10:133747961-133761295	0	0	0	0	0	0.06335961	0	0	0	0.170057579	0	0	0	0	0	0	0	0.066485847	0	0	0	0	0	0	0	0	0	0	0	0	0	0	0	0	0	0	0	0	0.091437391	0	0	0	0	0	0	0	0	0	0
chr10:133757471-133758963	0	0	0	0	0	0	0	0	0	0	0	0	0	0	0	0	0	0	0	0	0	0	0	0	0	0	0	0	0	0	0	0	0	0	0	0	0	0	0	0	0	0.053874389	0	0	0	0	0	0	0
chr10:133784141-133787447	0	0	0	0	0	0	0	0	0	0	0.061500023	0	0	0.095570541	0	0	0	0	0	0	0	0	0	0	0	0	0	0	0	0	0	0	0	0	0	0	0	0	0	0	0	0	0	0	0	0	0	0	0
chr10:134503895-134523960	0	0	0	0	0	0	0	0	0	0.127543185	0	0	0	0	0	0	0	0	0	0	0	0	0	0	0	0	0	0	0	0	0	0	0	0	0	0	0	0	0	0	0	0	0	0	0	0	0	0	0
chr10:135209216-135216277	0	0	0	0	0	0	0	0	0	0	0	0	0	0	0	0	0	0	0	0	0	0	0	0	0	0	0	0	0	0	0	0	0	0	0	0	0	0	0	0	0	0	0	0	0	0	0	0	0
chr10:135211938-135213123	0	0	0	0	0	0	0	0	0	0	0	0	0.142035266	0.127427388	0	0	0	0	0	0	0	0	0	0	0	0	0	0	0	0	0	0	0	0	0	0	0	0	0	0	0	0	0	0	0	0	0	0	0
chr10:135304725-135311509	0	0	0	0	0	0.06335961	0	0	0	0	0	0	0	0	0	0	0	0	0	0	0	0	0	0	0	0	0	0	0	0	0	0	0	0	0	0	0	0	0	0	0	0	0	0	0	0	0	0	0
chr10:13701322-13705509	0	0.056849633	0	0	0	0.06335961	0.142775664	0.058357389	0	0	0	0	0	0.159284235	0	0	0	0.132971695	0	0	0	0.054864842	0	0.09432813	0	0	0	0	0	0.057244964	0	0.079724126	0	0	0	0	0	0	0	0.097991536	0	0	0	0.113278584	0	0	0	0	0.080111595
chr10:13705452-13717044	0	0	0	0	0	0	0	0.087536084	0	0	0	0	0	0	0	0	0	0	0	0	0	0	0	0	0	0	0	0	0	0	0	0	0.135113193	0	0	0	0	0	0	0	0	0	0	0	0	0	0	0	0
chr10:13708096-13712528	0	0	0	0	0	0	0	0	0	0	0	0	0	0	0	0	0	0	0	0	0	0	0	0	0	0	0	0	0	0	0	0	0	0	0	0	0	0	0	0	0	0	0	0	0	0	0	0	0
chr10:14562975-14572514	0	0	0	0	0	0	0	0	0	0	0	0	0.071017633	0	0	0	0	0	0	0	0	0	0	0	0	0	0	0	0	0	0	0	0	0	0	0	0	0	0	0	0	0	0	0	0	0	0	0	0
chr10:14938844-14939516	0.100954892	0	0.121545258	0	0	0.06335961	0	0.058357389	0	0	0	0	0.248561715	0	0	0	0	0	0.077317031	0	0	0	0.069384449	0	0.070248381	0.064755427	0	0	0	0.085867446	0.07990868	0	0	0	0	0	0	0	0	0	0	0	0	0	0	0	0	0	0
chr10:14970014-14977563	0	0	0	0	0	0	0	0	0	0	0	0	0.071017633	0	0	0	0	0	0	0	0	0	0	0	0	0	0	0	0	0	0	0	0	0	0	0	0	0	0	0	0	0	0	0	0	0	0	0	0
chr10:14987103-15063862	0	0	0	0	0	0	0	0	0	0	0	0	0	0	0	0	0	0	0	0	0	0	0	0	0	0	0	0	0	0.314847303	0	0	0	0	0	0	0	0	0	0	0	0	0	0	0	0	0	0	0
chr10:15170348-15183556	0	0	0	0	0	0	0	0	0.070859147	0	0	0	0	0	0	0	0	0	0	0	0	0	0	0	0	0	0	0	0	0	0	0	0	0	0	0	0	0	0	0	0	0	0	0	0	0	0	0	0
chr10:15590453-15617593	0	0	0	0	0	0.095039415	0	0	0	0	0	0	0	0	0	0	0	0	0	0	0	0	0	0	0	0	0	0	0	0	0	0	0	0	0	0	0	0	0	0	0	0	0	0	0	0	0	0	0
chr10:15590453-15628663	0	0.227398533	0.121545258	0	0	0	0	0	0	0	0.092250035	0	0	0	0	0	0.063045764	0.232700466	0.077317031	0	0.130058592	0.054864842	0.069384449	0.141492195	0	0	0	0	0.131105085	0.057244964	0	0	0	0	0	0	0	0	0.182874782	0	0	0	0	0	0	0	0	0	0.120167393
chr10:15590453-15634303	0	0	0.283605603	0	0	0	0.071387832	0.058357389	0	0	0	0	0.071017633	0.254854776	0	0	0	0.232700466	0	0	0.130058592	0.109729684	0.104076673	0	0	0.129510855	0	0	0	0.114489928	0	0	0.101334895	0	0	0	0	0	0.152395652	0	0	0.215497555	0	0.169917875	0	0	0	0	0
chr10:15600072-15628663	0	0	0	0	0	0.126719219	0	0	0	0	0	0	0.071017633	0	0	0	0	0.066485847	0	0	0	0	0	0	0	0	0	0	0	0	0	0	0	0	0	0	0	0	0.121916522	0	0	0	0	0	0	0	0	0	0
chr10:15600072-15634303	0	0	0	0.213699788	0	0	0.107081748	0	0	0	0	0	0	0	0.199621411	0	0	0.066485847	0	0	0	0	0	0	0.070248381	0	0	0	0.078663051	0	0	0	0	0	0	0	0	0	0	0	0	0	0	0	0	0	0	0	0
chr10:15600072-15639298	0	0.08527445	0	0	0	0	0	0	0	0	0	0	0	0.063713694	0	0	0.063045764	0	0	0	0	0	0	0	0	0.064755427	0	0	0	0	0	0	0	0	0	0	0	0	0	0	0	0	0	0	0	0	0	0	0
chr10:15614209-15628663	0	0	0.202575431	0	0	0	0	0	0	0.08502879	0	0	0	0	0	0.134449963	0	0	0	0	0	0	0.208153346	0	0	0	0	0	0	0	0	0	0	0	0	0	0	0	0.121916522	0	0	0	0	0	0	0	0	0	0
chr10:15614209-15634303	0	0	0	0.071233263	0	0	0	0	0	0	0	0	0	0	0	0	0	0.066485847	0	0	0	0	0.069384449	0	0	0	0	0	0	0	0	0	0	0	0	0	0	0	0.091437391	0	0	0	0	0	0	0	0	0	0
chr10:15614209-15639298	0	0	0	0	0	0	0	0	0	0	0	0	0	0	0	0	0	0	0	0	0.065029296	0	0.069384449	0	0	0	0	0	0	0	0	0	0	0	0	0	0	0	0	0	0	0	0	0	0	0	0	0	0
chr10:15617487-15634303	0	0	0.202575431	0	0	0	0	0	0	0	0.061500023	0	0	0.063713694	0.133080941	0.067224981	0	0.066485847	0	0	0.065029296	0	0	0	0.175620953	0.064755427	0	0	0.052442034	0	0	0	0	0	0	0	0	0.637171029	0.060958261	0	0	0	0	0	0	0.089111718	0	0	0.200278989
chr10:15628582-15639298	0	0	0.081030172	0	0	0	0	0	0	0	0	0	0	0	0	0	0	0	0	0	0	0	0	0	0	0	0	0	0	0	0	0	0	0	0	0	0	0	0	0	0	0	0	0	0	0	0	0	0
chr10:15686028-15689050	0	0	0	0	0	0	0	0	0	0	0	0	0	0	0	0	0	0	0	0	0	0.054864842	0	0	0.070248381	0	0	0	0	0	0	0	0	0	0	0	0	0	0.060958261	0	0	0	0	0	0	0	0	0	0
chr10:15838098-15889942	0	0	0	0	0	0	0	0	0	0	0	0	0	0	0	0	0	0	0	0	0	0.109729684	0	0	0	0	0	0.0566976	0.131105085	0	0	0	0	0	0	0	0	0	0	0	0	0	0	0	0	0.059407812	0	0	0
chr10:15858833-15885271	0	0	0	0	0	0	0	0	0	0.08502879	0	0	0.071017633	0	0	0	0	0	0	0	0	0	0	0	0	0	0	0	0	0	0	0	0	0	0	0	0	0	0	0	0	0	0	0	0	0	0	0	0
chr10:15858833-15889942	0	0.397947433	1.174937497	0.498632838	0.257481578	0.411837463	0.214163496	0.437680421	0.106288721	1.23291745	0.307500115	0.2151934	1.31382621	0.477852706	0.399242823	0	0.252183054	0.565129702	0.42524367	0.396243265	0.16257324	0.685810528	0.277537794	0.518804714	0.842980573	0.388532565	0.3530895	0.396883197	0.44575729	0.400714749	0.319634721	0.119586189	0.709344263	0.126080203	0.51708915	0.104304229	0.478032952	0.424780686	1.097248695	0.130655381	0.226126766	0.646492666	0	0	0	0.178223437	0.199630856	0	0.280390584
chr10:15863654-15885271	0.151432338	0.056849633	0.283605603	0.142466525	0.057218128	0	0.071387832	0	0.070859147	0.08502879	0	0	0.248561715	0.127427388	0.199621411	0	0	0	0.231951093	0	0	0.054864842	0	0.235820324	0.210745143	0	0	0.113395199	0.157326102	0	0.07990868	0	0	0	0	0	0	0	0.121916522	0.065327691	0	0.053874389	0	0	0	0	0.099815428	0	0
chr10:15863654-15889942	0	0	0.324120689	0.249316419	0.057218128	0.158399024	0.071387832	0	0.070859147	0	0.153750058	0	0.177544082	0.063713694	0	0.067224981	0	0	0.193292577	0	0	0.137162106	0	0.282984389	0	0.161888569	0	0	0.157326102	0	0	0	0	0	0	0	0	0	0.060958261	0	0	0.134685972	0	0	0	0	0	0	0
chr10:15875628-15885271	0	0	0.162060344	0.178083156	0	0	0.071387832	0	0	0.212571974	0	0	0	0	0	0	0	0	0	0.158497306	0.065029296	0	0	0	0.105372572	0	0	0	0.104884068	0	0	0	0	0	0	0	0	0	0	0	0	0.053874389	0	0	0	0.089111718	0	0	0
chr10:15875628-15889942	0.353342122	0.1705489	1.25596767	0.391782944	0.257481578	0.253438439	0.464020907	0.116714779	0.106288721	0.850287897	0.092250035	0.179327833	1.20729976	0.095570541	0.332702352	0.134449963	0.346751699	0.232700466	0.309268124	0.237745959	0.292631833	0	0	0.565968778	0.351241905	0	0.308953313	0.170092799	0.131105085	0.171734893	0.399543402	0	0.202669789	0.168106937	0	0.104304229	0	0	0.518145217	0.130655381	0.113063383	0.323246333	0	0	0	0.089111718	0.099815428	0	0.240334786
chr10:16526335-16528616	0	0	0	0	0	0	0	0	0	0	0	0	0	0	0	0	0	0.066485847	0	0	0.130058592	0.054864842	0	0	0	0	0.088272375	0	0.052442034	0	0	0	0	0	0	0	0	0	0	0	0	0.080811583	0	0	0	0	0	0	0
chr10:16794537-16824083	0	0	0.121545258	0.106849894	0.057218128	0	0	0.175072168	0	0.170057579	0	0	0.213052899	0	0	0.067224981	0.063045764	0.066485847	0.309268124	0	0	0.054864842	0	0.09432813	0.210745143	0	0.132408563	0	0.078663051	0.057244964	0	0	0.101334895	0	0	0	0	0	0	0	0.056531691	0.107748778	0	0.169917875	0	0.059407812	0	0	0
chr10:17024482-17061982	0	0	0	0	0	0	0	0	0	0	0	0	0	0	0	0	0	0	0	0	0	0	0	0	0	0	0	0	0	0	0	0	0	0	0	0	0	0	0	0	0	0	0	0	0	0	0	0	0
chr10:17199439-17210916	0	0	0.081030172	0	0	0	0	0	0	0	0	0	0	0	0	0	0	0	0.231951093	0	0	0	0	0	0	0	0	0	0	0.085867446	0	0	0	0	0	0	0	0	0	0.065327691	0	0	0	0	0	0	0	0	0
chr10:17582804-17585788	0	0	0	0	0	0	0	0	0	0.08502879	0	0	0.071017633	0	0	0	0	0	0	0	0	0	0	0	0	0	0.088272375	0	0	0	0	0	0	0	0	0	0	0	0	0	0	0	0	0	0	0	0	0	0
chr10:17604597-17646046	0	0	0	0	0	0	0	0	0	0.127543185	0	0	0	0	0	0	0	0	0	0	0	0	0	0	0	0	0	0	0	0	0	0	0	0	0	0	0	0	0	0	0	0	0	0	0	0	0	0	0
chr10:17632344-17646046	0	0	0.121545258	0	0	0	0	0	0	0	0	0	0	0	0	0	0	0	0.115975546	0	0	0	0	0	0	0	0	0	0	0	0	0	0	0	0	0	0	0	0	0	0	0	0	0	0	0	0	0	0
chr10:17636203-17646046	0	0	0	0	0	0	0	0	0	0	0	0	0	0	0	0	0	0	0	0	0	0	0	0	0	0	0	0	0	0	0	0	0	0	0	0	0	0	0	0	0	0	0	0	0	0	0	0	0
chr10:17645558-17646046	0	0	0	0.071233263	0	0.285118244	0	0	0	0.08502879	0.061500023	0	0.390596981	0.127427388	0	0	0.157614409	0.199457542	0	0	0.097543944	0.164594527	0	0	0.105372572	0	0	0	0.052442034	0.085867446	0	0	0	0	0	0	0	0	0.060958261	0	0	0	0	0	0	0	0	0	0
chr10:17746429-17747740	0.201909784	0.113699266	0.52669612	0	0	0.158399024	0	0	0	0.340115159	0.123000046	0	0.142035266	0.063713694	0	0.235287435	0.126091527	0.166214618	0.231951093	0	0.195087889	0.192026948	0.138768897	0.141492195	0.105372572	0	0	0.0566976	0.078663051	0.057244964	0	0	0	0	0.775633725	0	0	0	0.182874782	0.097991536	0.141329229	0.43099511	0	0	0	0	0	0	0.080111595
chr10:18816516-18825125	0	0	0.283605603	0.142466525	0	0	0	0	0.106288721	0.255086369	0	0	0.390596981	0	0	0	0	0.099728771	0.193292577	0	0	0	0	0	0.175620953	0	0	0	0	0.057244964	0.119863021	0	0	0	0	0	0	0	0	0	0	0	0	0	0	0	0	0	0
chr10:18874877-18905222	0	0	0	0	0	0	0.17846958	0	0	0	0	0	0	0	0	0	0	0	0	0	0	0	0	0	0	0	0	0	0.052442034	0	0	0	0	0	0	0	0	0	0	0	0	0	0	0	0	0	0	0	0
chr10:18885136-18937574	0	0	0	0	0	0	0	0	0	0	0	0	0	0	0	0	0	0	0	0	0	0	0	0	0	0	0	0	0	0	0	0	0	0	0	0	0	0	0	0	0	0	0	0	0	0	0	0	0
chr10:18898773-18905222	0	0	0	0	0	0	0	0	0	0	0	0	0	0	0	0	0	0	0.077317031	0	0	0	0	0	0	0	0	0	0	0	0	0	0	0	0	0	0	0	0	0	0	0	0	0	0	0	0	0	0
chr10:20432223-20453496	0	0	0	0	0	0	0	0	0	0.08502879	0	0	0	0	0	0	0	0	0	0	0	0	0	0	0	0	0	0	0	0	0	0	0	0	0	0	0	0	0	0	0	0	0	0	0	0	0	0	0
chr10:20432223-20466338	0	0	0	0	0	0.06335961	0	0	0	0	0	0	0	0	0	0	0	0	0	0	0	0	0	0	0	0	0	0	0	0	0	0	0	0	0	0	0	0	0	0	0	0	0	0	0	0	0	0	0
chr10:20436712-20466338	0	0	0	0	0	0	0	0	0	0	0	0	0	0	0	0	0	0	0	0	0.065029296	0	0	0	0	0	0	0	0	0	0	0	0	0	0	0	0	0	0	0	0	0.080811583	0	0	0	0	0	0	0
chr10:20465927-20508031	0	0	0	0	0	0	0	0	0	0	0	0	0	0	0	0	0	0	0	0	0	0	0	0	0.140496762	0	0	0	0.052442034	0	0	0	0	0	0	0	0	0	0	0	0	0	0	0	0	0	0	0	0
chr10:20500597-20508031	0	0	0	0	0	0	0	0	0	0	0	0	0	0	0	0	0	0	0	0	0	0	0	0	0	0	0	0	0	0	0	0	0	0	0	0	0	0	0.060958261	0	0	0	0	0	0	0	0	0	0
chr10:21134186-21141578	0	0.08527445	0	0	0	0	0	0	0	0	0	0	0	0	0	0	0	0	0	0	0	0	0	0	0	0	0	0	0	0	0	0	0	0	0	0	0	0	0	0	0	0	0	0	0	0	0	0	0
chr10:21157592-21188379	0	0	0	0	0	0.095039415	0	0.058357389	0	0	0	0	0	0	0	0.100837472	0	0	0	0	0	0	0	0	0	0	0	0	0	0	0	0	0	0	0	0	0	0	0	0	0	0	0	0	0	0	0	0	0
chr10:21157592-21246744	0	0	0	0.071233263	0	0	0	0	0	0	0	0	0	0	0	0	0	0	0.231951093	0	0	0	0	0	0	0	0	0	0	0	0	0	0	0	0	0	0	0	0	0	0	0	0	0	0	0	0	0	0
chr10:21169722-21188379	0	0	0	0.106849894	0	0.095039415	0	0.058357389	0	0	0.092250035	0	0	0	0	0	0.094568645	0.066485847	0.115975546	0	0	0.109729684	0	0	0.070248381	0.097133141	0	0.113395199	0	0	0	0	0	0	0	0	0	0	0	0	0	0.053874389	0	0	0	0	0	0	0
chr10:21234266-21250708	0	0	0.202575431	0	0	0	0	0.087536084	0	0	0.061500023	0	0.106526449	0	0	0.067224981	0	0.066485847	0	0.158497306	0	0	0	0	0.105372572	0	0	0	0.078663051	0	0	0	0.067556596	0	0	0	0	0	0	0	0	0	0	0	0	0	0	0	0
chr10:21246659-21250708	0	0	0	0.213699788	0	0.126719219	0.142775664	0.175072168	0.070859147	0	0.184500069	0	0.142035266	0.191141082	0	0.100837472	0	0.132971695	0.270609608	0.237745959	0	0	0	0	0.105372572	0	0	0	0.078663051	0.114489928	0	0.079724126	0	0	0	0	0	0	0.121916522	0	0	0	0	0	0	0	0.099815428	0	0
chr10:21959377-21971186	0	0	0	0	0	0	0	0	0	0	0	0	0	0	0	0	0	0	0	0	0	0	0	0	0	0	0	0	0	0	0	0	0	0	0	0	0	0	0	0	0	0	0	0	0	0	0	0	0
chr10:21959377-22002879	0	0	0	0	0	0	0	0	0	0	0	0	0.142035266	0	0	0	0	0	0	0	0	0	0	0	0.070248381	0	0	0	0	0	0	0	0	0	0	0	0	0	0	0	0	0	0	0	0	0	0	0	0
chr10:21970260-21971186	0	0	0	0	0.085827193	0	0	0.058357389	0	0	0	0	0	0	0	0	0	0	0	0	0	0	0	0	0	0	0	0	0	0.057244964	0	0	0	0	0	0	0	0	0	0	0	0	0	0	0	0	0	0	0
chr10:22002700-22016857	0	0	0.121545258	0.071233263	0	0	0	0	0	0	0.061500023	0	0	0	0	0	0	0	0.077317031	0	0	0	0	0	0	0	0	0	0	0	0	0	0	0	0	0	0	0	0	0.097991536	0.084797537	0.053874389	0	0	0	0	0.133087237	0	0
chr10:22002700-22024164	0	0	0	0	0	0	0	0	0	0	0	0	0	0	0	0	0	0	0	0	0.065029296	0	0	0	0	0	0	0	0	0	0	0	0	0	0	0	0	0	0	0	0	0	0	0	0	0	0	0	0
chr10:22019828-22024164	0	0	0	0	0	0	0	0.116714779	0	0	0	0	0	0	0	0	0	0	0.077317031	0	0	0	0	0	0	0	0	0	0	0	0	0	0	0	0	0	0	0	0	0	0	0	0	0	0	0	0	0	0
chr10:22168672-22209892	0	0	0	0	0	0	0	0	0	0	0	0	0	0.063713694	0	0	0	0	0	0	0	0	0	0	0	0	0	0	0	0	0	0	0	0	0	0	0	0	0.060958261	0	0	0	0	0	0	0	0	0	0
chr10:22171210-22209892	0	0.113699266	0.364635775	0	0	0	0	0	0	0.212571974	0	0.143462267	0	0.095570541	0	0	0	0	0.115975546	0	0.097543944	0.137162106	0	0	0	0.129510855	0.132408563	0.113395199	0.052442034	0.085867446	0	0	0	0.210133671	0	0	0	0.424780686	0.335270434	0	0.226126766	0.107748778	0	0	0	0	0.133087237	0	0
chr10:22171210-22218070	0	0	0.121545258	0	0	0	0	0	0	0.127543185	0	0.1075967	0	0	0	0	0	0	0	0	0	0	0	0	0	0	0	0	0	0	0	0	0	0	0	0	0	0	0	0	0	0	0	0	0	0	0	0	0
chr10:22193450-22209892	0	0	0.081030172	0	0	0.06335961	0	0	0.070859147	0.127543185	0	0	0.142035266	0	0	0	0.063045764	0	0	0	0	0.054864842	0	0	0	0	0	0	0	0.057244964	0	0	0	0	0	0	0	0	0	0	0	0	0	0	0	0.118815624	0	0	0
chr10:22193450-22218070	0	0.113699266	0	0	0.057218128	0	0	0	0	0	0	0	0.071017633	0.095570541	0	0	0	0.199457542	0	0	0.16257324	0	0	0.09432813	0.105372572	0	0	0	0	0	0	0	0	0	0	0	0	0	0	0	0	0	0	0	0	0	0	0	0
chr10:225933-255988	0	0	0	0	0	0	0	0	0	0	0	0	0	0	0	0	0	0.066485847	0	0	0	0	0	0	0	0	0	0	0	0	0	0	0	0	0	0	0	0	0	0	0	0	0	0	0	0	0.066543619	0	0
chr10:225933-267296	0	0	0.121545258	0.213699788	0	0.06335961	0.17846958	0	0.070859147	0.340115159	0	0	0.106526449	0.095570541	0	0.100837472	0.063045764	0	0	0	0.065029296	0	0	0.141492195	0	0	0.088272375	0.141743999	0.052442034	0.057244964	0	0	0.135113193	0	0	0	0	0	0.060958261	0	0.056531691	0.161623166	0	0	0.09955045	0	0	0	0
chr10:225933-295028	0	0.113699266	0	0.106849894	0.057218128	0	0	0.087536084	0	0.212571974	0	0	0	0	0	0	0	0.066485847	0	0.158497306	0	0.137162106	0	0.377312519	0.175620953	0.064755427	0	0.0566976	0	0.085867446	0	0	0.067556596	0	0	0	0	0	0.121916522	0	0	0	0	0	0	0	0.133087237	0	0
chr10:22880557-22898646	0	0	0	0	0	0	0	0	0	0	0	0	0	0	0	0	0	0	0	0	0	0	0	0	0	0	0	0	0	0	0	0	0	0	0	0	0	0	0	0	0	0.053874389	0	0	0	0	0	0	0
chr10:24508554-24508838	0	0.056849633	0	0	0	0	0	0	0	0.08502879	0.092250035	0	0	0	0	0	0	0	0.115975546	0	0	0	0.138768897	0	0	0	0	0	0	0	0	0	0	0	0	0	0	0	0	0.620613062	0	0	0	0	0	0	0	0	0
chr10:24669797-24673352	0	0	0.162060344	0	0.057218128	0	0.071387832	0.145893474	0.141718295	0	0.123000046	0.179327833	0	0	0	0	0	0	0	0	0	0	0.069384449	0	0.105372572	0	0.220680938	0	0	0	0	0	0.101334895	0	0	0	0	0	0	0	0	0	0	0	0	0	0.099815428	0	0
chr10:24783428-24802363	0	0	0	0	0	0	0	0	0	0	0.092250035	0.071731133	0	0	0	0	0	0	0	0	0	0	0	0	0	0	0	0	0	0.057244964	0	0	0	0	0	0	0	0	0	0	0	0	0	0	0	0	0	0	0
chr10:24783428-24809182	0	0	0	0	0.057218128	0	0	0	0	0	0.092250035	0	0	0	0	0	0	0	0	0	0	0	0	0	0	0	0	0	0	0	0	0	0	0	0	0	0	0	0	0	0	0	0	0	0	0	0	0	0
chr10:24784075-24802363	0	0	0	0	0	0	0	0	0	0	0	0	0	0	0	0	0	0	0	0	0	0	0	0	0	0	0	0.0566976	0	0	0	0	0	0	0	0	0	0	0	0	0	0	0	0	0	0	0	0	0
chr10:24784075-24834032	0	0	0	0	0	0	0	0.058357389	0	0	0	0	0	0.063713694	0	0	0	0.066485847	0.115975546	0	0	0.054864842	0.069384449	0	0	0	0	0.085046399	0	0.057244964	0	0	0	0	0	0	0	0	0	0	0	0	0	0	0	0	0	0	0
chr10:24813251-24817048	0	0.056849633	0	0	0	0	0	0	0	0	0	0	0	0	0	0	0	0	0	0	0	0	0	0	0	0	0	0	0	0	0	0	0	0	0	0	0	0	0	0	0	0	0	0	0	0	0	0	0
chr10:24816864-24825822	0	0	0	0	0	0.158399024	0	0.116714779	0.106288721	0	0.184500069	0	0.177544082	0.191141082	0	0	0.157614409	0.066485847	0	0	0.065029296	0.109729684	0.069384449	0.09432813	0	0.129510855	0	0.0566976	0.052442034	0.114489928	0	0	0	0	0	0	0	0	0	0.097991536	0	0.134685972	0	0	0.066366967	0	0	0	0
chr10:24908401-24924032	0	0	0	0	0	0	0	0	0	0	0.092250035	0	0	0	0	0	0	0	0.077317031	0	0	0	0	0	0	0	0	0	0	0	0	0	0	0	0	0	0	0	0	0	0	0	0	0	0	0	0	0	0
chr10:24918924-24924032	0	0	0	0	0	0	0	0	0	0	0	0	0	0	0	0	0	0	0	0	0	0	0	0.09432813	0	0	0	0	0	0	0	0	0	0	0	0	0	0	0	0	0	0	0	0	0	0	0	0	0
chr10:26789747-26792203	0	0	0	0	0	0	0	0	0	0	0	0	0	0	0	0	0	0	0	0	0	0	0	0	0	0	0	0	0	0	0	0	0	0	0	0	0	0	0	0	0	0.053874389	0	0	0	0	0	0	0
chr10:26789747-26802589	0	0	0	0	0	0	0	0	0	0	0	0	0	0	0	0	0	0.066485847	0	0	0	0	0	0	0	0	0	0	0	0	0	0	0	0	0	0	0	0	0	0	0	0.080811583	0	0	0	0	0	0	0
chr10:26792125-26802589	0	0	0	0	0	0	0	0	0	0	0	0	0	0	0	0	0	0	0	0	0.065029296	0	0	0	0	0	0	0	0	0	0	0	0	0	0	0	0	0	0.091437391	0	0	0	0	0	0	0	0	0	0
chr10:26800675-26802589	0	0	0	0	0	0	0	0	0	0	0	0	0	0	0	0	0	0	0	0	0	0	0	0	0	0	0	0	0	0	0	0	0	0	0	0	0	0	0	0	0	0.053874389	0	0	0	0	0	0	0
chr10:27047990-27059274	0	0	0	0	0	0.06335961	0	0	0	0.170057579	0	0	0.071017633	0	0	0	0	0	0	0	0	0.082297263	0	0	0	0	0	0	0	0	0	0	0	0	0	0	0	0	0	0	0	0.080811583	0	0	0	0	0	0	0
chr10:27301810-27303640	0	0	0	0	0	0	0	0	0	0	0	0	0	0	0	0	0	0.066485847	0	0	0	0	0	0.09432813	0	0	0	0	0	0	0	0	0	0	0	0	0	0	0	0	0	0	0	0	0	0	0	0	0
chr10:27301810-27306721	0	0	0	0	0	0	0	0	0	0	0	0	0	0	0	0	0	0	0	0	0	0	0	0	0	0	0	0	0	0	0	0	0	0	0	0	0	0	0	0	0	0	0	0	0	0	0	0	0
chr10:27311486-27322306	0	0	0	0	0	0	0	0	0	0	0	0	0	0	0	0	0	0	0	0	0	0	0	0	0	0	0	0	0	0	0	0	0	0	0	0	0	0	0	0	0	0	0	0	0	0	0	0	0
chr10:27311486-27337908	0	0	0	0	0	0	0	0	0	0	0	0	0	0	0	0	0	0	0	0	0	0	0	0.141492195	0	0	0	0	0.078663051	0.057244964	0	0	0	0	0	0	0	0	0	0	0.056531691	0.053874389	0	0	0	0	0	0	0
chr10:27326114-27337908	0	0	0	0	0	0	0	0	0	0	0	0	0	0	0	0	0.063045764	0	0	0	0	0	0	0	0	0	0	0	0	0	0	0	0	0	0	0	0	0	0	0	0	0	0	0	0	0	0	0	0
chr10:27328893-27332496	0	0	0	0	0.057218128	0	0	0	0	0	0	0	0	0	0	0	0	0	0	0	0.097543944	0	0	0	0	0	0.088272375	0	0.052442034	0	0	0	0	0	0	0	0	0	0	0	0	0	0	0	0	0	0	0	0
chr10:27356085-27368090	0	0	0	0	0	0	0	0	0	0	0	0	0	0	0	0	0	0	0	0	0	0	0.069384449	0	0	0	0	0	0	0	0	0	0	0	0	0	0	0	0	0	0	0	0	0	0	0	0	0	0
chr10:27356085-27375538	0	0	0	0	0	0	0	0	0	0	0	0	0.106526449	0	0	0	0	0	0	0	0	0	0	0	0	0	0	0	0	0	0	0	0	0	0	0	0	0	0	0	0	0	0	0	0	0	0	0	0
chr10:27356085-27381441	0	0	0	0	0	0	0.071387832	0	0	0	0	0	0	0	0	0	0	0	0	0	0	0	0	0	0	0	0	0	0	0	0	0	0	0	0	0	0	0	0	0	0	0	0	0	0	0	0	0	0
chr10:27400914-27415715	0	0	0	0	0	0	0	0	0.070859147	0	0	0	0.071017633	0	0	0	0	0	0	0	0	0	0	0	0	0	0	0	0	0	0	0	0	0	0	0	0	0	0	0	0	0	0	0	0	0	0	0	0
chr10:27403449-27410377	0	0.056849633	0	0	0	0	0	0	0	0	0	0	0	0	0	0	0	0	0.193292577	0	0	0	0	0	0	0	0	0	0	0	0	0	0	0	0	0	0	0	0	0	0	0	0	0	0	0	0	0	0
chr10:27404988-27410377	0	0	0	0	0	0	0	0	0	0	0	0	0	0	0	0	0	0	0	0	0	0	0	0	0.105372572	0	0	0	0	0	0	0	0	0	0	0	0	0	0	0	0	0	0	0	0	0	0	0	0
chr10:27406504-27410377	0	0	0	0.106849894	0.057218128	0	0	0.058357389	0	0	0	0	0.177544082	0	0	0	0	0	0	0	0	0.082297263	0	0	0	0	0	0	0	0	0	0	0	0	0	0	0	0	0	0	0	0	0	0	0	0	0	0	0
chr10:27411769-27415715	0	0	0	0	0	0	0	0	0	0.08502879	0	0	0	0	0	0	0	0	0	0	0	0	0	0.235820324	0	0	0	0	0	0	0	0	0	0	0	0	0	0	0	0	0	0.053874389	0	0	0	0	0	0	0
chr10:27420787-27425314	0	0	0	0	0	0	0.071387832	0	0	0	0.092250035	0	0	0	0	0	0	0.099728771	0	0	0	0	0	0	0	0	0	0	0	0	0	0	0	0	0	0	0	0	0	0	0.113063383	0	0	0	0	0.059407812	0	0	0
chr10:27431315-27434519	0	0.08527445	0.202575431	0	0	0.095039415	0	0.116714779	0	0	0.092250035	0	0.142035266	0	0	0	0	0.066485847	0	0	0.065029296	0.082297263	0	0	0	0	0.088272375	0	0	0	0	0	0	0.084053468	0	0	0	0	0.060958261	0	0	0.053874389	0	0	0	0	0	0	0
chr10:27453992-27454468	0	0	0.121545258	0	0	0	0	0	0	0	0	0	0	0	0	0	0.094568645	0.132971695	0	0	0	0.054864842	0	0	0	0	0	0	0	0.057244964	0	0	0	0	0	0	0	0	0	0.065327691	0	0	0	0	0.066366967	0.059407812	0	0	0
chr10:27458872-27460012	0	0	0	0	0	0	0	0	0	0	0	0	0	0	0	0	0	0	0	0	0	0	0	0	0	0	0	0	0	0	0	0	0	0	0	0	0	0	0	0	0	0.080811583	0	0	0	0	0	0	0
chr10:27458872-27462188	0	0	0	0	0	0	0	0	0	0	0	0	0	0	0	0	0	0	0	0	0	0	0	0	0	0	0	0	0	0	0	0	0	0	0	0	0	0	0	0	0	0	0	0	0	0	0	0	0
chr10:27815756-27822923	0	0	0.081030172	0	0	0	0	0	0	0	0	0	0	0	0	0	0	0	0	0	0	0	0	0.09432813	0	0	0	0	0	0	0	0	0	0	0	0	0	0	0	0	0	0	0	0	0	0	0	0	0
chr10:27815756-27826957	0	0	0	0	0	0	0	0	0	0	0	0	0	0	0	0	0	0	0	0	0	0	0	0	0	0	0	0	0	0	0	0	0	0	0	0	0	0	0	0	0	0	0	0	0	0	0	0	0
chr10:27821435-27822923	0	0.08527445	0.283605603	0.142466525	0.085827193	0	0.071387832	0.116714779	0	0	0	0	0.071017633	0.095570541	0	0	0.063045764	0.166214618	0	0	0	0	0	0	0.105372572	0.097133141	0	0.085046399	0.052442034	0	0	0	0.067556596	0	0	0	0	0	0.274312174	0.065327691	0.084797537	0	0	0	0	0.059407812	0	0	0.080111595
chr10:27855760-27867642	0	0	0	0	0	0	0	0	0	0	0.061500023	0	0	0	0	0	0	0	0	0	0	0	0	0	0	0	0	0	0	0	0	0	0	0	0	0	0	0	0	0	0	0.053874389	0	0	0	0	0	0	0
chr10:27962888-27964483	1.211458703	0.625345966	3.403267234	0.747949257	0.143045321	0.411837463	0.535408739	0.145893474	0.070859147	2.338291716	0.123000046	0.1075967	1.91747609	0.414139012	1.064647527	0.336124907	0.441320345	0.498643855	2.435486476	0.633989224	0.325146481	0.301756632	0.450998916	0.990445362	0.772732192	0.356154851	0.264817125	0.283487998	0.340873222	0.314847303	1.318493226	0	0	0	0	0	0	0	0.213353913	0	0.056531691	0.107748778	0	0.396475042	0	0.089111718	0	0	0.120167393
chr10:28196591-28233891	0	0	0	0	0	0	0	0	0	0	0.061500023	0.1075967	0	0	0.133080941	0	0	0	0	0	0	0	0	0.09432813	0	0	0	0	0	0	0	0	0	0	0	0	0	0	0	0	0	0	0	0	0	0	0	0	0
chr10:28223938-28225809	0	0.056849633	0	0	0	0	0	0	0	0	0	0	0	0	0	0	0	0	0.077317031	0	0	0	0	0	0	0	0	0	0.052442034	0	0	0	0	0	0	0	0	0	0	0	0	0	0	0	0	0	0	0	0
chr10:28223938-28233891	0	0.056849633	0	0	0	0	0	0	0	0	0	0	0	0	0	0	0	0	0	0	0	0	0	0	0	0	0	0	0	0	0	0	0	0	0	0	0	0	0	0	0	0	0	0	0	0	0	0	0
chr10:28408579-28420620	0.100954892	0	0	0	0	0.095039415	0	0	0	0	0.061500023	0	0	0	0	0	0	0	0	0	0	0	0	0	0	0	0	0	0	0	0	0	0	0	0	0	0	0	0	0	0	0.053874389	0	0	0	0	0	0	0
chr10:287960-295028	0	0	0	0	0	0	0	0	0	0	0	0	0	0	0	0	0	0	0	0	0	0	0	0	0	0	0	0	0	0	0	0	0	0	0	0	0	0	0	0	0	0	0	0	0	0	0	0	0
chr10:28872327-28879761	0	0	0	0	0	0	0	0	0	0	0	0	0	0	0	0	0	0	0	0	0	0	0.069384449	0	0	0	0	0	0	0	0	0	0	0	0	0	0	0	0	0	0	0	0	0	0	0	0	0	0
chr10:28872327-28884970	0.25238723	0.1705489	0.567211206	0	0.057218128	0.126719219	0.17846958	0.087536084	0	0.255086369	0.061500023	0.143462267	0.284070532	0.095570541	0.399242823	0	0.094568645	0.099728771	0.270609608	0	0.260117185	0	0	0	0.140496762	0	0.088272375	0.113395199	0.183547119	0.085867446	0.159817361	0	0.236448088	0	0	0.104304229	0	0	0.091437391	0.097991536	0	0.215497555	0	0	0	0.148519531	0	0	0
chr10:29751205-29752564	0	0	0	0	0	0	0	0	0	0	0	0	0	0.063713694	0	0	0	0	0	0	0	0.054864842	0	0	0	0	0	0	0	0	0	0	0	0	0	0	0	0	0	0	0	0	0	0	0	0	0	0	0
chr10:29788044-29801790	0	0	0	0	0	0	0	0	0	0	0	0	0	0.382282165	0	0	0	0	0	0	0	0	0	0	0.105372572	0	0	0	0	0	0	0	0	0	0	0	0	0	0	0	0	0	0	0	0	0	0	0	0
chr10:29801663-29813644	0	0.056849633	0	0	0	0	0	0	0.070859147	0.127543185	0	0	0	0	0	0	0.094568645	0.066485847	0.077317031	0	0	0.082297263	0	0.141492195	0	0.097133141	0	0.113395199	0	0.085867446	0.07990868	0	0	0	0	0	0	0	0	0	0	0	0	0	0	0	0	0	0
chr10:29801663-29820217	0.100954892	0.994868582	1.336997842	0.819182519	0.200263449	1.520630633	0.820960067	0.233429558	0.602302752	2.508349296	0.276750104	0.179327833	2.095020173	0.700850635	0	0.840312267	1.134823744	0	0.811828825	0	0.585263666	0.932702318	0.624460037	0.471640649	0.913228954	0.679931989	0.3530895	0.737068794	0.367094239	0.629694606	0.199771701	0	0.202669789	0	0	0	0	0.849561371	0	0	0	0.080811583	0	0.226557167	0	0.089111718	0	0	0.080111595
chr10:29801663-29821101	0	0.312672983	0.243090517	0.071233263	0.085827193	0.253438439	0	0.175072168	0.070859147	0.297600764	0.184500069	0.071731133	0.142035266	0.318568471	0	0.268899925	0.346751699	0.099728771	0.154634062	0	0.16257324	0.274324211	0.450998916	0.235820324	0	0.194266282	0	0.141743999	0.104884068	0.286224821	0	0	0	0	0	0	0	0	0	0	0.056531691	0	0	0	0	0	0	0	0
chr10:29801663-29822387	0	0	0	0	0	0	0	0	0	0	0	0	0	0	0	0	0	0	0	0	0	0	0	0	0	0	0	0	0	0	0	0	0	0	0	0	0	0	0	0	0	0	0	0	0	0	0	0	0
chr10:29811338-29813644	0	0	0	0	0	0	0	0	0	0	0	0	0	0	0	0.067224981	0	0	0	0	0	0	0	0	0	0	0	0	0	0	0	0	0	0	0	0	0	0	0	0	0	0	0	0	0	0	0	0	0
chr10:29839525-29852221	0	0	0	0	0	0.06335961	0	0	0	0	0	0	0	0	0	0.067224981	0	0	0	0	0	0	0	0	0	0	0	0	0	0	0	0	0	0	0	0	0	0	0	0	0	0	0	0	0	0	0	0	0
chr10:29839525-29858241	0	0.08527445	0	0.071233263	0.057218128	0.095039415	0	0.058357389	0	0.08502879	0	0	0.071017633	0.095570541	0	0	0	0	0.193292577	0	0.097543944	0.082297263	0	0	0	0.064755427	0	0	0.052442034	0	0	0	0	0	0	0	0	0	0.091437391	0	0	0	0	0	0	0	0	0	0
chr10:29843711-29844037	0	0	0	0	0	0	0	0	0	0	0	0	0	0	0	0.100837472	0	0	0	0	0	0	0	0	0.105372572	0	0	0	0	0	0	0	0	0	0	0	0	0	0	0	0	0.053874389	0	0	0	0	0	0	0
chr10:29946897-29975580	0	0	0	0	0	0.126719219	0	0	0	0	0	0	0	0	0	0	0	0.066485847	0	0	0	0	0	0	0	0	0	0	0	0	0	0	0	0	0	0	0	0	0	0	0	0.053874389	0	0	0	0	0	0	0
chr10:30315031-30318795	0	0	0	0	0	0	0.071387832	0	0	0	0	0	0	0	0	0.100837472	0.094568645	0	0	0	0.065029296	0.082297263	0	0	0	0	0	0.085046399	0	0	0	0	0	0	0	0	0	0	0	0	0	0	0	0	0	0	0	0	0
chr10:30397715-30399760	0	0	0	0	0.057218128	0	0	0	0	0	0	0	0	0	0	0	0	0	0	0	0	0.054864842	0	0	0	0	0	0	0	0	0	0	0	0	0	0	0	0	0	0	0	0	0	0	0	0	0	0	0
chr10:30485753-30494654	0	0	0	0	0	0	0	0	0	0.08502879	0	0	0	0	0	0	0	0	0	0	0	0	0	0	0	0	0	0	0	0	0	0	0	0	0	0	0	0	0	0	0	0	0	0	0	0	0	0	0
chr10:30602819-30625956	0	0	0	0	0	0	0	0	0	0	0	0	0	0	0	0	0	0	0	0	0.097543944	0	0	0	0	0	0	0	0	0	0	0	0	0	0	0	0	0	0	0	0	0	0	0	0	0	0	0	0
chr10:309143-309598	0	0	0	0	0.057218128	0.126719219	0.071387832	0	0	0	0	0	0	0.063713694	0	0	0.126091527	0	0	0	0	0.054864842	0	0	0	0	0	0	0	0	0	0	0	0	0	0	0	0	0	0	0	0	0	0	0	0	0	0	0
chr10:31164259-31273355	0	0	0	0	0	0	0	0	0	0	0	0	0	0	0	0	0	0	0	0	0	0	0	0	0	0	0	0	0	0	0	0	0	0	0	0	0	0	0	0	0	0.080811583	0	0	0	0	0	0	0
chr10:3160973-3162236	0	0	0	0	0	0.06335961	0	0	0	0	0	0	0	0	0	0.100837472	0	0	0	0	0	0	0	0	0.140496762	0	0	0	0	0	0	0	0	0	0	0	0	0	0	0	0	0	0	0	0	0	0	0	0
chr10:31644072-31676195	0	0	0	0	0	0	0	0	0	0	0	0	0	0	0	0	0	0	0	0	0	0	0	0	0	0	0	0	0	0	0	0	0	0	0	0	0	0	0	0	0	0	0	0	0	0	0	0	0
chr10:31644072-31676727	0	0	0	0	0	0	0	0	0	0	0	0	0	0.063713694	0	0	0	0	0	0	0	0	0	0	0	0	0	0	0	0	0	0	0	0	0	0	0	0	0	0	0	0	0	0	0	0	0	0	0
chr10:31644072-31750166	0	0	0	0	0	0	0	0	0	0	0	0	0.106526449	0	0	0	0	0	0	0	0	0	0	0	0	0	0	0	0	0	0	0	0	0	0	0	0	0	0	0	0	0	0	0	0	0	0	0	0
chr10:31644075-31676727	0	0	0	0	0	0	0	0	0	0	0	0	0	0	0	0	0	0	0	0	0	0	0	0	0	0	0.088272375	0	0.078663051	0	0	0	0	0	0	0	0	0	0	0	0	0	0	0	0	0	0	0	0
chr10:31661946-31676195	0	0	0.081030172	0.071233263	0	0	0	0	0	0.08502879	0	0	0	0.063713694	0	0	0	0	0	0	0	0	0	0	0	0	0	0	0	0	0	0	0	0	0	0	0	0	0.060958261	0.163319227	0.056531691	0.080811583	0	0	0	0.118815624	0	0	0
chr10:31661946-31676727	0	0	0.121545258	0	0	0	0.071387832	0	0	0	0	0	0.071017633	0	0	0	0	0	0	0	0	0	0	0	0	0	0	0	0	0	0	0	0	0	0	0	0	0	0.060958261	0	0	0	0	0	0	0	0	0	0
chr10:31661946-31750166	0	0.08527445	0.486181033	0.178083156	0.143045321	0.095039415	0	0.058357389	0	0.552687133	0.061500023	0	0.284070532	0.095570541	0	0.168062453	0.063045764	0.132971695	0.193292577	0	0.097543944	0	0.138768897	0.282984389	0.386366096	0.129510855	0	0	0.288431188	0.085867446	0	0	0.101334895	0.126080203	0	0	0	0	0.304791304	0.130655381	0.056531691	0.323246333	0.669637177	0.169917875	0	0.38615078	0	0	0.160223191
chr10:31661946-31791437	0	0	0.121545258	0	0	0	0	0	0	0	0	0	0	0	0	0	0	0	0	0	0	0	0	0	0	0	0	0	0	0.057244964	0	0	0	0	0	0	0	0	0.091437391	0	0	0	0	0	0	0	0	0	0
chr10:31676052-31750166	0	0	0	0	0	0	0	0	0	0	0	0	0	0	0	0	0	0.066485847	0	0	0	0	0	0	0	0	0	0	0	0	0	0	0	0	0	0	0	0	0	0	0	0	0	0	0	0	0	0	0
chr10:31749965-31750166	0	0	0	0	0	0	0	0	0	0.170057579	0	0	0	0	0	0	0	0	0.193292577	0	0	0	0	0	0.070248381	0	0	0	0	0	0.07990868	0	0	0	0	0	0	0	0	0	0	0	0	0	0	0	0	0	0
chr10:31749965-31791437	0	0	0	0	0	0	0	0	0	0	0	0	0	0	0	0	0	0	0	0	0	0	0	0	0.070248381	0	0	0.0566976	0	0	0	0	0	0	0	0	0	0	0.091437391	0	0	0.080811583	0	0	0	0	0	0	0
chr10:3200231-3202522	0	0	0.081030172	0	0	0	0	0	0	0	0	0	0	0	0	0	0	0	0	0	0	0	0	0.141492195	0.070248381	0	0	0	0	0	0	0	0.067556596	0	0	0	0	0	0	0	0	0	0	0	0	0	0	0	0
chr10:3201105-3202522	0	0	0	0	0	0	0.107081748	0	0	0	0	0	0	0	0	0	0	0	0	0	0	0	0	0.141492195	0	0	0.088272375	0	0.078663051	0	0	0	0	0	0	0	0	0	0.060958261	0	0	0.080811583	0	0	0	0	0	0	0
chr10:32197099-32199491	0.302864676	0.966443765	0.688756464	0.28493305	0.686617541	1.393911414	0.963735731	0.962896926	0.6731619	0.680230317	0.645750242	0.6455802	0.887720412	1.40170127	0.332702352	0.739474795	1.387006798	0.964044786	0.695853279	0.713237877	1.007954091	0.932702318	0.589767813	0.565968778	0.280993524	0.809442844	1.500630375	0.481929596	1.468376955	1.087654319	0.439497742	0.358758566	0	0.168106937	1.0341783	0.312912686	0	0.424780686	1.950664346	0.293974608	0.678380297	1.427671303	0.446424785	0.906228668	0.431385284	0.415854686	0.632164377	0.502598602	0.320446382
chr10:32306070-32308887	0	0	0.121545258	0	0	0	0	0	0	0	0	0	0	0	0	0	0	0	0.115975546	0	0	0	0	0.188656259	0.105372572	0	0	0	0	0	0	0	0	0	0	0	0	0	0	0	0	0	0	0	0	0	0	0	0
chr10:32308785-32310215	0	0.08527445	0.121545258	0.142466525	0	0	0.071387832	0	0	0.170057579	0	0	0.284070532	0	0.199621411	0	0.063045764	0.066485847	0.077317031	0	0.065029296	0	0.138768897	0.188656259	0.070248381	0.129510855	0	0	0.131105085	0	0	0	0	0	0	0	0	0	0.091437391	0.097991536	0	0	0	0	0	0.059407812	0	0	0.080111595
chr10:32309949-32310215	0	0	0	0	0	0	0	0	0	0	0	0	0	0	0	0	0	0	0	0	0	0	0	0	0	0	0	0	0	0	0	0	0	0	0	0	0	0	0	0	0	0	0	0	0	0	0	0	0
chr10:32317355-32326535	0	0	0	0	0	0	0	0	0	0.127543185	0	0	0	0	0	0	0	0	0	0	0	0	0	0.188656259	0	0	0	0	0	0	0.07990868	0	0	0	0	0	0	0	0	0	0	0	0	0	0	0	0	0	0
chr10:32323617-32326535	0	0.056849633	0	0	0.057218128	0.095039415	0	0	0	0	0.061500023	0	0	0	0	0	0	0	0	0	0	0	0	0.09432813	0.105372572	0	0	0	0	0	0	0	0	0.084053468	0	0.069536152	0	0	0	0	0.056531691	0	0	0	0	0	0	0	0
chr10:32740519-32751631	0	0	0	0	0	0	0	0	0	0.08502879	0	0	0	0	0	0	0	0	0	0	0	0	0	0	0	0	0	0	0	0	0	0	0	0	0	0	0	0	0	0	0	0	0	0	0	0	0	0	0
chr10:32740519-32751977	0	0	0	0	0	0	0	0	0	0	0	0	0	0	0	0	0	0	0	0	0	0	0	0	0	0	0	0	0.052442034	0	0	0	0	0	0	0	0	0	0	0	0	0.080811583	0	0	0	0	0	0	0
chr10:32740519-32762951	0.100954892	0.113699266	0.648241378	0.463016207	0.171654385	0	0	0.204250863	0	0.425143948	0	0	0.674667513	0.286711623	0	0.134449963	0.409797463	0	0.231951093	0.316994612	0.195087889	0.137162106	0	0.565968778	0.421490286	0.097133141	0.264817125	0.170092799	0.183547119	0.085867446	0.119863021	0.079724126	0.202669789	0.084053468	0	0.069536152	0	0	0.487666086	0	0.056531691	0.161623166	0	0	0	0	0.432533521	0	0
chr10:32740519-32770710	0	0	0	0	0	0	0	0	0	0	0	0	0	0.063713694	0	0.067224981	0	0	0	0	0	0.054864842	0	0	0	0	0	0	0	0	0	0	0.101334895	0.084053468	0	0	0	0	0.091437391	0.097991536	0	0.107748778	0	0	0	0	0	0	0
chr10:32751610-32762951	0	0	0	0	0	0	0	0	0	0	0	0	0	0	0	0	0	0	0	0	0	0	0	0.188656259	0	0.161888569	0	0	0	0	0	0	0	0	0	0	0	0	0	0	0	0	0	0	0	0	0	0	0
chr10:32751610-32873232	0	0	0	0	0	0	0	0	0	0	0	0	0	0	0	0	0	0	0	0	0	0	0	0	0	0	0	0	0	0	0	0	0	0	0	0	0	0	0.091437391	0	0	0	0	0	0	0.089111718	0	0	0
chr10:32758312-32762951	0	0	0	0	0	0	0	0	0	0.08502879	0	0	0	0	0	0	0	0	0	0	0	0	0	0	0	0	0	0	0	0	0	0	0	0	0	0	0	0	0	0	0	0	0	0	0	0	0	0	0
chr10:32759991-32762951	0	0.056849633	0	0	0	0	0	0	0	0	0	0	0	0	0	0	0	0	0	0	0	0.082297263	0.138768897	0	0	0.129510855	0	0	0.052442034	0	0	0	0	0	0	0	0	0	0	0	0	0	0	0	0	0	0	0	0
chr10:32759991-32873232	0	0	0	0	0	0	0	0	0	0	0	0	0	0	0	0	0	0	0	0	0	0	0	0	0	0	0	0	0	0	0	0	0	0	0	0	0	0	0	0	0	0	0	0	0	0	0	0	0
chr10:32761408-32833229	0	0	0.081030172	0	0	0	0	0	0.070859147	0	0.061500023	0	0	0.063713694	0	0	0	0	0	0	0	0	0	0	0	0	0	0	0	0	0	0	0	0	0	0	0	0	0	0	0	0	0	0	0	0	0	0	0
chr10:32761408-32873232	0	0	0	0	0	0	0	0	0	0	0	0	0	0.063713694	0	0	0	0	0	0	0	0	0	0	0	0	0	0	0	0	0	0	0	0	0	0	0	0	0	0	0	0	0	0	0	0	0	0	0
chr10:32832227-32856819	0	0	0	0	0	0.06335961	0	0	0	0	0	0	0.071017633	0	0	0	0	0	0	0	0	0	0	0	0	0	0	0	0	0	0	0	0	0	0	0	0	0	0	0	0	0	0	0	0	0	0	0	0
chr10:32832227-32873232	0.403819568	0	1.620603445	0.712332625	0.457745027	0.887034536	0.606796571	0.466859116	0.460584458	1.190403056	0.615000231	0.251058967	1.31382621	0.445995859	0.399242823	0.369737397	0.788072044	0.498643855	0.386585155	0.316994612	0.520234369	0.822972634	0.381614467	0.565968778	0.351241905	0.550421134	0.441361875	0.538627196	0.812851529	0.658317088	0.399543402	0.119586189	0.506674474	0.252160405	0	0.104304229	0	0.849561371	1.005811303	0.293974608	0.19786092	0.700367054	0.446424785	0	0.09955045	0.564374216	0.199630856	0	0.160223191
chr10:32832227-32912745	0.151432338	0.113699266	0.648241378	0.106849894	0	0	0.17846958	0.087536084	0.070859147	0.425143948	0.184500069	0	0.284070532	0.063713694	0.199621411	0.067224981	0	0.099728771	0.270609608	0	0	0.164594527	0.104076673	0	0.210745143	0.194266282	0.132408563	0.085046399	0	0.057244964	0.119863021	0.119586189	0.135113193	0	0	0	0	0	0.121916522	0	0	0.080811583	0	0	0.066366967	0	0	0	0
chr10:32832227-32924086	0	0.08527445	0	0	0	0	0	0	0	0	0	0	0	0	0	0	0	0	0.193292577	0	0	0	0	0.09432813	0	0	0	0	0	0	0	0	0	0	0	0	0	0	0	0	0	0	0	0	0	0	0	0	0
chr10:32832227-33018385	0	0.056849633	0	0	0	0	0	0	0	0	0	0	0.071017633	0	0	0	0	0	0	0	0	0	0	0	0	0	0	0	0	0	0	0	0	0	0	0	0	0	0	0	0	0	0	0	0	0	0	0	0
chr10:32854485-32873232	0.302864676	0.483221882	0.445665947	0.142466525	0.200263449	0.316798049	0.35693916	0.320965642	0.248007016	0.255086369	0.338250127	0.358655667	0.461614614	0.222997929	0	0.268899925	0.315228818	0.498643855	0.42524367	0	0.292631833	0.24689179	0.173461121	0	0.140496762	0.356154851	0.3530895	0	0.235989154	0.14311241	0.199771701	0.079724126	0.270226386	0.252160405	0	0.243376534	0	0.424780686	0.335270434	0.195983072	0.141329229	0.457932305	0	0.169917875	0.09955045	0.207927343	0.133087237	0	0.240334786
chr10:32854485-32912745	0	0	0	0	0.085827193	0	0	0	0	0.08502879	0	0	0	0	0	0	0	0	0	0	0	0.082297263	0.069384449	0	0	0	0	0	0	0	0	0	0	0	0	0	0	0	0.091437391	0	0	0	0	0	0	0	0	0	0
chr10:32854485-32923292	0	0	0	0	0	0	0	0	0	0	0	0	0	0	0	0	0	0	0	0	0	0	0	0	0	0	0	0	0.052442034	0	0	0	0	0	0	0	0	0	0	0	0	0	0	0	0	0	0	0	0
chr10:32854485-32924086	0	0	0	0	0	0	0	0	0	0	0	0	0	0	0	0	0	0	0	0	0	0	0	0	0	0	0	0	0.052442034	0	0	0	0	0	0	0	0	0	0.060958261	0	0	0	0	0	0	0	0	0	0
chr10:32854485-32975008	0	0	0	0	0	0	0	0	0	0	0	0	0	0	0	0	0	0	0	0	0	0	0.069384449	0	0	0	0	0	0.052442034	0	0	0	0	0	0	0	0	0	0	0	0	0	0	0	0	0	0	0	0
chr10:32964592-33018385	0	0	0.081030172	0	0	0	0	0	0	0	0	0	0	0	0	0	0	0	0	0	0	0	0	0	0	0	0	0	0	0	0	0	0	0	0	0	0	0	0.060958261	0	0	0	0	0	0	0	0	0	0
chr10:32974897-33018385	0	0	0	0	0	0.126719219	0	0	0	0	0	0	0	0	0	0	0	0	0	0	0	0	0	0	0	0	0	0	0	0	0	0	0	0	0	0	0	0	0	0	0	0.053874389	0	0	0	0	0	0	0
chr10:33093942-33113532	0	0	0.202575431	0	0	0	0.071387832	0	0	0	0	0	0.142035266	0.063713694	0	0	0	0	0	0	0	0	0	0	0.070248381	0	0	0	0	0	0	0	0	0	0	0	0	0	0.091437391	0	0	0	0	0	0	0	0	0	0.080111595
chr10:33552573-33559784	0	0	0	0	0	0	0	0	0	0	0	0	0	0	0	0	0	0	0	0	0	0	0	0	0	0	0	0	0	0	0	0	0	0	0	0	0	0	0	0	0	0	0	0	0	0	0	0	0
chr10:34540529-34573173	0	0	0	0	0	0	0	0	0	0	0	0	0	0.063713694	0	0	0	0	0	0	0	0	0	0	0	0	0	0	0	0	0	0	0	0	0	0	0	0	0	0	0	0	0	0	0	0	0	0	0
chr10:34540529-34625171	0	0.056849633	0	0	0.057218128	0.126719219	0	0	0	0	0	0	0.071017633	0	0	0.100837472	0	0	0	0	0	0.082297263	0	0	0	0.097133141	0	0	0.078663051	0.057244964	0	0	0	0	0	0	0	0	0	0	0	0	0	0	0	0	0	0	0
chr10:34558584-34573173	0.908594027	0.142124083	1.215452583	0.498632838	0.143045321	0.443517268	0.392633076	0.262608253	0.283436589	0.935316687	0.092250035	0.1075967	1.136282127	0.382282165	0.332702352	0.369737397	0.220660172	0.299186313	0.502560701	0.475491918	0.390175777	0.301756632	0	0.565968778	0.948353144	0.356154851	0.441361875	0.255139198	0.524420341	0.14311241	0.439497742	0	0.202669789	0.084053468	0.51708915	0.382448839	0	0	0.121916522	0.097991536	0.282658457	0.215497555	1.339274354	0	0.066366967	0.089111718	0	0	0.080111595
chr10:34558584-34649187	0	0	0	0	0	0	0	0	0	0	0	0	0	0	0	0	0	0	0	0	0	0	0	0	0	0	0	0	0	0	0	0	0	0	0	0	0	0	0	0	0	0	0	0	0	0	0	0	0
chr10:34573062-34649187	0	0	0	0	0	0	0	0	0	0	0	0	0	0	0	0	0	0	0	0	0.097543944	0	0	0	0	0	0	0	0	0	0	0	0	0	0	0	0	0	0	0	0	0	0	0	0	0	0	0	0
chr10:34606034-34649187	0	0	0	0	0	0	0	0	0	0	0	0	0	0	0	0	0	0	0	0	0	0	0	0	0	0	0	0	0	0	0	0	0	0	0	0	0	0	0	0	0	0	0	0	0	0	0	0	0
chr10:34620044-34649187	0.151432338	0	0	0	0.057218128	0	0	0	0	0	0	0	0	0.063713694	0	0	0	0	0	0	0	0	0.104076673	0	0	0	0.088272375	0	0	0.085867446	0	0	0	0	0	0	0	0	0	0	0.056531691	0	0	0	0	0	0	0	0
chr10:34626202-34673182	0	0	0.121545258	0	0	0	0	0	0	0	0	0	0	0	0	0	0	0	0	0	0	0	0	0	0	0	0	0	0	0	0	0	0	0	0	0	0	0	0	0	0	0	0	0	0	0	0	0	0
chr10:34636892-34673182	0	0	0	0	0	0	0	0	0	0	0	0	0	0	0	0	0	0	0.077317031	0	0.097543944	0	0	0	0	0	0	0	0	0	0	0	0	0	0	0	0	0	0	0	0	0	0	0	0	0	0	0	0
chr10:34648074-34673182	0	0.08527445	0.243090517	0.106849894	0.057218128	0.06335961	0.142775664	0	0	0.212571974	0	0.071731133	0.142035266	0.063713694	0	0.168062453	0	0.166214618	0.347926639	0	0.16257324	0.164594527	0.069384449	0.09432813	0.280993524	0.161888569	0.17654475	0.085046399	0.104884068	0.171734893	0	0	0.135113193	0	0	0	0	0	0.152395652	0	0	0	0	0	0	0.059407812	0.066543619	0	0
chr10:34661425-34673182	0	0	0	0	0	0.095039415	0	0	0	0	0.061500023	0	0.071017633	0.159284235	0	0.067224981	0	0	0	0	0.097543944	0.082297263	0	0	0.070248381	0	0.220680938	0	0	0	0.07990868	0	0	0	0	0.069536152	0	0	0.060958261	0	0	0	0	0	0	0	0	0	0
chr10:34663801-34673182	0	0	0.121545258	0	0	0	0	0	0	0	0	0	0	0	0	0	0	0	0	0	0	0	0	0	0	0	0	0	0	0	0	0	0	0	0	0	0	0	0	0	0	0	0	0	0	0	0	0	0
chr10:34666894-34673182	0	0	0	0	0	0	0	0	0	0	0	0	0	0	0	0	0	0	0	0	0	0	0	0	0	0	0	0.0566976	0	0.114489928	0	0	0	0	0	0	0	0	0	0	0	0	0	0	0	0	0	0	0
chr10:34739244-34806087	0	0	0	0	0	0	0	0	0	0	0	0	0	0	0	0	0.063045764	0	0.115975546	0	0	0.054864842	0	0	0	0	0.088272375	0	0	0	0	0	0	0	0	0	0	0	0	0	0	0	0	0	0	0.059407812	0	0	0
chr10:35302626-35317815	0	0	0	0	0	0	0	0	0	0	0	0	0	0	0	0	0	0	0	0	0	0	0	0	0	0	0	0	0	0	0	0	0	0	0	0	0	0	0	0	0	0	0	0	0	0	0	0	0
chr10:35302626-35320547	0	0	0	0	0.057218128	0	0	0	0	0	0	0	0	0	0	0	0	0	0	0	0	0	0	0	0	0	0	0	0.052442034	0	0	0	0	0	0	0	0	0	0	0	0	0	0	0	0	0	0	0	0
chr10:35314059-35322201	0	0	0	0	0	0	0	0	0	0.08502879	0	0	0	0	0	0	0	0	0	0	0	0	0	0	0	0	0	0	0	0	0	0	0	0	0	0	0	0	0	0	0	0	0	0	0	0	0	0	0
chr10:35321362-35333796	0	0	0	0	0	0	0	0	0	0	0	0	0	0	0	0	0	0.066485847	0	0	0	0	0	0	0	0	0	0	0	0.057244964	0	0	0	0	0	0	0	0	0	0	0	0.053874389	0	0	0	0	0	0	0
chr10:35321362-35343467	0	0	0	0	0	0	0	0	0	0.08502879	0	0	0	0	0	0	0	0	0	0	0	0	0	0	0	0	0	0	0	0	0	0	0	0	0	0	0	0	0	0	0	0	0	0	0	0	0	0	0
chr10:35349801-35360267	0	0	0.081030172	0.106849894	0	0.06335961	0	0	0	0.08502879	0.061500023	0	0.248561715	0	0	0	0.063045764	0.066485847	0.077317031	0	0	0	0	0.141492195	0.105372572	0	0	0	0	0	0	0	0	0	0	0	0	0	0	0.065327691	0	0.134685972	0	0	0	0	0	0	0.080111595
chr10:35426709-35441308	0	0	0.081030172	0	0	0	0	0	0	0	0	0	0.071017633	0	0	0	0	0	0	0	0	0	0	0	0	0	0	0	0	0	0	0	0	0	0	0	0	0	0	0	0	0	0	0	0	0	0	0	0
chr10:35467816-35495979	0	0	0	0	0	0	0.071387832	0	0	0	0	0	0	0	0	0	0	0	0	0	0	0	0	0	0	0	0	0	0	0	0	0	0	0	0	0	0	0	0	0	0	0	0	0	0	0	0	0	0
chr10:35805450-35819171	0	0	0	0.071233263	0	0.06335961	0.17846958	0	0	0	0.061500023	0	0	0.063713694	0	0	0	0	0	0	0	0.054864842	0	0	0	0	0.17654475	0	0	0	0	0	0.101334895	0	0	0	0	0	0	0.097991536	0	0.053874389	0	0	0	0	0	0	0
chr10:35805450-35842113	0	0	0	0	0	0	0	0	0	0	0	0	0	0	0	0	0	0	0	0	0	0	0	0	0	0	0	0	0	0	0	0	0	0	0	0	0	0	0	0	0	0	0	0	0	0	0	0	0
chr10:371333-373116	0	0	0	0	0	0	0	0	0	0	0	0	0	0	0	0	0	0	0	0	0	0	0	0	0	0	0	0	0	0	0	0	0	0	0	0	0	0	0	0	0	0	0	0	0	0	0	0	0
chr10:37507907-37531775	0	0	0	0	0	0	0	0	0	0	0	0	0	0	0	0	0	0	0	0	0	0	0	0	0	0	0	0	0	0	0	0	0	0	0	0	0	0	0	0	0	0	0	0	0	0	0.332718093	0	0
chr10:37520388-37531775	0	0	0	0	0	0	0	0	0	0	0	0	0	0	0	0	0	0	0	0	0	0	0	0	0	0	0	0	0	0	0	0	0	0	0	0	0	0	0	0	0	0	0	0	0.165917417	0	0.299446284	0	0
chr10:37537045-37553565	0	0	0	0	0	0	0	0	0	0	0	0	0	0	0	0	0	0	0	0	0	0	0	0	0	0	0	0	0	0	0	0	0	0	0	0	0	0	0	0	0	0	0	0	0	0	0.066543619	0	0
chr10:38064271-38127039	0	0	0.162060344	0	0	0	0.071387832	0	0	0	0	0	0	0	0	0	0	0	0	0	0	0	0	0	0	0	0	0	0	0	0	0	0	0	0	0	0	0	0	0	0	0	0	0	0	0	0	0	0
chr10:38092760-38127039	0	0.08527445	0.121545258	0	0	0	0	0	0.070859147	0	0	0	0.213052899	0	0	0	0.094568645	0	0.193292577	0	0.065029296	0	0.104076673	0	0	0.064755427	0	0	0	0.057244964	0	0	0	0	0	0	0	0	0.091437391	0	0	0	0	0	0	0	0	0	0
chr10:38126544-38127039	0	0	0	0	0	0	0	0	0	0	0	0	0	0	0	0	0	0	0	0	0	0	0	0	0	0	0	0	0	0.057244964	0	0	0	0	0	0	0	0	0	0	0	0	0	0	0	0	0	0	0
chr10:412214-430086	0	0	0	0	0	0	0	0	0	0	0	0	0	0	0	0	0	0	0	0	0	0	0	0	0	0	0	0	0	0.057244964	0	0	0	0	0	0	0	0	0	0	0	0	0	0	0	0	0	0	0
chr10:43282615-43285959	0	0	0	0	0	0	0	0.087536084	0	0	0	0	0	0	0	0	0	0	0	0	0	0	0	0	0	0	0	0	0	0	0	0	0	0	0	0	0	0	0	0	0	0	0	0	0	0	0	0	0
chr10:43650344-43654379	0	0	0.202575431	0.142466525	0.085827193	0.126719219	0.071387832	0.262608253	0.141718295	0.255086369	0.061500023	0	0	0.095570541	0	0.134449963	0.063045764	0	0.154634062	0	0.097543944	0.24689179	0.104076673	0	0	0	0	0.0566976	0.052442034	0	0.07990868	0	0.168891491	0	0	0.069536152	0	0	0.121916522	0.097991536	0.056531691	0.215497555	0	0	0	0.178223437	0	0	0.080111595
chr10:43650344-43656043	0	0	0	0	0	0	0	0	0	0	0.061500023	0	0	0	0	0	0	0	0	0	0	0	0	0	0	0	0	0.0566976	0	0	0	0	0	0	0	0	0	0	0	0	0	0	0	0	0	0	0	0	0
chr10:43650344-43662546	0	0	0.243090517	0	0	0	0	0	0	0	0	0	0	0	0	0	0.094568645	0	0	0	0	0	0	0	0	0	0	0	0	0	0	0	0	0	0	0	0	0	0	0	0	0.080811583	0	0	0	0.059407812	0	0	0
chr10:43650344-43671480	0	0	0	0.142466525	0.057218128	0.126719219	0	0.175072168	0	0	0	0.071731133	0	0.095570541	0	0.067224981	0.063045764	0.132971695	0	0	0.16257324	0.082297263	0	0	0	0.129510855	0.17654475	0.113395199	0.131105085	0.057244964	0	0	0.135113193	0.126080203	0	0	0	0	0.335270434	0.097991536	0.056531691	0.080811583	0	0	0	0.237631249	0	0	0
chr10:43654162-43671480	0	0	0.202575431	0	0	0	0.071387832	0	0	0	0	0	0	0	0	0.100837472	0	0	0	0	0	0	0	0	0	0.097133141	0	0	0	0	0	0	0	0	0	0	0	0	0	0	0	0	0	0	0	0	0	0	0
chr10:454865-461828	0	0	0	0	0	0	0	0	0	0	0	0	0	0.127427388	0	0	0	0	0	0	0	0	0	0	0	0	0	0.0566976	0	0	0	0	0	0	0	0	0	0	0	0	0	0	0	0	0	0	0	0	0
[truncated: 13,935 more rows]
[truncated: 125 more columns]
