# Supplementary material for: The transcriptional landscape and biomarker potential of circular RNAs in prostate cancer
Source: Genome Med. 2022 Jan 25;14:8. doi: 10.1186/s13073-021-01009-3 (PMC8788096; doi:10.1186/s13073-021-01009-3)
Supplement: Supplementary file 11 — Additional file 11. Expression data of circRNA in cohort 2. [file 13073_2021_1009_MOESM11_ESM.tsv]

Patient_no	1	2	3	4	5	6	7	8	9	10	11	12	13	14	15	16	17	18	19	20	21	22	23	24	25	26	27	28	29	30	31	32	33	34	35	36	37	38	39	40	41	42	43	44	45	46	47	48	49
Sample_type	AN	AN	AN	AN	AN	AN	AN	AN	AN	AN	AN	AN	AN	AN	AN	AN	AN	AN	AN	AN	AN	AN	LPC	LPC	LPC	LPC	LPC	LPC	LPC	LPC	LPC	LPC	LPC	LPC	LPC	LPC	LPC	LPC	LPC	LPC	LPC	LPC	LPC	LPC	LPC	LPC	LPC	LPC	LPC
chr10_112723882-112745523_SHOC2	10	10	196.605	258.603	241.942	250.735	108.671	168.833	207.039	122.791	10	185.465	82.345	144.459	176.485	158.012	137.049	124.989	203.476	278.663	150.246	179.315	85.783	142.183	135.826	179.799	106.962	220.359	144.864	107.688	177.447	10	145.233	133.781	127.3	151.385	125.756	131.407	167.534	164.645	66.606	123.062	202.885	168.014	197.792	134.525	210.103	119.045	179.633
chr10_116879948-116889297_ATRNL1	10	10	460.745	287.57	647.212	310.119	54.873	305.952	472.674	44.501	235.465	324.564	60.175	223.678	371.408	523.843	221.046	99.762	138.714	651.478	50.082	115.558	35.947	164.525	32.699	10	10	105.389	108.648	62.528	10	10	78.018	22.934	50.92	34.151	27.262	37.545	48.972	23.599	10	82.041	142.019	49.127	14.651	44.842	29.02	36.482	89.817
chr11_33307958-33309057_HIPK3	659.821	1082.025	1772.444	2663.449	2048.712	2043.817	1335.249	1263.917	2153.073	1828.678	447.383	2073.109	883.627	1374.688	1800.409	1827.44	1189.23	963.217	2184.411	2138.185	2197.517	2064.114	611.922	1551.821	1096.672	782.125	998.308	1417.959	1100.968	1524.997	1286.492	529.298	1394.716	961.314	1171.159	1375.722	834.562	1185.669	1977.765	1301.246	763.412	1140.376	2072.805	1171.186	1375.022	864.221	1676.178	1363.262	1397.149
chr11_92085261-92088570_FAT3	10	305.79	998.031	1238.238	1082.3	1093.665	555.188	220.136	236.337	180.478	376.744	150.691	313.545	899.372	644.038	369.267	236.52	473.582	1438.77	198.936	359.372	1374.748	10	385.924	224.7	10	10	201.197	543.241	191.059	10	10	490.911	57.972	119.466	162.599	324.503	165.198	151.211	144.888	10	360.982	498.195	168.997	111.35	73.377	66.165	437.78	160.848
chr12_116668337-116675510_MED13L	10	10	220.617	259.129	214.156	222.692	148.48	176.296	186.856	208.497	10	145.341	196.361	135.139	168.583	145.989	185.679	173.15	209.164	168.564	219.278	211.193	174.835	160.463	144.211	98.889	149.746	182.035	86.919	211.902	10	10	141.032	108.936	121.424	142.72	155.656	99.119	219.083	120.191	81.977	139.47	241.207	112.009	131.129	142.678	157.287	232.331	159.674
chr12_56094682-56094938_ITGA7	10	129.372	267.142	564.607	315.134	310.119	753.162	192.153	209.643	89.827	10	90.949	212.197	493.956	256.825	298.848	86.208	196.083	667.313	217.919	304.553	824.849	10	113.746	87.197	10	85.569	124.55	456.322	291.799	10	10	107.424	28.667	170.386	75.948	110.806	105.877	87.633	99.885	10	188.695	872.404	182.752	73.256	10	65.004	478.102	31.113
chr13_33091993-33101669_N4BP2L2	2740.793	811.518	933.497	1195.576	1004.364	1075.519	945.756	830.175	974.645	653.511	1271.511	1349.081	699.934	1220.91	763.89	1181.653	981.446	892.122	1037.945	1074.408	644.975	1259.189	428.1	753.567	491.323	539.396	884.216	900.596	644.646	896.239	1094.258	2454.02	596.535	376.499	689.378	506.657	584.809	475.319	622.025	439.054	251.055	1041.926	742.783	512.885	443.934	623.706	451.547	1002.286	642.806
chr13_51501542-51523641_RNASEH2B	10	10	189.101	204.881	223.644	155.06	79.62	138.984	159.511	89.827	10	148.016	107.682	158.439	200.192	152.859	114.944	110.082	138.276	220.956	85.952	159.391	40.849	107.652	59.529	10	10	182.035	130.378	86.845	162.66	10	83.419	61.157	82.255	69.321	67.715	56.317	82.478	71.895	10	139.47	104.824	73.69	26.372	61.148	75.451	115.205	69.27
chr13_95813442-95840796_ABCC4	10	10	127.568	111.657	50.15	189.701	123.734	82.085	139.328	140.921	10	612.57	126.685	144.459	109.315	163.164	156.943	52.748	134.775	154.897	84.598	139.467	339.866	95.465	588.581	404.547	285.231	297.005	188.323	232.744	162.66	10	367.283	176.464	928.31	149.856	966.473	527.882	249.154	211.295	81.977	139.47	183.723	405.788	322.328	256.82	738.261	80.644	176.698
chr15_41961025-41962156_MGA	1116.62	258.745	358.691	343.926	363.929	382.7	275.442	201.481	265.635	320.575	470.93	282.656	212.197	279.598	302.922	235.3	271.887	364.646	369.319	268.792	240.258	350.66	102.94	237.648	139.18	152.829	292.362	210.778	260.756	316.115	236.596	1010.479	243.055	156.078	189.971	227.333	169.726	192.23	313.59	190.988	133.213	287.145	273.894	171.944	190.467	175.29	333.146	320.655	262.993
chr16_68155889-68160513_NFATC3	10	376.356	564.3	494.558	681.097	677.973	295.885	385.238	404.963	337.881	259.011	383.414	288.208	377.457	396.432	467.165	386.831	311.899	389.886	429.763	267.33	438.325	119.28	365.612	194.517	116.869	156.877	488.621	267.999	371.696	340.107	577.416	215.449	150.982	213.472	251.29	190.832	220.764	371.153	223.918	133.213	246.124	357.302	202.403	154.571	183.443	213.585	545.305	299.389
chr16_80718434-80719026_CDYL2	10	141.134	157.584	108.497	113.855	127.017	181.835	108.203	138.677	126.087	282.558	309.406	288.208	400.757	135.656	233.583	300.623	258.005	126.461	179.954	123.175	163.376	103.757	95.465	102.289	10	278.1	153.293	101.405	111.161	147.873	866.125	120.027	47.779	58.754	68.812	167.088	84.101	109.971	56.528	71.73	106.654	126.239	100.219	76.919	158.984	115.498	78.724	127.387
chr18_19345732-19359646_MIB1	10	10	258.137	304.951	252.108	188.051	265.759	202.413	238.941	190.367	10	235.398	177.359	209.698	202.826	211.255	130.417	161.683	260.799	261.199	273.421	223.147	132.352	255.929	101.451	10	99.831	172.455	130.378	177.164	10	10	167.438	98.743	103.798	155.973	177.641	144.173	210.492	142.693	71.73	237.92	304.327	133.625	186.804	77.454	244.346	117.125	190.2
chr18_56601664-56621031_ZNF532	1725.685	493.968	319.67	425.035	254.141	329.914	707.972	412.289	286.469	126.911	635.755	894.335	430.728	629.095	305.556	741.968	744.927	579.077	378.509	602.883	163.105	518.021	207.514	290.459	227.216	224.748	10	239.52	296.972	302.22	443.618	866.125	43.21	177.101	219.347	113.157	199.626	140.418	185.577	127.874	107.595	443.024	362.938	387.12	110.617	203.826	24.957	140.166	280.017
chr18_9182379-9221997_ANKRD12	558.31	164.656	288.153	252.809	275.15	273.829	261.455	269.574	277.354	264.536	282.558	345.072	383.222	293.578	364.823	219.842	320.517	284.378	308.495	310.553	358.695	290.889	138.887	239.679	279.199	287.678	171.139	258.682	217.296	357.801	399.256	10	256.258	128.685	236.974	223.765	324.503	211.003	256.027	202.514	215.19	295.349	309.963	199.455	273.246	350.58	221.711	215.05	277.669
chr19_52364156-52380630_ZNF577	10	211.7	99.053	144.312	80.647	158.359	230.252	172.564	98.311	78.29	10	166.74	183.693	144.459	105.364	151.142	192.31	231.631	112.459	115.413	113.7	95.635	1096.394	95.465	358.85	170.809	541.939	191.616	347.674	125.057	177.447	10	319.872	99.38	180.178	225.804	396.615	280.836	125.436	221.173	87.101	10	143.146	288.866	126.001	472.875	302.966	107.525	180.808
chr1_117944807-117963271_MAN1A2	3806.657	858.563	925.993	787.922	830.193	846.229	879.048	795.662	766.304	626.316	1671.801	1063.75	1336.525	1747.485	1020.714	882.805	1335.121	885.242	851.098	901.287	730.25	804.925	889.697	534.2	625.472	872.024	1019.7	708.98	825.726	809.395	1020.321	2357.784	501.113	313.43	646.292	383.816	521.491	510.611	631.476	352.341	701.929	951.68	721.368	417.579	528.178	847.915	492.174	729.633	585.276
chr1_205585605-205593019_ELK4	10	1387.814	1556.329	1764.923	1040.96	2292.902	3890.619	2698.534	1623.757	1010.347	2495.928	5092.269	2109.302	1971.164	1937.382	2050.718	3638.425	3365.526	2342.815	3620.336	887.94	1279.113	782.672	1019.652	1231.66	890.004	927	1408.379	1673.182	1351.307	1197.768	10	811.384	533.214	1492.346	1092.32	1884.579	1934.315	1076.516	1227.705	717.3	557.882	3299.131	1083.74	994.089	1157.73	1188.647	418.579	1072.517
chr1_23356961-23377013_KDM1A	10	164.656	249.133	278.617	216.189	225.991	224.873	182.825	294.933	126.911	10	257.69	256.537	242.318	267.361	304.001	223.257	219.017	245.484	277.144	162.428	223.147	135.62	197.024	182.779	143.839	192.531	172.455	10	170.216	207.022	10	211.848	84.728	146.884	173.303	159.173	135.913	129.732	114.154	102.471	147.675	244.589	157.206	120.873	122.295	150.902	119.045	170.828
chr1_247319707-247323115_ZNF124	862.842	305.79	658.851	737.36	657.377	994.69	413.163	407.625	526.061	491.164	777.034	555.504	813.95	633.755	601.892	499.798	727.243	519.449	564.919	592.253	703.855	689.366	874.174	308.739	681.647	539.396	506.285	584.429	282.485	434.225	354.894	1251.069	568.329	352.291	673.71	385.345	304.276	504.604	511.195	592.174	455.998	557.882	539.899	511.902	383.863	436.187	428.331	629.789	440.278
chr1_35824525-35827390_ZMYM4	10	10	210.112	181.18	161.295	249.085	136.645	146.447	143.885	136.801	10	195.273	107.682	111.839	183.07	163.164	183.469	165.123	168.032	136.674	108.962	167.361	66.176	138.12	104.804	10	171.139	153.293	72.432	138.952	10	10	114.626	87.276	142.967	97.865	131.912	148.678	140.042	89.457	66.606	10	164.562	99.236	104.024	93.76	173.538	138.246	127.974
chr1_85331067-85331821_LPAR3	659.821	517.49	192.102	245.435	111.822	407.444	423.923	260.246	210.945	135.152	235.465	755.236	266.038	288.918	218.63	353.809	479.671	178.883	212.227	403.188	106.255	207.208	10	152.338	57.014	10	363.669	10	246.269	191.059	177.447	10	75.617	182.834	10	34.661	293.723	217.761	183.858	450.03	81.977	278.941	432.821	192.578	331.851	444.34	126.526	84.484	179.046
chr20_34302106-34313077_RBM39	609.065	176.417	160.585	227.001	178.237	148.461	259.303	176.296	210.945	164.82	259.011	254.123	240.701	228.338	239.703	202.667	249.783	169.71	244.608	192.862	200.328	199.239	334.964	160.463	311.898	134.849	256.708	172.455	130.378	215.375	280.958	10	213.648	68.165	205.638	160.56	195.229	186.974	177.844	150.376	163.954	172.287	228.809	158.189	200.722	269.05	258.856	151.687	160.848
chr21_30693541-30702014_BACH1	10	117.611	222.118	233.322	288.026	202.897	223.797	145.514	172.532	153.283	10	166.74	161.523	163.099	169.9	145.989	141.47	155.949	208.727	151.86	140.771	195.254	40.849	203.118	119.058	152.829	128.354	153.293	159.351	184.111	177.447	10	122.428	108.299	141.009	223.765	133.671	101.371	148.633	137.204	102.471	155.879	290.801	149.346	259.327	260.897	138.134	180.488	194.896
chr2_148653869-148657467_ACVR2A	10	129.372	283.651	292.31	306.324	291.974	166.772	194.951	245.452	114.55	10	254.123	129.852	214.358	208.094	237.018	148.101	158.243	227.543	220.197	126.559	338.706	50.653	217.336	126.604	10	156.877	210.778	123.135	156.321	10	10	145.233	94.921	82.255	138.133	129.273	87.855	136.605	90.555	61.483	155.879	259.242	135.59	98.896	85.607	134.071	174.728	152.63
chr2_208841374-208842310_PLEKHM3	10	10	198.105	189.08	248.719	183.102	129.113	142.715	148.443	100.54	10	179.224	139.353	209.698	165.948	185.492	95.05	116.962	181.597	182.991	138.741	127.513	102.94	148.276	99.774	98.889	10	105.389	72.432	100.74	10	10	96.022	68.802	88.131	95.827	78.268	108.129	121.14	98.787	10	10	181.469	65.83	95.233	134.525	143.938	153.607	113.298
chr2_40655612-40657444_SLC8A1	964.353	564.534	1872.997	1801.265	2442.461	1035.93	999.554	731.3	1320.361	843.054	659.302	513.596	772.777	1458.568	1543.583	1262.377	959.342	771.72	1355.192	1101.742	1065.935	1334.9	55.555	779.973	358.85	350.608	242.446	804.788	1173.4	1003.927	384.469	1010.479	773.575	295.593	405.401	562.726	319.226	314.627	719.968	535.646	10	779.393	855.497	502.077	290.828	273.126	311.672	1791.442	554.75
chr2_72945231-72960247_EXOC6B	10	199.939	372.198	401.334	395.782	324.965	306.645	352.591	399.103	183.774	353.197	368.256	297.709	405.417	360.872	377.854	391.252	277.498	408.264	432.041	311.997	490.127	122.548	225.461	200.386	161.819	306.623	373.651	130.378	239.692	147.873	10	297.667	134.418	170.386	174.323	215.456	171.205	197.605	111.959	102.471	262.533	339.268	188.647	134.792	187.52	233.899	186.249	179.046
chr3_3819408-3830758_SUMF1	10	294.028	189.101	101.124	189.758	333.213	234.556	190.287	225.269	86.531	235.465	139.099	183.693	330.857	163.314	228.43	72.945	186.91	227.105	172.361	190.176	362.615	294.115	154.37	264.107	10	156.877	10	130.378	184.111	221.809	10	246.656	42.683	70.505	127.939	108.168	150.18	96.225	73.542	10	114.858	236.699	163.101	32.965	93.76	106.793	109.445	131.496
chr3_56626997-56628056_CCDC66	10	10	105.056	100.07	112.5	113.82	61.329	75.555	93.753	62.632	10	105.216	38.005	10	102.73	79.006	81.787	58.481	78.765	91.875	71.062	75.711	33.496	42.655	33.537	10	10	105.389	10	86.845	10	10	60.014	34.401	48.961	60.656	48.368	35.292	65.295	49.942	10	10	32.687	49.127	46.884	57.071	69.067	88.324	72.206
chr4_144464661-144465125_SMARCA5	3197.592	1046.741	2204.674	1737.536	1949.089	1807.928	1599.931	1249.926	1814.52	1138.082	2236.917	1784.211	2359.505	2716.757	1718.751	1798.243	2243.622	1819.792	1805.027	1827.632	1463.883	1924.647	843.129	1188.24	865.264	845.054	1504.593	1628.737	1426.913	1809.848	1774.472	2646.492	1209.274	604.564	1231.871	957.755	924.261	781.686	1205.389	752.429	676.312	1501.358	1364.963	919.656	1017.531	1178.112	1005.823	2033.373	1319.66
chr4_148778703-148803083_ARHGAP10	10	211.7	378.201	494.031	208.056	349.709	264.683	216.405	196.622	95.596	235.465	170.307	155.189	302.897	235.752	211.255	198.942	215.577	420.517	238.42	219.278	450.28	20.425	231.554	88.874	179.799	185.4	383.232	188.323	229.271	10	10	157.236	83.454	139.051	155.973	104.65	102.122	114.267	124.033	10	303.553	291.929	168.997	106.222	142.678	98.087	435.86	100.383
chr5_36953719-36976504_NIPBL	10	10	93.05	98.49	130.12	127.017	87.152	69.959	86.592	48.622	10	98.974	69.677	88.539	90.877	116.791	92.84	72.241	89.267	95.672	58.203	111.574	32.679	60.935	52.821	10	10	10	10	90.319	10	10	51.612	33.127	54.837	60.656	74.75	45.054	69.591	49.942	10	10	92.425	52.075	47.617	52.995	66.745	97.924	104.493
chr6_158733082-158735300_TULP4	558.31	270.506	378.201	440.309	361.896	377.751	270.062	201.481	268.89	219.211	470.93	361.122	285.041	447.356	272.63	348.656	254.203	208.697	296.681	264.236	208.449	290.889	169.116	274.209	177.748	251.718	349.408	210.778	296.972	208.428	177.447	625.534	285.665	222.332	201.721	320.611	299	227.522	319.604	305.691	163.954	246.124	320.107	220.089	227.827	203.826	272.785	407.059	250.665
chr6_73005639-73043538_RIMS1	10	235.223	169.59	342.346	414.758	197.948	476.644	367.515	130.213	102.188	10	232.723	437.063	302.897	269.995	170.034	238.73	240.804	408.264	183.75	344.483	474.188	62.091	375.768	449.401	125.859	427.846	10	311.458	184.111	724.576	10	1496.139	804.598	205.638	606.561	855.667	810.22	248.295	608.09	163.954	155.879	406.897	743.781	136.989	1308.561	109.114	51.842	1120.067
chr7_131060182-131084192_MKLN1	10	164.656	172.592	190.133	108.433	150.111	167.848	124.06	156.256	79.938	10	330.806	101.348	219.018	189.655	156.294	152.522	147.923	147.903	173.12	109.639	163.376	129.901	172.65	165.172	98.889	285.231	210.778	137.621	152.847	10	10	214.849	69.439	289.852	90.22	83.544	198.988	128.013	85.616	97.348	10	152.164	115.94	238.816	146.754	288.456	84.484	238.337
chr7_80418621-80440017_SEMA3C	10	117.611	154.582	215.414	187.725	141.863	239.936	78.354	106.124	58.511	376.744	48.15	199.529	149.119	148.827	87.593	92.84	131.869	168.469	62.262	138.741	247.056	27.777	81.247	64.559	10	92.7	10	94.162	128.53	10	10	123.028	35.038	50.92	51.481	100.253	45.054	53.267	58.723	10	90.246	169.071	76.638	65.198	10	73.71	109.445	52.833
chr8_142264087-142264728_SLC45A4	10	270.506	433.731	564.607	376.128	524.563	391.644	195.884	336.601	231.572	10	366.472	285.041	424.056	313.458	291.978	338.201	324.512	476.527	364.463	351.928	729.214	72.712	257.96	200.386	134.849	114.092	220.359	181.08	399.487	10	10	129.629	105.751	170.386	200.828	117.841	180.216	286.956	171.231	76.854	270.737	474.525	206.333	169.222	203.826	229.256	432.02	187.265
chr9_16435552-16437522_BNC2	1319.641	176.417	124.566	188.027	164.005	166.607	703.669	62.496	76.175	51.918	282.558	58.85	240.701	312.217	262.093	125.379	276.308	247.684	254.673	100.987	171.903	366.599	10	125.933	47.791	98.889	114.092	268.263	275.242	305.694	192.234	529.298	70.216	47.779	82.255	53.52	51.006	43.552	51.549	52.686	10	319.962	268.259	83.516	32.965	10	36.565	362.897	60.465
chrX_139865339-139866824_CDR1	659.821	811.518	7259.365	5831.463	7599.822	7555.028	1251.325	4321.572	7201.435	1124.073	353.197	5089.594	1615.232	7041.202	7079.148	9083.96	3554.427	738.466	2531.851	9919.478	2395.138	2490.485	244.279	3412.38	982.645	1033.843	1247.885	5259.863	2332.314	4196.346	2691.282	1299.187	2461.758	1481.149	1241.663	1683.59	1769.376	395.724	1128.065	743.099	215.19	1164.988	1060.636	902.953	753.075	929.445	1157.306	1482.308	1704.757
ACTB	42076.254	44245.395	48034.574	45657.844	48092.219	49170.371	47940.91	56675.738	46213.277	63395.551	42572.062	42957.496	54778.523	64358.719	54150.547	60760.676	47292.891	52824.418	58069.789	47030.957	72667.633	60907.301	28429.447	52191.137	44851.211	36930.664	31689.145	52751.918	77458.898	47316.578	49862.656	83821.617	38009.012	49228.938	35589.117	36033.312	35410.383	25186.648	51533.582	55119.93	69393.672	52137.316	50571.262	46344.367	34673.699	44270.93	31379.59	82488.891	38640.562
HPRT1	1471.907	940.891	535.785	570.4	561.143	475.076	875.82	1082.958	720.729	1035.07	1106.685	831.919	851.956	815.493	591.356	831.279	727.243	707.506	613.49	719.056	820.939	633.579	1500.802	857.157	956.654	1726.068	869.954	574.848	1021.293	910.135	1079.47	2838.964	935.012	1411.71	683.502	1000.062	1240.85	923.606	938.193	956.04	1204.04	1082.947	823.937	1183.959	1239.498	962.057	1132.929	739.234	914.017
RPS24	19490.086	29779.197	31672.863	23228.414	26646.816	22673.334	22197.836	21827.062	25365.51	25745.715	16482.545	21268.762	30394.857	18602.564	26788.812	17044.662	22133.383	23720.363	20987.32	21446.389	27192.5	23912.639	123734.016	23906.975	55376.078	33532.469	38071.188	22850.225	16963.6	29888.543	31452.51	18140.498	37304.449	43837.555	46217.672	42626.484	47496.133	62196.953	27740.258	35498.609	17184.463	24579.607	28607.869	47845.688	47135.336	30174.348	29506.078	20080.277	26053.307
chr10_32197099-32199491_ARHGAP12	10	399.879	511.772	638.343	565.209	585.597	448.669	459.861	533.874	310.686	588.662	385.197	281.874	279.598	457.017	561.629	419.988	402.487	598.175	479.877	456.829	398.478	170.75	599.198	375.619	242.728	406.454	421.555	383.89	316.115	207.022	10	553.925	399.432	538.576	571.901	278.773	550.409	384.9	480.764	507.234	229.716	631.197	337.993	407.305	423.957	568.206	428.18	520.702
chr14_23378691-23380612_RBM23	913.598	564.534	670.857	724.719	688.552	902.315	669.238	454.264	620.465	533.193	612.209	955.859	699.934	1025.191	713.841	578.804	875.344	784.334	625.743	804.097	377.645	761.092	310.454	436.703	313.574	539.396	656.031	958.081	543.241	687.812	798.512	673.652	381.086	229.976	462.196	318.572	481.038	351.421	542.124	311.179	384.268	877.843	371.955	315.395	339.177	513.641	469.539	533.784	584.102
[truncated: 63 more columns]
