# Supplementary material for: The transcriptional landscape and biomarker potential of circular RNAs in prostate cancer
Source: Genome Med. 2022 Jan 25;14:8. doi: 10.1186/s13073-021-01009-3 (PMC8788096; doi:10.1186/s13073-021-01009-3)
Supplement: Supplementary file 12 — Additional file 12. Expression data of circRNA in cohort 3. [file 13073_2021_1009_MOESM12_ESM.tsv]

Patient_no	1	2	3	4	5	6	7	8	9	10	11	12	13	14	15	16	17	18	19	20	21	22	23	24	25	26	27	28	29	30	31	32	33	34	35	36	37	38	39	40	41	42	43	44	45	46	47	48	49
ACTB	6164.196	10944.145	17152.455	12178.043	NA	12046.922	7025.727	7818.346	10433.455	7100.604	6085.091	5627.151	11878.002	11420.677	8319.696	NA	5350.089	8624.894	11154.247	6826.201	6588.396	7137.264	9683.192	6272.635	NA	4804.03	12320.03	NA	11446.232	NA	5027.115	6905.745	9667.341	7303.293	6812.04	10223.649	NA	5073.602	15309.35	8611.81	12772.786	6274.053	3708.74	6014.591	5538.638	6685.009	NA	14685.594	NA
chr1_117944807-117963271_MAN1A2	116.048	385.284	122.766	239.397	97.503	158.347	163.768	137.975	152.255	152.467	129.041	146.35	199.466	146.877	116.299	80.246	91.958	125.407	190.914	161.59	238.583	171.072	142.735	346.796	100.961	274.25	131.127	85.34	178.117	52.103	251.565	139.042	268.537	166.75	116.044	153.366	66.489	274.298	224.709	149.422	102.182	201.203	222.257	156.006	146.761	113.443	92.58	147.05	98.906
chr1_205585605-205593019_ELK4	252.575	48.594	260.334	205.459	148.692	161.493	493.876	489.183	128.214	181.508	163.99	570.764	298.547	1575.95	312.823	146.7	207.824	163.452	383.95	500.536	343.647	274.51	579.891	366.998	404.912	176.636	291.018	160.335	416.348	201.732	125.783	214.661	134.269	401.501	362.947	186.807	159.842	287.185	224.709	344.035	78.201	615.217	232.968	164.641	216.951	1320.796	469.757	144.276	341.85
chr1_23356961-23377013_KDM1A	10	10	19.155	39.441	24.376	24.119	34.297	21.785	24.04	10	43.014	10	43.022	29.111	31.767	18.808	25.748	10	27.577	10	10	10	34.453	10	28.312	23.242	21.15	10	40.076	25.383	29.349	10	10	34.887	10	24.216	24.849	27.614	10	32.071	29.195	25.15	10	36.843	10	10	10	10	18.245
chr1_247319707-247323115_ZNF124	64.85	121.486	82.28	66.04	82.878	48.238	87.457	123.451	82.137	87.124	87.372	10	96.474	47.636	85.609	116.607	73.566	100.044	107.579	70.942	105.064	87.525	81.435	158.247	126.068	174.312	62.603	36.205	73.473	80.158	94.337	60.983	129.473	198.089	51.85	56.503	104.099	64.433	91.548	61.227	90.713	81.255	152.634	99.015	108.476	93.185	126.869	130.403	46.092
chr1_35824525-35827390_ZMYM4	34.132	10	16.108	28.434	10	19.924	17.148	22.446	28.047	10	10	10	31.289	25.141	14.537	13.792	23.909	16.909	23.334	10	30.644	47.741	18.345	33.67	26.709	37.186	20.304	10	37.85	14.696	25.157	10	10	24.244	59.257	12.684	18.133	20.25	10	26.24	20.854	42.562	10	10	10	10	10	10	23.046
chr1_85331067-85331821_LPAR3	112.635	41.652	29.168	10	10	10	41.156	15.844	32.054	94.384	10	87.81	23.467	67.484	10	36.361	10	21.136	30.91	67.001	72.232	10	76.513	90.908	10	109.235	50.759	10	33.397	26.719	10	10	10	33.705	10	34.594	10	49.705	45.774	50.293	11.469	52.235	61.589	17.27	10	68.876	10	10	24.967
chr10_112723882-112745523_SHOC2	10	10	18.284	26.6	10	19.924	15.434	15.844	30.05	10	18.818	10	26.074	22.495	13.999	10	23.909	10	18.788	10	26.266	10	18.345	10	12.286	27.89	16.074	10	10	16.032	31.446	36.59	10	27.2	10	17.297	19.477	25.773	10	22.596	22.939	21.281	10	16.694	10	10	10	10	17.285
chr10_116879948-116889297_ATRNL1	10	10	27.427	15.593	107.253	10	10	10	24.04	10	10	212.207	49.541	10	10	28.838	10	10	10	10	48.154	10	10	10	10	10	10	38.791	24.491	10	10	10	10	13.009	10	14.991	10	34.978	70.742	53.209	88.628	52.235	10	10.938	10	10	65.149	10	10
chr10_32197099-32199491_ARHGAP12	47.784	55.536	51.37	64.206	NA	52.433	47.158	72.618	64.107	10	33.604	80.492	67.792	38.373	62.995	NA	29.426	40.863	55.153	51.236	63.476	55.698	72.934	33.67	NA	37.186	37.223	NA	48.982	NA	25.157	56.105	47.953	81.01	37.035	41.513	NA	114.138	10	54.667	33.366	71.582	101.756	69.08	76.571	48.618	NA	30.52	NA
chr11_33307958-33309057_HIPK3	290.12	135.37	134.956	435.684	438.764	327.18	174.914	157.78	226.379	326.715	194.906	431.732	355.91	162.756	211.6	219.422	327.369	188.815	189.096	449.3	192.618	298.381	234.015	255.888	294.87	269.602	187.808	160.335	207.061	239.139	146.746	212.222	163.04	222.333	261.717	166.051	197.452	303.753	224.709	275.52	246.072	290.197	372.213	179.033	427.522	392.998	301.742	296.875	184.369
chr11_92085261-92088570_FAT3	51.198	111.073	50.5	507.227	316.885	79.698	33.44	21.125	102.171	10	131.729	10	431.524	141.584	31.228	42.631	10	28.181	42.728	63.06	87.553	71.611	85.015	10	16.56	118.532	46.529	10	385.178	25.383	20.964	31.711	47.953	32.522	29.628	106.088	32.909	57.069	41.613	131.929	79.243	87.059	26.778	48.356	10	97.237	10	202.541	24.006
chr12_116668337-116675510_MED13L	10	41.652	14.802	25.682	10	24.119	32.582	23.106	30.05	10	10	10	16.948	22.495	18.306	10	31.266	14.091	21.213	43.353	10	10	23.267	10	18.696	10	16.074	10	26.718	10	10	10	10	27.2	10	13.838	10	18.409	10	18.222	18.768	10	29.456	12.665	10	10	10	33.294	12.483
chr12_56094682-56094938_ITGA7	10	72.892	24.379	638.391	119.441	161.493	30.01	18.485	58.097	10	21.507	10	181.214	72.777	29.613	23.823	10	10	22.425	51.236	39.399	51.719	147.21	10	30.983	23.242	82.906	10	146.946	36.071	10	10	10	21.287	37.035	80.719	42.983	22.091	10	86.738	45.878	32.889	26.778	26.481	10	10	10	110.981	29.768
chr13_33091993-33101669_N4BP2L2	290.12	288.095	101.87	213.714	241.32	137.373	132.043	54.794	226.379	304.934	198.938	643.939	173.392	105.857	108.761	155.476	167.363	145.134	166.368	472.947	218.884	274.51	176.741	148.146	169.871	304.464	112.516	129.303	215.967	146.957	171.903	126.845	163.04	134.228	446.893	141.835	127.605	182.252	233.032	233.244	216.877	177.987	267.779	102.469	491.331	243.091	257.166	191.443	167.084
chr13_51501542-51523641_RNASEH2B	10	10	18.284	10.09	24.376	10	12.861	10	10	10	10	10	18.252	10	10	17.554	10	10	10	10	10	10	10	10	13.355	10	14.382	10	10	10	10	10	10	14.783	10	10	10.746	10	10	13.12	11.469	10	10	10	10	10	10	10	14.404
chr13_95813442-95840796_ABCC4	10	10	16.543	17.427	48.752	34.606	66.879	23.766	30.05	10	10	10	18.252	15.879	63.534	20.061	10	10	33.334	10	56.91	10	33.111	97.642	78.525	32.538	13.536	54.307	10	17.368	106.915	26.833	76.725	71.549	10	21.909	59.101	10	54.097	10.933	10	75.451	48.2	79.442	10	10	54.862	10	43.211
chr14_23378691-23380612_RBM23	88.743	135.37	85.327	230.224	NA	140.519	168.055	114.209	106.178	137.946	186.841	168.302	168.177	230.24	118.453	NA	95.636	119.771	119.397	232.532	129.141	139.244	170.477	235.687	NA	174.312	138.741	NA	215.967	NA	150.939	182.95	139.064	121.219	160.487	197.185	NA	160.161	137.322	193.155	206.45	135.425	141.923	93.834	210.57	158.009	NA	172.021	NA
chr15_41961025-41962156_MGA	61.437	111.073	30.474	44.027	29.251	50.335	48.873	25.746	52.087	94.384	40.325	102.445	43.022	31.757	27.998	37.615	29.426	49.317	38.183	51.236	45.966	51.719	37.586	33.67	39.53	58.104	50.759	10	62.341	26.719	29.349	39.029	10	52.035	49.38	50.738	26.864	25.773	62.419	46.649	53.177	90.928	77.656	31.662	127.618	44.567	10	49.942	31.688
chr16_68155889-68160513_NFATC3	44.371	59.007	45.276	56.868	65.815	51.384	47.158	36.969	66.111	79.864	43.014	10	76.918	26.464	36.613	70.215	10	25.363	43.941	10	43.777	55.698	53.246	63.972	56.624	23.242	62.603	64.651	48.982	53.439	29.349	41.469	10	30.748	34.566	42.666	50.37	36.819	45.774	59.769	76.115	32.889	42.845	39.721	82.952	40.515	51.433	52.716	55.695
chr16_80718434-80719026_CDYL2	10	48.594	30.039	35.772	10	14.681	28.295	11.883	40.067	10	71.241	10	33.896	70.13	30.152	31.346	10	30.999	22.728	51.236	48.154	47.741	42.06	40.403	12.286	41.835	22.842	41.377	51.209	17.368	29.349	10	10	18.331	34.566	26.522	16.119	31.296	58.258	21.138	26.067	48.366	10	22.451	10	10	10	27.745	23.046
chr18_19345732-19359646_MIB1	34.132	10	17.849	66.958	24.376	41.946	28.295	21.785	34.057	10	47.046	102.445	48.237	29.111	27.998	15.046	49.657	10	34.243	70.942	28.455	10	44.297	10	44.337	85.994	27.071	28.447	46.756	18.704	10	10	10	37.844	61.726	46.125	20.82	49.705	41.613	43.733	30.238	50.301	40.167	23.027	82.952	52.67	10	27.745	12.483
chr18_56601664-56621031_ZNF532	81.916	128.428	71.396	74.296	63.377	47.189	39.441	20.465	76.127	225.07	137.106	182.937	97.777	42.343	37.69	82.754	10	38.045	78.79	228.591	105.064	87.525	125.285	178.449	49.145	10	70.216	38.791	120.229	48.095	60.795	68.301	67.134	36.661	130.858	101.475	42.311	90.206	149.806	96.213	49.006	85.124	72.3	55.264	114.857	44.567	99.438	58.265	69.138
chr18_9182379-9221997_ANKRD12	47.784	62.478	33.521	42.193	26.813	33.557	45.443	35.649	30.05	10	25.539	10	27.378	30.434	30.152	60.184	42.3	26.772	62.426	10	45.966	10	33.111	10	56.624	48.807	31.301	10	46.756	41.415	62.891	36.59	10	51.444	37.035	21.909	33.58	58.91	10	29.156	40.664	59.974	45.522	31.662	10	10	44.575	10	41.291
chr19_52364156-52380630_ZNF577	37.545	10	22.202	19.262	10	22.022	46.301	26.407	10	10	25.539	10	48.237	25.141	42.535	15.046	10	23.954	34.546	10	45.966	43.762	29.531	87.541	41.132	55.78	21.15	10	37.85	10	29.349	48.787	10	38.435	96.292	16.144	42.311	64.433	45.774	22.596	22.939	88.994	32.133	63.899	10	10	120.011	10	37.45
chr2_148653869-148657467_ACVR2A	47.784	10	22.202	54.116	26.813	32.508	30.01	13.203	32.054	10	29.572	117.08	56.059	26.464	21.537	21.315	38.622	21.136	20.91	51.236	10	10	33.111	10	26.709	51.131	18.612	10	73.473	21.376	29.349	10	10	34.887	34.566	21.909	16.79	23.932	10	34.987	34.408	34.824	53.556	16.694	10	56.721	44.575	10	17.285
chr2_208841374-208842310_PLEKHM3	10	10	15.672	27.517	10	16.778	16.291	11.223	10	10	10	10	31.289	10	16.691	23.823	10	10	18.182	10	10	10	21.925	10	10.684	10	13.536	28.447	10	14.696	10	10	10	21.287	10	18.45	17.462	18.409	10	20.409	15.64	19.346	10	16.119	10	10	10	10	10.563
chr2_40655612-40657444_SLC8A1	150.18	218.675	132.344	555.84	297.384	216.022	158.623	69.317	250.419	123.426	170.711	175.62	552.768	234.209	101.223	124.13	53.335	126.816	105.76	169.473	155.407	159.136	146.762	104.376	110.042	223.119	179.348	118.958	529.898	68.135	94.337	134.163	110.292	105.845	108.637	197.185	57.758	127.024	233.032	301.031	242.944	222.484	176.734	78.867	299.903	194.473	164.586	271.904	48.973
chr2_72945231-72960247_EXOC6B	10	45.123	42.663	47.696	10	51.384	37.727	32.348	34.057	10	24.195	10	45.629	44.989	28.536	37.615	10	29.59	36.062	10	26.266	43.762	40.27	10	41.132	34.862	37.223	31.033	48.982	18.704	10	10	10	49.67	10	18.45	27.536	25.773	10	32.071	36.494	44.497	42.845	32.237	10	10	10	30.52	32.649
chr20_34302106-34313077_RBM39	51.198	41.652	18.284	38.524	10	59.773	46.301	31.688	40.067	10	33.604	10	36.504	44.989	29.613	27.585	62.531	15.5	36.668	55.177	39.399	10	32.664	74.073	35.256	69.725	38.915	10	55.662	26.719	67.084	43.908	10	36.07	32.097	25.369	20.82	20.25	45.774	29.884	20.854	48.366	66.945	44.327	10	40.515	10	47.167	27.847
chr21_30693541-30702014_BACH1	10	10	12.19	13.758	10	14.681	14.576	11.883	22.037	10	24.195	10	19.555	15.879	12.384	25.077	22.07	10	13.334	10	10	10	15.661	10	16.026	46.483	18.612	10	10	16.032	10	10	10	18.331	10	10	14.775	10	10	13.849	10	10	26.778	21.3	10	10	10	33.294	26.887
chr3_3819408-3830758_SUMF1	10	10	15.672	10	10	10	10.289	15.184	10	10	17.474	10	13.037	10	10	20.061	10	16.909	18.182	10	10	10	24.162	70.706	27.243	25.566	14.382	10	33.397	25.383	10	10	10	30.157	39.504	11.531	10	10	10	10	16.683	38.693	10	16.119	63.809	10	10	10	14.404
chr3_56626997-56628056_CCDC66	10	10	10	11.007	10	13.632	10	13.863	10	10	10	10	15.644	10	11.307	10	10	10	12.122	10	10	10	15.213	10	17.628	10	16.92	10	10	10	10	10	10	10	10	10	10	20.25	10	16.764	14.597	10	10	10	10	10	10	10	12.483
chr4_144464661-144465125_SMARCA5	153.593	569.248	215.059	305.437	97.503	244.336	229.789	164.381	298.499	152.467	224.478	270.747	260.74	346.683	160.988	141.684	165.524	169.088	261.522	319.239	234.205	270.532	265.783	218.852	182.691	369.541	215.725	191.368	338.422	93.518	249.469	163.435	191.812	231.794	214.805	257.148	116.188	182.252	245.516	284.995	235.645	290.197	305.268	160.036	261.618	186.37	171.444	244.159	156.521
chr4_148778703-148803083_ARHGAP10	10	41.652	24.379	37.606	39.001	26.216	11.147	12.543	28.047	10	10	10	39.111	17.202	17.23	20.061	10	10	16.667	10	10	10	15.213	10	10	10	16.92	10	40.076	10	10	10	10	17.739	10	12.684	24.178	10	10	17.493	12.512	21.281	10	10	10	10	10	33.294	21.126
chr5_36953719-36976504_NIPBL	10	10	11.319	16.51	10	10	12.004	10	20.034	10	10	10	13.037	10	10	10	10	10	13.94	10	10	10	11.634	10	11.218	10	11.844	10	10	13.36	10	10	10	10.644	10	10	16.119	23.932	10	11.662	14.597	10	10	10	10	10	10	10	13.444
chr6_158733082-158735300_TULP4	54.611	65.95	47.017	77.047	60.939	68.162	56.59	44.231	50.084	10	80.651	10	105.6	79.393	55.457	48.9	23.909	40.863	42.122	55.177	56.91	43.762	49.667	74.073	49.679	74.373	53.297	33.619	84.605	22.712	44.024	60.983	71.93	49.079	61.726	59.963	36.938	51.546	49.935	53.209	50.048	61.909	40.167	35.691	10	56.721	54.862	74.912	30.728
chr6_73005639-73043538_RIMS1	10	38.181	37.875	33.02	36.564	14.681	53.16	102.326	10	10	14.786	10	39.111	19.848	39.843	58.931	10	25.363	38.789	10	21.888	10	29.531	47.137	25.641	27.89	43.991	49.135	10	41.415	27.253	31.711	10	20.696	10	23.063	53.728	29.455	10	38.631	10.427	32.889	104.434	32.813	10	48.618	58.291	44.392	97.946
chr7_131060182-131084192_MKLN1	10	10	19.155	26.6	10	22.022	34.297	34.329	34.057	10	10	10	23.467	129.675	32.305	18.808	10	10	20.001	10	37.21	10	33.558	10	10	25.566	12.69	10	10	10	10	10	10	49.67	29.628	10	32.237	10	10	22.596	15.64	32.889	10	21.3	10	10	10	10	24.967
chr7_80418621-80440017_SEMA3C	10	10	10.013	38.524	29.251	32.508	10	10	44.074	10	18.818	10	36.504	10	11.307	10	10	10	11.515	55.177	10	47.741	34.006	10	13.889	23.242	32.147	10	28.944	22.712	10	10	10	10	27.159	13.838	10.074	10	10	25.511	12.512	10	10	10	10	10	34.289	27.745	15.364
chr8_142264087-142264728_SLC45A4	34.132	62.478	30.039	132.998	85.315	92.281	46.301	31.028	38.064	137.946	45.702	10	117.333	91.302	48.458	40.123	18.392	14.091	47.274	59.118	45.966	10	91.727	43.77	90.811	44.159	95.596	62.065	95.738	46.759	10	53.665	52.748	50.853	32.097	61.116	42.311	62.592	10	53.938	27.11	52.235	37.489	41.448	10	72.927	37.718	97.109	50.893
chr9_16435552-16437522_BNC2	10	215.204	27.862	186.197	287.634	87.038	19.721	15.844	100.168	108.905	49.735	10	84.74	42.343	30.152	20.061	10	36.636	19.091	102.472	48.154	71.611	82.33	10	10	46.483	63.449	25.861	71.247	90.846	10	39.029	67.134	24.835	54.319	50.738	20.148	34.978	58.258	40.089	57.347	46.431	10	20.724	76.571	10	10	266.355	45.132
chrX_139865339-139866824_CDR1	197.964	1850.057	846.739	1550.116	1087.159	1654.774	532.46	180.225	264.442	442.88	1604.948	585.399	2980.256	537.226	573.958	718.452	108.51	212.769	179.399	212.826	825.191	234.726	301.132	276.09	333.866	309.113	463.598	822.365	1148.854	241.811	127.879	292.72	95.906	237.707	239.495	235.238	145.067	235.639	1414.835	1450.487	3792.214	1108.552	176.734	164.641	229.713	457.822	1224.111	255.257	120.032
HPRT1	259.401	170.08	155.417	93.557	NA	127.936	133.758	130.713	132.221	304.934	163.99	212.207	108.207	120.413	107.146	NA	435.879	204.315	106.67	181.296	175.107	159.136	87.7	161.614	NA	202.202	148.893	NA	115.776	NA	297.686	163.435	210.994	82.784	283.938	136.069	NA	115.979	183.096	132.658	178.298	150.902	160.667	118.012	191.428	287.658	NA	138.727	NA
RPS24	4713.596	2283.935	2735.251	1897.746	NA	2814.584	4291.404	3770.868	3403.694	2105.496	5101.153	1975.723	2181.088	2630.553	4804.878	NA	4870.071	3705.844	4079.203	2167.674	3379.563	3628.308	3026.976	3973.005	NA	5075.957	3373.775	NA	2279.895	NA	5624.582	2758.883	2349.701	5383.303	2780.122	2806.718	NA	2971.26	3990.668	2649.507	2037.39	3482.361	3714.095	6946.599	1869.609	2163.512	NA	2988.17	NA
[truncated: 142 more columns]
