# Supplementary material for: The transcriptional landscape and biomarker potential of circular RNAs in prostate cancer
Source: Genome Med. 2022 Jan 25;14:8. doi: 10.1186/s13073-021-01009-3 (PMC8788096; doi:10.1186/s13073-021-01009-3)
Supplement: Supplementary file 13 — Additional file 13. Expression data of circRNA in cohort 4. [file 13073_2021_1009_MOESM13_ESM.tsv]

Patient_no	1	2	3	4	5	6	7	8	9	10	11	12	13	14	15	16	17	18	19	20	21	22	23	24	25	26	27	28	29	30	31	32	33	34	35	36	37	38	39	40	41	42	43	44	45	46	47	48	49
Sample_type	TRUSbx-neg	TRUSbx-pos	TRUSbx-neg	TRUSbx-neg	TRUSbx-pos	MPC	TRUSbx-pos	TRUSbx-neg	TRUSbx-neg	TRUSbx-pos	TRUSbx-neg	TRUSbx-neg	TRUSbx-pos	TRUSbx-neg	TRUSbx-pos	TRUSbx-neg	TRUSbx-neg	TRUSbx-pos	TRUSbx-pos	TRUSbx-pos	TRUSbx-neg	TRUSbx-neg	TRUSbx-pos	MPC	TRUSbx-neg	MPC	MPC	TRUSbx-neg	TRUSbx-pos	TRUSbx-pos	TRUSbx-pos	TRUSbx-neg	TRUSbx-neg	TRUSbx-neg	TRUSbx-pos	TRUSbx-pos	TRUSbx-pos	TRUSbx-neg	TRUSbx-neg	TRUSbx-neg	TRUSbx-neg	MPC	TRUSbx-neg	MPC	TRUSbx-neg	TRUSbx-pos	TRUSbx-pos	TRUSbx-neg	TRUSbx-pos
chr10_112723882-112745523_SHOC2	43.861	16.666	14.828	21.628	47.941	32.901	23.178	27.747	22.511	10	10	22.76	20.81	10	44.764	27.055	25.644	16.251	24.515	10	27.019	34.27	36.239	10	21.977	21.925	24.507	18.865	26.282	17.798	33.739	20.937	13.997	15.201	12.489	19.977	33.519	15.992	26.613	27.906	10	29.706	10	27.817	18.239	10	26.084	10	26.147
chr10_116879948-116889297_ATRNL1	10	10	10	10	10	10	10	10	10	10	10	10	10	10	10	10	10	10	10	10	10	10	10	10	10	10	10	10	10	10	10	10	10	10	10	10	10	10	10	10	10	10	10	10	10	10	10	10	10
chr11_33307958-33309057_HIPK3	121.46	86.899	32.127	73.833	85.057	95.711	75.329	71.348	71.862	74.581	38.062	78.211	74.568	123.704	115.107	57.292	62.686	90.121	68.643	76.242	61.758	94.902	109.034	70.262	87.908	62.314	80.567	59.74	62.248	49.835	82.033	72.326	81.437	73.834	61.197	49.544	123.163	53.925	79.838	34.346	38.46	113.135	95.593	82.186	53.805	90.252	97.604	10	98.053
chr11_92085261-92088570_FAT3	10	10	10	10	10	10	10	10	10	10	10	10	10	10	10	10	10	10	10	10	10	10	10	10	10	10	10	10	10	10	10	10	10	10	10	10	10	10	10	10	10	10	10	10	10	10	10	10	10
chr12_116668337-116675510_MED13L	21.93	10.118	17.299	15.662	15.465	17.946	23.178	10	13.853	15.431	10	10	29.48	10	10	15.915	19.945	16.251	27.784	10	10	10	16.848	10	13.736	17.309	10.415	11.529	16.599	14.951	14.554	10	17.814	21.716	19.983	17.58	14.031	10.413	16.199	21.467	13.736	17.065	10	24.023	15.503	10	16.828	10	10
chr12_56094682-56094938_ITGA7	10	10	10	10	10	10	10	10	10	10	10	10	10	10	10	10	10	10	10	10	10	10	10	10	10	10	10	10	10	10	10	10	10	10	10	10	10	10	10	10	10	10	10	10	10	10	10	10	10
chr13_33091993-33101669_N4BP2L2	172.068	82.138	58.077	63.392	89.697	80.756	79.675	71.348	54.546	57.865	45.674	70.348	100.58	123.704	92.725	85.939	82.631	104.895	44.127	129.893	102.287	50.087	80.742	82.662	75.546	75.007	73.521	74.413	76.08	67.633	87.987	49.486	97.979	89.035	74.935	72.717	129.399	66.198	105.293	36.493	39.834	108.079	109.249	93.565	55.629	84.611	92.555	41.809	95.874
chr13_51501542-51523641_RNASEH2B	10	10.714	10	10	10	10	10	10	13.853	10	10	10.345	10	10	10	10	10	10	10	10	10	10	13.351	10	10	12.694	10	14.673	10	11.391	17.2	10	12.725	10	10	10.388	10	10	11.571	10	10	12.641	10	12.644	10	10	10	10	10
chr13_95813442-95840796_ABCC4	10	10	10	10	10	10	10	10	10	10	10	10	10	10	10	10	10	10	10	10	10	10	10	10	10	10	10	11.529	10	10	10	10	10	10	10	10	10	10	10	10	10	10	10	10	10	10	10	10	10
chr15_41961025-41962156_MGA	26.991	16.666	19.771	16.407	15.465	10	10	10.9	10	15.431	10	15.311	31.215	10	10	10	14.247	16.251	19.612	10	10	26.362	14.94	10	17.856	13.847	13.172	18.865	10	14.239	14.554	10	10	20.63	13.738	11.986	19.488	10.413	15.042	21.467	10	11.377	10	10	13.679	10	10.097	10	16.342
chr16_68155889-68160513_NFATC3	10	13.094	14.828	10	10	10	10	10	13.853	10	10	12.414	22.544	10	10	17.506	10	19.206	10	10	10	10	10	10	10	10	10	10	10	12.815	10	10	10	17.373	10	13.585	10	14.504	10	10	15.109	11.377	10	16.437	16.415	10	10	10	10
chr16_80718434-80719026_CDYL2	10	10	10	10	10	10	10	10	10	10	10	10	10	10	10	10	10	10	10	10	10	10	10	10	10	10	10	10	10	10	10	10	10	10	10	10	10	10	10	10	10	10	10	10	10	10	10	10	10
chr18_19345732-19359646_MIB1	10	10	10	11.933	10	10	10	10	10	10	10	10	10	10	10	10	10	10	10	10	10	10	10	10	15.109	10	10	10	10	10.679	11.908	10	10	10	10	10	10	10.041	10	10	10	11.377	10	10	10	10	10	10	10
chr18_56601664-56621031_ZNF532	10	10	10	10	10	10	10	10	10	10	10	10	10	10	10	10	10	10	10	10	10	10	10	10	10	10	10	10	10	10	10	10	10	10	10	10	10	10	10	10	10	10	10	10	10	10	10	10	10
chr18_9182379-9221997_ANKRD12	28.678	29.165	17.299	17.899	23.197	17.946	27.524	22.792	18.182	23.146	10	19.863	27.746	10	41.566	20.689	21.37	44.322	17.978	10	19.299	28.998	25.431	41.331	28.845	13.847	24.507	27.25	30.432	17.086	23.154	24.743	15.269	27.145	21.232	13.585	24.165	20.454	24.298	21.467	10	34.762	10	34.139	13.679	10	31.132	10	49.026
chr19_52364156-52380630_ZNF577	10	10	10	10	10	10	10	10	10	10	10	10	10	10	10	10	10	10	10	10	10	10	10	10	10	10	10	10	10	10	10	10	10	10	10	10	10	10	10	10	10	10	10	10	10	10	10	10	10
chr1_117944807-117963271_MAN1A2	43.861	33.331	27.185	37.289	37.116	29.91	30.421	38.647	31.169	34.719	10	28.139	31.215	10	51.159	39.786	29.918	32.503	27.784	48.004	21.229	31.634	29.245	53.73	56.316	27.695	34.31	47.163	38.732	26.341	33.078	28.55	39.446	20.63	34.97	23.973	42.873	24.545	33.555	30.053	21.977	36.658	10	32.874	20.975	10	36.181	10	52.295
chr1_205585605-205593019_ELK4	25.304	14.285	14.828	15.662	15.465	10	10	17.837	24.243	10	10	15.311	10	10	10	10	17.096	10	19.612	10	10	10	11.126	10	10	17.309	11.641	10	10	10	10	10	10	22.802	10	16.781	14.031	10.413	10	21.467	15.109	11.377	10	12.644	16.415	10	12.621	10	15.253
chr1_23356961-23377013_KDM1A	10	13.094	10	13.424	10	10	14.486	12.882	10	10	10	10	10	10	10	10	10	10	10	10	10	10	10	10	10	10	10	12.577	10	10	10	10	10	10	13.738	10	10.913	10	10	10	10	10	10	10	10	10	12.621	10	10
chr1_247319707-247323115_ZNF124	10	14.88	10	10	10	10	10	10	10	10	10	10	10	10	10	10	10	10	10	10	10	10	11.444	10	10	10	10	10	13.833	10	10	10	15.269	10	12.489	10	16.37	10	16.199	10	10	10	10	10	12.767	10	11.78	10	10
chr1_35824525-35827390_ZMYM4	10	10	10	10	10	10	10	10	10	10	10	10	10	10	10	10	10	10	10	10	10	10	10	10	10	10	10	10	16.599	10	10	10	10	10	10	12.785	10	10	13.885	10	10	12.641	10	10	10	10	10	10	16.342
chr1_85331067-85331821_LPAR3	10	10	10	10	10	10	10	10	10	10	10	10	10	10	10	10	10	10	10	10	10	10	10	10	10	10	10	10	10	10	10	10	10	10	10	10	10	10	10	10	10	10	10	10	10	10	10	10	10
chr20_34302106-34313077_RBM39	16.869	14.88	10	13.424	21.651	10	10	11.891	10.39	10	10	11.173	10	10	10	10	10	20.684	10	10	10	10	12.397	10	10	10	11.641	20.962	15.216	10	13.893	10	12.725	10.858	18.734	11.986	10.134	10	10	10	10	17.065	10	16.437	10	10	15.145	10	16.342
chr21_30693541-30702014_BACH1	10	10	10	10	10	10	10	10	10	10	10	10	10	10	10	10	10	10	10	10	10	10	10	10	10	10	10	10	10	10	10	10	10	10	10	10	10	10	10	10	10	10	10	10	10	10	10	10	10
chr2_148653869-148657467_ACVR2A	86.034	82.138	18.535	41.018	75.778	79.26	34.767	51.529	53.68	39.862	10	84.418	67.631	10	73.54	68.433	45.59	81.257	34.321	59.299	28.949	60.632	118.57	61.996	39.833	40.389	112.426	64.981	41.498	51.259	103.864	38.066	48.353	46.689	33.721	27.968	106.014	77.355	68.267	10	16.483	159.274	88.765	94.829	45.597	10	63.947	10	40.31
chr2_208841374-208842310_PLEKHM3	10	10	10	10	10	10	10	10	10	10	10	10	10	10	10	10	10	10	10	10	10	10	10	10	10	10	10	10	10	10	10	10	10	10	10	10	10	10	10	10	10	10	10	10	10	10	10	10	10
chr2_40655612-40657444_SLC8A1	10	10	16.064	10.441	10	10	10	10	11.256	10	10	12.828	10	10	10	10	10	10	21.247	10	10	10	10	10	10	13.847	10	10	10	10	10	10	10	10	10	18.379	10	10	10	10	20.604	10	10	10	15.503	10	14.304	10	10
chr2_72945231-72960247_EXOC6B	33.739	17.856	10	22.374	24.744	14.955	10	11.891	11.256	19.288	10	16.139	17.341	10	10	10	22.795	26.593	10	10	10	10	20.662	10	20.604	10	10.109	11.529	10	10	10	10	13.997	13.03	13.738	13.585	28.062	14.504	13.885	10	15.109	25.914	10	24.023	11.855	10	13.463	10	21.789
chr3_3819408-3830758_SUMF1	10	10	10	10	10	10	10	10	10	10	10	10	10	10	10	10	10	10	10	10	10	10	10	10	10	10	10	10	10	10	10	10	10	10	10	10	10	10	10	10	10	10	10	10	10	10	10	10	10
chr3_56626997-56628056_CCDC66	10	10	10	10	10	10	10	10	10.39	10	10	10	10	10	10	10	10	10	10	10	10	10	10	10	10	10	10	10	10	10	10	10	10	10	10	10	10	10	10	10	10	10	10	10	10	10	10	10	10
chr4_144464661-144465125_SMARCA5	512.831	262.483	114.917	252.821	315.485	270.682	263.653	201.162	219.05	236.603	129.41	274.358	407.523	340.185	268.582	240.31	229.373	313.208	187.95	324.734	285.632	173.987	354.121	334.78	274.713	170.786	312.77	288.221	222.708	192.933	328.131	163.686	318.113	270.363	231.049	164.613	496.55	259.586	296.21	107.333	114.007	429.156	396.029	366.674	184.213	282.038	286.08	155.834	244.042
chr4_148778703-148803083_ARHGAP10	10	10.118	10	10	10	10	10	10	10	10	10	11.587	10	10	10	10	10	10	10	10	10	10	18.119	10	10	10	10	13.625	10	10	10.585	10	10	10	10	10	13.252	10	10	10	10	10	10	10	10	10	15.987	10	15.253
chr5_36953719-36976504_NIPBL	10	10	10	10	10	10	10	10	10	10	10	10	10	10	10	10	10	10	10	10	10	10	10	10	10	10	10	10	10	10	10	10	10	10	10	10	10	10	10	10	10	10	10	10	10	10	10	10	10
chr6_158733082-158735300_TULP4	10	10	10	10	10	10	10	10	10	10	10	10	10	10	10	10	10	10	10	10	10	10	10	10	10	10	10	10	10	10	10	10	10	10	10	10	10	10	10	10	10	10	10	10	10	10	10	10	10
chr6_73005639-73043538_RIMS1	10	10	10	10	10	10	10	10	10	10	10	10	10	10	10	10	10	10	10	10	10	10	10	10	10	10	10	10	10	10	10	10	10	10	10	10	10	10	10	10	10	10	10	10	10	10	10	10	10
chr7_131060182-131084192_MKLN1	10	10	10	10	10	10	10	10	10	10	10	10	10	10	10	10	10	10	10	10	10	10	10	10	10	10	10	10	10	10	10	10	10	10	10	10	10	10	10	10	10	10	10	10	10	10	10	10	10
chr7_80418621-80440017_SEMA3C	10	10	10	10	10	10	10	10	10	10	10	10	10	10	10	10	10	10	10	10	10	10	10	10	10	10	10	10	10	10	10	10	10	10	10	10	10	10	10	10	10	10	10	10	10	10	10	10	10
chr8_142264087-142264728_SLC45A4	10	10	10	11.187	10	10	10	10	10	10	10	14.07	10	10	10	10	10	14.774	10	10	10	10	15.894	10	16.483	13.847	14.091	13.625	10	10	10.585	10	10	10	10	10	10.913	10	10	10	10	12.009	10	12.644	10	10	10.938	10	10
chr9_16435552-16437522_BNC2	10	10	10	10	10	10	10	10	10	10	10	10	10	10	10	10	10	10	10	10	10	10	10	10	10	10	10	10	10	10	10	10	10	10	10	10	10	10	10	10	10	10	10	10	10	10	10	10	10
chrX_139865339-139866824_CDR1	10	10	10	10	10	10	10	10	10	10	10	10	10	10	10	10	10	10	10	10	10	10	10	10	10	10	10	10	10	10	10	10	10	10	10	10	10	10	10	10	10	10	10	10	10	10	10	10	10
ACTB	777.681	723.763	633.899	584.696	502.61	668.48	701.143	598.532	725.549	624.941	560.778	766.794	553.191	525.741	1310.938	547.46	745.105	695.853	526.26	612.758	642.672	695.947	1210.496	504.236	836.502	646.216	728.469	682.298	929.565	566.696	704.556	572.901	645.134	710.11	454.605	632.08	472.385	629.997	501.011	555.983	542.565	700.301	628.184	762.429	774.243	451.26	778.306	585.329	954.378
HPRT1	10	11.309	24.713	12.678	10	17.946	10	10	14.719	10	10	10	10	10	10	10	17.096	14.774	10	10	10	10	10	10	13.736	13.847	10	11.529	10	10.679	10	10	13.997	15.201	13.738	17.58	11.693	10	10	10	15.109	14.537	10	18.966	13.679	10	16.828	10	14.163
RPS24	150.138	305.933	486.855	306.518	242.799	309.564	279.588	323.049	339.398	221.172	527.791	226.769	376.309	154.63	86.33	276.913	255.017	221.609	387.34	240.02	492.136	318.976	200.266	144.658	148.345	432.734	270.802	147.779	236.541	375.187	218.313	308.339	235.404	397.401	334.709	362.787	210.469	308.676	283.482	328.438	439.546	221.846	245.811	185.866	460.533	282.038	273.459	547.321	136.184
chr10_32197099-32199491_ARHGAP12	10	10.714	10	10	10	10	10	10	10	14.145	10	10	10	10	10	10	10	10	10	10	10	10	11.444	10	10	12.694	10	10.481	10	10	11.908	10	10	10	12.489	11.187	14.031	10	18.513	10	10	10	10	13.908	10.031	10	13.463	10	13.074
chr14_23378691-23380612_RBM23	50.608	35.117	30.892	38.781	57.22	41.873	43.459	34.683	33.767	54.007	43.137	52.968	39.885	10	44.764	42.969	45.59	51.709	45.762	36.709	38.599	36.906	36.556	66.129	37.086	33.465	38.292	54.5	30.432	46.275	50.94	51.39	43.263	44.518	48.708	47.146	60.802	54.297	54.382	47.226	49.449	45.507	10	55.633	34.654	10	33.656	53.212	38.132
[truncated: 5 more columns]
